# Supplementary material for: Proteomic Discovery of Plasma Protein Biomarkers and Development of Models Predicting Prognosis of High-Grade Serous Ovarian Carcinoma
Source: Mol Cell Proteomics. 2023 Jan 17;22(3):100502. doi: 10.1016/j.mcpro.2023.100502 (PMC9972571; doi:10.1016/j.mcpro.2023.100502)
Supplement: Supplemental table S1 [file mmc1.xlsx]

## Sheet: Supplementary Table 1
Supplementary Table 1. Clinicopathologic characteristics of the patients in discovery phase
No.	Group	Age	Parity	Menopausal status	Serum CA-125, IU/mL	FIGO stage	Primary treatment strategy	Residual tumor after surgery	Chemotherapy regimen	BRCA mutational status	Total cycles of chemotherapy	Recurrence	Platinum sensitivity	Progression-free survival	18 month PFS rate	Cancer-related death	Overall survival
#1	Good prognosis	55.44	2	Menopause	3545	3C	PDS	No gross residual tumor	Paclitaxel-Carboplatin	BRCA1 mutation	9	0	Platinum sensitive	79.61	No recurrence at 18 month		79.61
#2	Good prognosis	60.18	3	Menopause	2773	3C	PDS	No gross residual tumor	Paclitaxel-Carboplatin	Wild-type	6	1	Platinum sensitive	48.43	No recurrence at 18 month		57
#3	Good prognosis	63.95	2	Menopause	2037	3C	PDS	No gross residual tumor	Paclitaxel-Carboplatin	BRCA1 mutation	6	0	Platinum sensitive	32.26	No recurrence at 18 month		32.26
#4	Good prognosis	46.4	1	Premenopause	1541	3C	PDS	<1 cm	Paclitaxel-Carboplatin	Wild-type	6	1	Platinum sensitive	29.44	No recurrence at 18 month		81.02
#5	Good prognosis	44.45	2	Premenopause	698	3C	PDS	<1 cm	Paclitaxel-Carboplatin	BRCA1 mutation	6	1	Platinum sensitive	37.78	No recurrence at 18 month		49.77
#6	Good prognosis	55.21	2	Menopause	415	3C	PDS	<1 cm	Paclitaxel-Carboplatin	BRCA1 mutation	6	1	Platinum sensitive	35.45	No recurrence at 18 month	Cancer-related death	43.76
#7	Good prognosis	63.75	4	Menopause	352	3C	PDS	No gross residual tumor	Paclitaxel-Carboplatin	Wild-type	6	0	Platinum sensitive	26.38	No recurrence at 18 month		26.38
#8	Good prognosis	52.67	1	Menopause	32.6	3C	PDS	No gross residual tumor	Paclitaxel-Carboplatin	BRCA1 mutation	6	0	Platinum sensitive	41.66	No recurrence at 18 month		41.66
#9	Good prognosis	46.12	0	Menopause	304	4B	PDS	No gross residual tumor	Paclitaxel-Carboplatin	Wild-type	9	1	Platinum sensitive	26.61	No recurrence at 18 month		58.61
#10	Good prognosis	50.74	2	Menopause	136	4B	PDS	No gross residual tumor	Paclitaxel-Carboplatin	BRCA2 mutation	6	0	Platinum sensitive	51.22	No recurrence at 18 month		51.22
#11	Poor prognosis	41.9	2	Premenopause	9098	3C	PDS	No gross residual tumor	Paclitaxel-Carboplatin	Wild-type	6	1	Platinum sensitive	17.22	Recurrence		24.25
#12	Poor prognosis	51	2	Premenopause	3249	3C	PDS	<1 cm	Paclitaxel-Carboplatin	Wild-type	6	1	Platinum sensitive	12.39	Recurrence		20.9
#13	Poor prognosis	66.03	2	Menopause	2571	3C	PDS	No gross residual tumor	Paclitaxel-Carboplatin	Wild-type	6	1	Platinum resistance	6.87	Recurrence	Cancer-related death	30.03
#14	Poor prognosis	42.34	2	Premenopause	1449	3C	PDS	<1 cm	Paclitaxel-Carboplatin	Wild-type	6	1	Platinum sensitive	14.16	Recurrence		28.42
#15	Poor prognosis	60.32	2	Menopause	965	3C	PDS	No gross residual tumor	Paclitaxel-Carboplatin	Wild-type	9	1	Platinum resistance	11.89	Recurrence		21.62
#16	Poor prognosis	74.06	5	Menopause	248.9	3C	PDS	No gross residual tumor	Paclitaxel-Carboplatin	Wild-type	6	1	Platinum resistance	10.05	Recurrence		24.15
#17	Poor prognosis	57.68	2	Menopause	134.8	3C	PDS	<1 cm	Paclitaxel-Carboplatin	BRCA2 mutation	6	1	Platinum sensitive	17.2	Recurrence	Cancer-related death	35.68
#18	Poor prognosis	62.47	2	Menopause	2814	4B	PDS	No gross residual tumor	Paclitaxel-Carboplatin	Wild-type	9	1	Platinum resistance	8.38	Recurrence		15.38
#19	Poor prognosis	58.83	1	Menopause	988	4B	PDS	No gross residual tumor	Paclitaxel-Carboplatin	BRCA1 mutation	6	1	Platinum sensitive	17.9	Recurrence		39
#20	Poor prognosis	45.38	2	Premenopause	654	4B	PDS	No gross residual tumor	Paclitaxel-Carboplatin	BRCA1 mutation	6	1	Platinum sensitive	17.96	Recurrence		20.53
