# Supplementary material for: Proteomic Discovery of Plasma Protein Biomarkers and Development of Models Predicting Prognosis of High-Grade Serous Ovarian Carcinoma
Source: Mol Cell Proteomics. 2023 Jan 17;22(3):100502. doi: 10.1016/j.mcpro.2023.100502 (PMC9972571; doi:10.1016/j.mcpro.2023.100502)
Supplement: Supplemental table 3 [file mmc3.xlsx]

## Sheet: Supplementary Table 3
Supplementary Table 3. List of the identified proteins in our study
No.	Protein IDs	Majority protein IDs	Protein names	Gene names	Fasta headers	Number of proteins	Peptides	Razor + unique peptides	Unique peptides	Peptides G1	Peptides G2	Peptides G3	Peptides G4	Peptides G5	Peptides G6	Peptides G7	Peptides G8	Peptides G9	Peptides G10	Peptides P1	Peptides P2	Peptides P3	Peptides P4	Peptides P5	Peptides P6	Peptides P7	Peptides P8	Peptides P9	Peptides P10	Unique peptides G1	Unique peptides G2	Unique peptides G3	Unique peptides G4	Unique peptides G5	Unique peptides G6	Unique peptides G7	Unique peptides G8	Unique peptides G9	Unique peptides G10	Unique peptides P1	Unique peptides P2	Unique peptides P3	Unique peptides P4	Unique peptides P5	Unique peptides P6	Unique peptides P7	Unique peptides P8	Unique peptides P9	Unique peptides P10
1	A0A024QZX5;A0A087X1N8;P35237	A0A024QZX5;A0A087X1N8;P35237	Serpin B6	SERPINB6	tr|A0A024QZX5|A0A024QZX5_HUMAN Serpin B6 OS=Homo sapiens GN=SERPINB6 PE=1 SV=1;tr|A0A087X1N8|A0A087X1N8_HUMAN Serpin B6 OS=Homo sapiens GN=SERPINB6 PE=1 SV=1;sp|P35237|SPB6_HUMAN Serpin B6 OS=Homo sapiens GN=SERPINB6 PE=1 SV=3	3	10	10	10	2	1	2	1	1	3	1	0	2	2	3	2	1	2	1	2	1	1	0	2	2	1	2	1	1	3	1	0	2	2	3	2	1	2	1	2	1	1	0	2
2	A0A024R571;Q9H4M9;C9J2Z4;C9JC03;C9JDQ8;C9JIJ3;C9IZH1;Q9NZN4	A0A024R571;Q9H4M9;C9J2Z4;C9JC03	EH domain-containing protein 1	EHD1	tr|A0A024R571|A0A024R571_HUMAN EH domain-containing protein 1 OS=Homo sapiens GN=EHD1 PE=1 SV=1;sp|Q9H4M9|EHD1_HUMAN EH domain-containing protein 1 OS=Homo sapiens GN=EHD1 PE=1 SV=2;tr|C9J2Z4|C9J2Z4_HUMAN EH domain-containing protein 1 (Fragment) OS=Homo s	8	13	9	9	4	3	1	2	1	5	2	3	1	2	1	1	0	0	5	2	1	1	0	2	2	3	1	1	1	3	0	3	1	1	0	1	0	0	4	2	1	1	0	1
3	A0A075B6H2;Q4LDE5;Q4LDE5-4;A0A075B6H1;Q4LDE5-2;Q4LDE5-3	A0A075B6H2;Q4LDE5;Q4LDE5-4	Sushi, von Willebrand factor type A, EGF and pentraxin domain-containing protein 1	SVEP1	tr|A0A075B6H2|A0A075B6H2_HUMAN Sushi, von Willebrand factor type A, EGF and pentraxin domain-containing protein 1 OS=Homo sapiens GN=SVEP1 PE=4 SV=1;sp|Q4LDE5|SVEP1_HUMAN Sushi, von Willebrand factor type A, EGF and pentraxin domain-containing protein 1 OS	6	38	38	38	2	2	4	3	3	2	5	4	3	4	4	3	4	6	1	3	1	3	6	3	2	2	4	3	3	2	5	4	3	4	4	3	4	6	1	3	1	3	6	3
4	A0A075B6I2;P06318;P06319	A0A075B6I2;P06318;P06319	Ig lambda chain V-VI region WLT;Ig lambda chain V-VI region EB4	IGLV6-57	tr|A0A075B6I2|A0A075B6I2_HUMAN Protein IGLV6-57 OS=Homo sapiens GN=IGLV6-57 PE=4 SV=2;sp|P06318|LV604_HUMAN Ig lambda chain V-VI region WLT OS=Homo sapiens PE=1 SV=1;sp|P06319|LV605_HUMAN Ig lambda chain V-VI region EB4 OS=Homo sapiens PE=2 SV=1	3	2	2	2	2	2	2	2	2	2	2	2	2	2	1	2	2	2	2	2	2	2	2	2	2	2	2	2	2	2	2	2	2	2	1	2	2	2	2	2	2	2	2	2
5	A0A075B6I8;P01700	A0A075B6I8		IGLV1-47	tr|A0A075B6I8|A0A075B6I8_HUMAN Protein IGLV1-47 (Fragment) OS=Homo sapiens GN=IGLV1-47 PE=4 SV=1	2	3	3	2	3	2	3	3	3	3	3	3	2	3	3	3	3	3	3	3	3	3	3	3	2	1	2	2	2	2	2	2	1	2	2	2	2	2	2	2	2	2	2	2
6	A0A075B6J4	A0A075B6J4		IGLV3-25	tr|A0A075B6J4|A0A075B6J4_HUMAN Protein IGLV3-25 (Fragment) OS=Homo sapiens GN=IGLV3-25 PE=4 SV=2	1	4	4	1	3	4	4	4	4	4	4	4	4	4	4	4	4	4	4	4	4	3	4	4	1	1	1	1	1	1	1	1	1	1	1	1	1	1	1	1	1	0	1	1
7	A0A075B6K5	A0A075B6K5		IGLV3-9	tr|A0A075B6K5|A0A075B6K5_HUMAN HCG2043239 (Fragment) OS=Homo sapiens GN=IGLV3-9 PE=4 SV=1	1	4	4	2	2	3	3	3	3	3	4	4	4	4	4	4	4	4	4	4	3	3	4	4	0	1	1	1	1	1	2	2	2	2	2	2	2	2	2	2	1	1	2	2
8	A0A075B6L0;A0A075B6K9;P0CG06;P0CG05;P0CF74	A0A075B6L0;A0A075B6K9;P0CG06;P0CG05;P0CF74	Ig lambda-3 chain C regions;Ig lambda-2 chain C regions;Ig lambda-6 chain C region	IGLC3;IGLC2;IGLC6	tr|A0A075B6L0|A0A075B6L0_HUMAN Ig lambda-3 chain C regions (Fragment) OS=Homo sapiens GN=IGLC3 PE=4 SV=2;tr|A0A075B6K9|A0A075B6K9_HUMAN Ig lambda-2 chain C regions (Fragment) OS=Homo sapiens GN=IGLC2 PE=4 SV=1;sp|P0CG06|LAC3_HUMAN Ig lambda-3 chain C regio	5	6	2	1	6	5	6	6	6	6	6	6	6	6	6	6	6	6	6	6	6	5	6	6	1	1	1	1	1	1	1	1	1	1	1	1	1	1	1	1	1	1	1	1
9	A0A075B6N7	A0A075B6N7		IGHA2	tr|A0A075B6N7|A0A075B6N7_HUMAN Ig alpha-2 chain C region (Fragment) OS=Homo sapiens GN=IGHA2 PE=4 SV=1	1	10	4	4	10	10	6	7	9	10	8	7	6	7	10	10	7	9	5	10	6	4	10	5	4	4	0	1	4	4	2	1	0	1	4	4	1	3	0	4	1	0	4	0
10	A0A075B6Q5	A0A075B6Q5		IGHV3-64	tr|A0A075B6Q5|A0A075B6Q5_HUMAN Protein IGHV3-64 (Fragment) OS=Homo sapiens GN=IGHV3-64 PE=4 SV=1	1	1	1	1	1	1	1	1	1	1	1	1	1	1	1	1	1	1	1	1	1	1	1	1	1	1	1	1	1	1	1	1	1	1	1	1	1	1	1	1	1	1	1	1
11	A0A075B6R9	A0A075B6R9		IGKV2D-24	tr|A0A075B6R9|A0A075B6R9_HUMAN Protein IGKV2D-24 (Fragment) OS=Homo sapiens GN=IGKV2D-24 PE=4 SV=1	1	2	2	2	2	2	2	2	2	2	2	2	2	2	2	2	1	2	2	2	2	2	2	1	2	2	2	2	2	2	2	2	2	2	2	2	1	2	2	2	2	2	2	1
12	A0A075B6S8	A0A075B6S8		IGKV1-5	tr|A0A075B6S8|A0A075B6S8_HUMAN Ig kappa chain V-I region HK102 (Fragment) OS=Homo sapiens GN=IGKV1-5 PE=4 SV=1	1	3	3	0	3	2	3	3	2	3	3	3	3	3	3	3	3	3	3	2	2	3	3	2	0	0	0	0	0	0	0	0	0	0	0	0	0	0	0	0	0	0	0	0
13	A0A075B738;A0A075B727;A0A075B728;A0A075B737	A0A075B738;A0A075B727		PECAM1	tr|A0A075B738|A0A075B738_HUMAN Platelet endothelial cell adhesion molecule OS=Homo sapiens GN=PECAM1 PE=1 SV=1;tr|A0A075B727|A0A075B727_HUMAN Platelet endothelial cell adhesion molecule (Fragment) OS=Homo sapiens GN=PECAM1 PE=4 SV=1	4	11	11	1	2	2	2	2	2	1	4	2	3	2	0	2	1	3	0	2	2	3	1	2	0	0	1	0	0	0	1	0	0	1	0	1	0	0	0	1	1	0	0	0
14	E9PKH0;M3ZCP1;A0A075B788;X6R433;P08575-2;P08575;M9MMK9	E9PKH0;M3ZCP1;A0A075B788;X6R433;P08575-2;P08575	Protein-tyrosine-phosphatase;Receptor-type tyrosine-protein phosphatase C	PTPRC	tr|E9PKH0|E9PKH0_HUMAN Receptor-type tyrosine-protein phosphatase C (Fragment) OS=Homo sapiens GN=PTPRC PE=1 SV=2;tr|M3ZCP1|M3ZCP1_HUMAN Receptor-type tyrosine-protein phosphatase C (Fragment) OS=Homo sapiens GN=PTPRC PE=1 SV=1;tr|A0A075B788|A0A075B788_HUM	7	6	6	6	1	1	1	1	0	1	1	1	1	1	1	1	1	3	2	0	1	1	1	0	1	1	1	1	0	1	1	1	1	1	1	1	1	3	2	0	1	1	1	0
15	I3L0E5;A0A096P6K9;F6RVM3;A8MVE2;D9IDM5;A0A087WSX8;A0A087WSV6;F6TER3;Q8NHL6-5;Q8NHL6;Q8NHL6-4;Q8NHL6-2;Q8NHL6-3	I3L0E5;A0A096P6K9;F6RVM3;A8MVE2;D9IDM5;A0A087WSX8;A0A087WSV6;F6TER3;Q8NHL6-5;Q8NHL6;Q8NHL6-4;Q8NHL6-2;Q8NHL6-3	Leukocyte immunoglobulin-like receptor subfamily B member 1	LILRB1	tr|I3L0E5|I3L0E5_HUMAN Leukocyte immunoglobulin-like receptor subfamily B member 1 OS=Homo sapiens GN=LILRB1 PE=4 SV=1;tr|A0A096P6K9|A0A096P6K9_HUMAN Leukocyte immunoglobulin-like receptor subfamily B member 1 OS=Homo sapiens GN=LILRB1 PE=4 SV=1;tr|F6RVM3|	13	3	1	1	1	0	0	0	0	0	0	0	0	0	0	0	0	0	1	1	0	0	0	0	0	0	0	0	0	0	0	0	0	0	0	0	0	0	0	0	0	0	0	0
16	F8W809;A0A087WSW9;E9PNQ6;A0A087WSY9;Q16881-5;Q16881-2;Q16881-4;Q16881-3;Q16881-6;Q16881;E2QRB9;E9PIR7;Q16881-7;E9PKD3;E9PIZ5;E9PRI8;E9PQI3;E9PLT3;E9PKI4	F8W809;A0A087WSW9;E9PNQ6;A0A087WSY9;Q16881-5;Q16881-2;Q16881-4;Q16881-3;Q16881-6;Q16881;E2QRB9;E9PIR7;Q16881-7	Thioredoxin reductase 1, cytoplasmic	TXNRD1	tr|F8W809|F8W809_HUMAN Thioredoxin reductase 1, cytoplasmic OS=Homo sapiens GN=TXNRD1 PE=4 SV=1;tr|A0A087WSW9|A0A087WSW9_HUMAN Thioredoxin reductase 1, cytoplasmic OS=Homo sapiens GN=TXNRD1 PE=4 SV=1;tr|E9PNQ6|E9PNQ6_HUMAN Thioredoxin reductase 1, cytoplas	19	14	14	14	1	0	0	0	0	0	0	0	0	0	0	0	0	0	0	1	0	0	0	0	1	0	0	0	0	0	0	0	0	0	0	0	0	0	0	1	0	0	0	0
17	A0A087WSX0	A0A087WSX0		IGLV5-45	tr|A0A087WSX0|A0A087WSX0_HUMAN Protein IGLV5-45 (Fragment) OS=Homo sapiens GN=IGLV5-45 PE=4 SV=1	1	1	1	1	1	1	1	1	1	1	1	1	1	1	1	1	1	1	1	1	1	1	1	1	1	1	1	1	1	1	1	1	1	1	1	1	1	1	1	1	1	1	1	1
18	P01764;A0A087WSX3	P01764;A0A087WSX3	Ig heavy chain V-III region 23	IGHV3-23	sp|P01764|HV303_HUMAN Ig heavy chain V-III region VH26 OS=Homo sapiens PE=1 SV=1;tr|A0A087WSX3|A0A087WSX3_HUMAN Protein IGHV3-23 (Fragment) OS=Homo sapiens GN=IGHV3-23 PE=4 SV=1	2	3	2	1	3	2	3	3	3	3	3	3	3	2	2	3	3	3	3	3	3	3	3	3	1	0	1	1	1	1	1	1	1	0	0	1	1	1	1	1	1	1	1	1
19	A0A087WSX4	A0A087WSX4		IGHV3-53	tr|A0A087WSX4|A0A087WSX4_HUMAN Protein IGHV3-53 (Fragment) OS=Homo sapiens GN=IGHV3-53 PE=4 SV=1	1	3	2	1	2	2	2	2	3	3	3	2	2	2	2	3	3	3	2	2	2	2	2	2	0	0	0	0	1	1	1	0	0	0	0	1	1	1	0	0	0	0	0	0
20	A0A087WSY8	A0A087WSY8			tr|A0A087WSY8|A0A087WSY8_HUMAN Protein IGKV1D-39 (Fragment) OS=Homo sapiens GN=IGKV1D-39 PE=4 SV=1	1	3	2	2	3	3	3	3	3	3	3	3	3	3	3	3	3	3	3	3	3	3	3	3	2	2	2	2	2	2	2	2	2	2	2	2	2	2	2	2	2	2	2	2
21	K7ERP4;R4GNE4;K7ENB4;K7EKX7;A0A087X2I2;A0A087WT12;K7EJ20;P36969-2;P36969;A0A087X247	K7ERP4;R4GNE4;K7ENB4;K7EKX7;A0A087X2I2;A0A087WT12;K7EJ20;P36969-2;P36969;A0A087X247	Glutathione peroxidase;Phospholipid hydroperoxide glutathione peroxidase, mitochondrial	GPX4	tr|K7ERP4|K7ERP4_HUMAN Glutathione peroxidase (Fragment) OS=Homo sapiens GN=GPX4 PE=1 SV=1;tr|R4GNE4|R4GNE4_HUMAN Glutathione peroxidase (Fragment) OS=Homo sapiens GN=GPX4 PE=1 SV=2;tr|K7ENB4|K7ENB4_HUMAN Glutathione peroxidase OS=Homo sapiens GN=GPX4 PE=1	10	2	2	2	0	1	0	0	0	0	0	0	0	0	1	0	0	0	0	0	1	0	0	0	0	1	0	0	0	0	0	0	0	0	1	0	0	0	0	0	1	0	0	0
22	A0A087WT99;Q9H0W9-3;Q9H0W9-2;Q9H0W9;E9PJU8;E9PQS1;Q9H0W9-4;E9PR95;E9PSC3;E9PLC5;E9PLB3;E9PIP1;E9PPB5	A0A087WT99;Q9H0W9-3;Q9H0W9-2;Q9H0W9;E9PJU8;E9PQS1;Q9H0W9-4	Ester hydrolase C11orf54	C11orf54	tr|A0A087WT99|A0A087WT99_HUMAN Ester hydrolase C11orf54 OS=Homo sapiens GN=C11orf54 PE=1 SV=1;sp|Q9H0W9-3|CK054_HUMAN Isoform 3 of Ester hydrolase C11orf54 OS=Homo sapiens GN=C11orf54;sp|Q9H0W9-2|CK054_HUMAN Isoform 2 of Ester hydrolase C11orf54 OS=Homo sa	13	3	3	3	0	0	0	0	0	0	0	0	0	0	0	0	0	0	0	0	0	0	0	0	0	0	0	0	0	0	0	0	0	0	0	0	0	0	0	0	0	0	0	0
23	A0A087WTA8;P08123	A0A087WTA8;P08123	Collagen alpha-2(I) chain	COL1A2	tr|A0A087WTA8|A0A087WTA8_HUMAN Collagen alpha-2(I) chain OS=Homo sapiens GN=COL1A2 PE=4 SV=1;sp|P08123|CO1A2_HUMAN Collagen alpha-2(I) chain OS=Homo sapiens GN=COL1A2 PE=1 SV=7	2	6	6	6	1	1	0	1	0	0	0	1	0	1	0	1	0	0	0	2	2	1	0	0	1	1	0	1	0	0	0	1	0	1	0	1	0	0	0	2	2	1	0	0
24	A0A087WTK0;A0A087WVC6;Q12913;Q12913-2;E9PPH3	A0A087WTK0;A0A087WVC6;Q12913;Q12913-2	Protein-tyrosine-phosphatase;Receptor-type tyrosine-protein phosphatase eta	PTPRJ	tr|A0A087WTK0|A0A087WTK0_HUMAN Receptor-type tyrosine-protein phosphatase eta OS=Homo sapiens GN=PTPRJ PE=4 SV=1;tr|A0A087WVC6|A0A087WVC6_HUMAN Receptor-type tyrosine-protein phosphatase eta OS=Homo sapiens GN=PTPRJ PE=4 SV=1;sp|Q12913|PTPRJ_HUMAN Receptor	5	11	11	11	2	3	2	2	1	0	1	1	1	2	3	1	2	2	2	2	2	3	1	1	2	3	2	2	1	0	1	1	1	2	3	1	2	2	2	2	2	3	1	1
25	A0A087WTK4	A0A087WTK4			tr|A0A087WTK4|A0A087WTK4_HUMAN Protein IGKV1-16 OS=Homo sapiens GN=IGKV1-16 PE=4 SV=1	1	3	2	2	3	3	3	3	3	3	3	3	3	3	3	3	3	3	3	3	3	3	3	3	2	2	2	2	2	2	2	2	2	2	2	2	2	2	2	2	2	2	2	2
26	A0A087WTM1;Q9Y6N7-6;Q9Y6N7-5;Q9Y6N7-4;Q9Y6N7-3;Q9Y6N7;Q9Y6N7-2;A0A087WZ85;H7C4Y7	A0A087WTM1;Q9Y6N7-6;Q9Y6N7-5;Q9Y6N7-4;Q9Y6N7-3;Q9Y6N7;Q9Y6N7-2;A0A087WZ85	Roundabout homolog 1	ROBO1	tr|A0A087WTM1|A0A087WTM1_HUMAN Roundabout homolog 1 OS=Homo sapiens GN=ROBO1 PE=1 SV=1;sp|Q9Y6N7-6|ROBO1_HUMAN Isoform 6 of Roundabout homolog 1 OS=Homo sapiens GN=ROBO1;sp|Q9Y6N7-5|ROBO1_HUMAN Isoform 5 of Roundabout homolog 1 OS=Homo sapiens GN=ROBO1;sp|	9	9	9	9	2	1	3	1	1	1	2	1	0	0	4	3	1	3	2	1	0	3	2	2	2	1	3	1	1	1	2	1	0	0	4	3	1	3	2	1	0	3	2	2
27	A0A087WTM7;A8MUN2	A0A087WTM7		APOB	tr|A0A087WTM7|A0A087WTM7_HUMAN Apolipoprotein B-100 OS=Homo sapiens GN=APOB PE=1 SV=1	2	352	1	1	210	203	215	210	205	210	208	221	217	198	218	206	215	210	207	211	217	205	216	216	1	1	1	1	1	1	1	1	1	1	1	1	1	1	1	1	1	1	1	1
28	F8W6X9;A0A087WTQ6;Q7Z5N4-3;Q7Z5N4	F8W6X9;A0A087WTQ6;Q7Z5N4-3;Q7Z5N4	Protein sidekick-1	SDK1	tr|F8W6X9|F8W6X9_HUMAN Protein sidekick-1 OS=Homo sapiens GN=SDK1 PE=4 SV=1;tr|A0A087WTQ6|A0A087WTQ6_HUMAN Protein sidekick-1 OS=Homo sapiens GN=SDK1 PE=4 SV=1;sp|Q7Z5N4-3|SDK1_HUMAN Isoform 3 of Protein sidekick-1 OS=Homo sapiens GN=SDK1;sp|Q7Z5N4|SDK1_HU	4	9	9	9	2	2	1	1	1	3	4	2	1	3	2	3	2	3	3	2	1	2	1	4	2	2	1	1	1	3	4	2	1	3	2	3	2	3	3	2	1	2	1	4
29	A0A087WTT1;E7EQV3;P11940-2;P11940;E7ERJ7;B1ANR0;Q13310-2;Q13310;Q13310-3;E5RGH3;H0YAR2;Q9H361;E5RJB9;B1ANR1;H0YBN4;H0Y5F5;H0YEQ8;E5RH24;H0YB86;H0YEU6;Q4VXU2;H0YC10;E5RHG7;H0YAP2;H0YAS7;H0YAS6;H0YB75	A0A087WTT1;E7EQV3;P11940-2;P11940;E7ERJ7;B1ANR0;Q13310-2;Q13310;Q13310-3;E5RGH3;H0YAR2;Q9H361	Polyadenylate-binding protein;Polyadenylate-binding protein 1;Polyadenylate-binding protein 4;Polyadenylate-binding protein 3	PABPC1;PABPC4;PABPC3	tr|A0A087WTT1|A0A087WTT1_HUMAN Polyadenylate-binding protein 1 OS=Homo sapiens GN=PABPC1 PE=1 SV=1;tr|E7EQV3|E7EQV3_HUMAN Polyadenylate-binding protein 1 OS=Homo sapiens GN=PABPC1 PE=1 SV=1;sp|P11940-2|PABP1_HUMAN Isoform 2 of Polyadenylate-binding protein	27	8	8	8	1	1	2	2	0	2	0	2	0	1	1	0	1	2	0	0	3	1	1	1	1	1	2	2	0	2	0	2	0	1	1	0	1	2	0	0	3	1	1	1
30	A0A087WTX5;P01834;A0A075B6H6	A0A087WTX5;P01834;A0A075B6H6	Ig kappa chain C region	IGKC	tr|A0A087WTX5|A0A087WTX5_HUMAN Ig kappa chain C region OS=Homo sapiens GN=IGKC PE=4 SV=1;sp|P01834|IGKC_HUMAN Ig kappa chain C region OS=Homo sapiens GN=IGKC PE=1 SV=1;tr|A0A075B6H6|A0A075B6H6_HUMAN Ig kappa chain C region (Fragment) OS=Homo sapiens GN=IGK	3	7	1	0	7	7	7	7	7	7	7	7	7	7	7	7	7	7	7	7	7	7	7	7	0	0	0	0	0	0	0	0	0	0	0	0	0	0	0	0	0	0	0	0
31	A0A087WU91	A0A087WU91		IGHV3-49	tr|A0A087WU91|A0A087WU91_HUMAN Protein IGHV3-49 OS=Homo sapiens GN=IGHV3-49 PE=4 SV=1	1	4	4	4	3	4	4	4	3	4	4	4	4	4	3	4	4	4	4	4	4	4	4	4	3	4	4	4	3	4	4	4	4	4	3	4	4	4	4	4	4	4	4	4
32	A0A087WUI2;P22626-2;P22626	A0A087WUI2;P22626-2;P22626	Heterogeneous nuclear ribonucleoproteins A2/B1	HNRNPA2B1	tr|A0A087WUI2|A0A087WUI2_HUMAN Heterogeneous nuclear ribonucleoproteins A2/B1 OS=Homo sapiens GN=HNRNPA2B1 PE=1 SV=1;sp|P22626-2|ROA2_HUMAN Isoform A2 of Heterogeneous nuclear ribonucleoproteins A2/B1 OS=Homo sapiens GN=HNRNPA2B1;sp|P22626|ROA2_HUMAN Heter	3	2	2	2	0	0	0	1	0	1	0	0	0	0	0	0	0	0	0	0	0	0	0	0	0	0	0	1	0	1	0	0	0	0	0	0	0	0	0	0	0	0	0	0
33	A0A087WUL0;Q3LXA3;H0YCY6;Q3LXA3-2;I3L252;E9PJG8;E9PQR1	A0A087WUL0;Q3LXA3;H0YCY6;Q3LXA3-2	Bifunctional ATP-dependent dihydroxyacetone kinase/FAD-AMP lyase (cyclizing);ATP-dependent dihydroxyacetone kinase;FAD-AMP lyase (cyclizing)	TKFC;DAK	tr|A0A087WUL0|A0A087WUL0_HUMAN Bifunctional ATP-dependent dihydroxyacetone kinase/FAD-AMP lyase (cyclizing) OS=Homo sapiens GN=DAK PE=1 SV=1;sp|Q3LXA3|DHAK_HUMAN Bifunctional ATP-dependent dihydroxyacetone kinase/FAD-AMP lyase (cyclizing) OS=Homo sapiens G	7	18	18	18	1	2	3	0	3	2	1	3	2	0	1	2	4	2	1	3	3	3	2	3	1	2	3	0	3	2	1	3	2	0	1	2	4	2	1	3	3	3	2	3
34	J3KNQ3;A0A087WUL9;Q9UNM6;H0YD73;E9PL38;Q9UNM6-2;E9PPD2;E9PQG3	J3KNQ3;A0A087WUL9;Q9UNM6;H0YD73;E9PL38;Q9UNM6-2	26S proteasome non-ATPase regulatory subunit 13	PSMD13	tr|J3KNQ3|J3KNQ3_HUMAN 26S proteasome non-ATPase regulatory subunit 13 OS=Homo sapiens GN=PSMD13 PE=1 SV=1;tr|A0A087WUL9|A0A087WUL9_HUMAN 26S proteasome non-ATPase regulatory subunit 13 OS=Homo sapiens GN=PSMD13 PE=1 SV=1;sp|Q9UNM6|PSD13_HUMAN 26S proteaso	8	3	3	3	0	0	0	1	0	1	0	0	1	1	0	0	0	0	0	0	1	0	1	0	0	0	0	1	0	1	0	0	1	1	0	0	0	0	0	0	1	0	1	0
35	A0A087WUQ6;P07203;P07203-2	A0A087WUQ6;P07203	Glutathione peroxidase;Glutathione peroxidase 1	GPX1	tr|A0A087WUQ6|A0A087WUQ6_HUMAN Glutathione peroxidase 1 OS=Homo sapiens GN=GPX1 PE=1 SV=1;sp|P07203|GPX1_HUMAN Glutathione peroxidase 1 OS=Homo sapiens GN=GPX1 PE=1 SV=4	3	9	9	9	0	1	1	1	1	1	1	0	1	0	2	0	0	1	1	1	1	1	0	2	0	1	1	1	1	1	1	0	1	0	2	0	0	1	1	1	1	1	0	2
36	A0A087WUS7;P01880;P01880-2	A0A087WUS7;P01880;P01880-2	Ig delta chain C region	IGHD	tr|A0A087WUS7|A0A087WUS7_HUMAN Ig delta chain C region OS=Homo sapiens GN=IGHD PE=4 SV=1;sp|P01880|IGHD_HUMAN Ig delta chain C region OS=Homo sapiens GN=IGHD PE=1 SV=2;sp|P01880-2|IGHD_HUMAN Isoform 2 of Ig delta chain C region OS=Homo sapiens GN=IGHD	3	7	7	7	4	6	5	3	0	6	6	6	3	3	1	5	3	6	3	4	0	3	1	6	4	6	5	3	0	6	6	6	3	3	1	5	3	6	3	4	0	3	1	6
37	A0A087WV15;Q16787-3;Q16787	A0A087WV15;Q16787-3;Q16787	Laminin subunit alpha-3	LAMA3	tr|A0A087WV15|A0A087WV15_HUMAN Laminin subunit alpha-3 OS=Homo sapiens GN=LAMA3 PE=1 SV=1;sp|Q16787-3|LAMA3_HUMAN Isoform 3 of Laminin subunit alpha-3 OS=Homo sapiens GN=LAMA3;sp|Q16787|LAMA3_HUMAN Laminin subunit alpha-3 OS=Homo sapiens GN=LAMA3 PE=1 SV=2	3	4	4	4	0	0	0	0	0	1	0	0	0	0	0	0	0	0	0	0	0	0	0	1	0	0	0	0	0	1	0	0	0	0	0	0	0	0	0	0	0	0	0	1
38	A0A087WV17;Q8IYS5-4;Q8IYS5-5;Q8IYS5;Q8IYS5-7;A0A087X1R2;A0A087X0P3;Q8IYS5-6;Q8IYS5-2;Q8IYS5-3	A0A087WV17;Q8IYS5-4;Q8IYS5-5;Q8IYS5;Q8IYS5-7;A0A087X1R2;A0A087X0P3;Q8IYS5-6;Q8IYS5-2;Q8IYS5-3	Osteoclast-associated immunoglobulin-like receptor	OSCAR	tr|A0A087WV17|A0A087WV17_HUMAN Osteoclast-associated immunoglobulin-like receptor OS=Homo sapiens GN=OSCAR PE=4 SV=1;sp|Q8IYS5-4|OSCAR_HUMAN Isoform 4 of Osteoclast-associated immunoglobulin-like receptor OS=Homo sapiens GN=OSCAR;sp|Q8IYS5-5|OSCAR_HUMAN Is	10	4	4	4	0	0	0	0	0	1	0	1	1	1	1	0	1	1	1	0	0	0	0	1	0	0	0	0	0	1	0	1	1	1	1	0	1	1	1	0	0	0	0	1
39	Q5T123;A0A087WV23;Q9H299	Q5T123;A0A087WV23;Q9H299	SH3 domain-binding glutamic acid-rich-like protein 3	SH3BGRL3	tr|Q5T123|Q5T123_HUMAN SH3 domain-binding glutamic acid-rich-like protein 3 OS=Homo sapiens GN=SH3BGRL3 PE=1 SV=1;tr|A0A087WV23|A0A087WV23_HUMAN SH3 domain-binding glutamic acid-rich-like protein 3 OS=Homo sapiens GN=SH3BGRL3 PE=1 SV=1;sp|Q9H299|SH3L3_HUMA	3	4	4	4	1	2	1	2	2	3	2	2	2	2	2	3	2	2	2	3	2	2	2	3	1	2	1	2	2	3	2	2	2	2	2	3	2	2	2	3	2	2	2	3
40	A0A087WVJ0;A0A087X2A4;A0A087WWM1;P15941-13;P15941-7;P15941-17;P15941-11;P15941-8;P15941-4;P15941-3;P15941;P15941-2;A0A087X061;A0A087WZZ6;Q7Z536;B1AVQ7;A0A087X0L2;P15941-15;P15941-6	A0A087WVJ0;A0A087X2A4;A0A087WWM1;P15941-13;P15941-7;P15941-17;P15941-11;P15941-8;P15941-4;P15941-3;P15941;P15941-2;A0A087X061;A0A087WZZ6;Q7Z536;B1AVQ7;A0A087X0L2;P15941-15;P15941-6	Mucin-1;Mucin-1 subunit alpha;Mucin-1 subunit beta	MUC1	tr|A0A087WVJ0|A0A087WVJ0_HUMAN Mucin-1 (Fragment) OS=Homo sapiens GN=MUC1 PE=4 SV=1;tr|A0A087X2A4|A0A087X2A4_HUMAN Mucin-1 OS=Homo sapiens GN=MUC1 PE=4 SV=1;tr|A0A087WWM1|A0A087WWM1_HUMAN Mucin-1 OS=Homo sapiens GN=MUC1 PE=4 SV=1;sp|P15941-13|MUC1_HUMAN Is	19	2	2	2	0	0	0	0	0	0	1	0	0	1	1	1	1	0	0	0	1	0	0	1	0	0	0	0	0	0	1	0	0	1	1	1	1	0	0	0	1	0	0	1
41	A0A087WVM2;Q8N6Q3;Q8N6Q3-2	A0A087WVM2;Q8N6Q3;Q8N6Q3-2	CD177 antigen	CD177	tr|A0A087WVM2|A0A087WVM2_HUMAN CD177 antigen OS=Homo sapiens GN=CD177 PE=4 SV=1;sp|Q8N6Q3|CD177_HUMAN CD177 antigen OS=Homo sapiens GN=CD177 PE=1 SV=2;sp|Q8N6Q3-2|CD177_HUMAN Isoform 2 of CD177 antigen OS=Homo sapiens GN=CD177	3	2	2	2	0	1	0	0	0	1	0	0	0	0	0	0	0	1	0	0	0	0	0	0	0	1	0	0	0	1	0	0	0	0	0	0	0	1	0	0	0	0	0	0
42	A0A087WVN6;A0A075B6S5	A0A087WVN6;A0A075B6S5		IGKV1-27	tr|A0A087WVN6|A0A087WVN6_HUMAN Protein IGKV1-27 OS=Homo sapiens GN=IGKV1-27 PE=4 SV=1;tr|A0A075B6S5|A0A075B6S5_HUMAN Protein IGKV1-27 (Fragment) OS=Homo sapiens GN=IGKV1-27 PE=4 SV=1	2	3	1	1	3	3	3	3	3	3	3	3	3	3	3	3	3	3	3	3	3	3	3	3	1	1	1	1	1	1	1	1	1	1	1	1	1	1	1	1	1	1	1	1
43	A0A087WVP1;Q14517;D6RCE4	A0A087WVP1;Q14517	Protocadherin Fat 1;Protocadherin Fat 1, nuclear form	FAT1	tr|A0A087WVP1|A0A087WVP1_HUMAN Protocadherin Fat 1 OS=Homo sapiens GN=FAT1 PE=1 SV=1;sp|Q14517|FAT1_HUMAN Protocadherin Fat 1 OS=Homo sapiens GN=FAT1 PE=1 SV=2	3	10	10	9	0	0	2	1	1	0	0	0	0	1	0	0	0	2	1	1	0	0	1	1	0	0	2	1	1	0	0	0	0	1	0	0	0	2	1	1	0	0	1	1
44	A0A087WVQ6;Q00610-2;Q00610;A0A087WX41;P53675-2;P53675;J3KS13	A0A087WVQ6;Q00610-2;Q00610	Clathrin heavy chain;Clathrin heavy chain 1	CLTC	tr|A0A087WVQ6|A0A087WVQ6_HUMAN Clathrin heavy chain 1 OS=Homo sapiens GN=CLTC PE=1 SV=1;sp|Q00610-2|CLH1_HUMAN Isoform 2 of Clathrin heavy chain 1 OS=Homo sapiens GN=CLTC;sp|Q00610|CLH1_HUMAN Clathrin heavy chain 1 OS=Homo sapiens GN=CLTC PE=1 SV=5	7	13	13	13	1	1	0	3	1	4	2	1	2	1	1	2	1	3	1	2	2	1	2	2	1	1	0	3	1	4	2	1	2	1	1	2	1	3	1	2	2	1	2	2
45	A0A087WVV9;P22694-10;P22694-4;P22694-3;P22694;P22694-5;P22694-7;P22694-6;P22694-9;P22694-2;A0A087WVC4;B1APF6;B1APF7;B1APG1;B1APG0;B1APG2;B1APF8;B1APF9;B1APG3;P22694-8;K7ERP6	A0A087WVV9;P22694-10;P22694-4;P22694-3;P22694;P22694-5;P22694-7;P22694-6;P22694-9;P22694-2;A0A087WVC4;B1APF6;B1APF7;B1APG1;B1APG0;B1APG2;B1APF8;B1APF9;B1APG3;P22694-8	cAMP-dependent protein kinase catalytic subunit beta	PRKACB	tr|A0A087WVV9|A0A087WVV9_HUMAN cAMP-dependent protein kinase catalytic subunit beta OS=Homo sapiens GN=PRKACB PE=1 SV=1;sp|P22694-10|KAPCB_HUMAN Isoform 10 of cAMP-dependent protein kinase catalytic subunit beta OS=Homo sapiens GN=PRKACB;sp|P22694-4|KAPCB_	21	5	5	2	1	1	1	1	1	2	1	2	1	1	1	1	1	1	1	1	1	1	1	1	0	0	0	0	0	0	0	0	0	0	0	0	0	0	0	0	0	0	0	0
46	A0A087WVW2;A0A075B6N8;P01860	A0A087WVW2;A0A075B6N8;P01860	Ig gamma-3 chain C region	IGHG3	tr|A0A087WVW2|A0A087WVW2_HUMAN Ig gamma-3 chain C region OS=Homo sapiens GN=IGHG3 PE=4 SV=1;tr|A0A075B6N8|A0A075B6N8_HUMAN Ig gamma-3 chain C region (Fragment) OS=Homo sapiens GN=IGHG3 PE=4 SV=1;sp|P01860|IGHG3_HUMAN Ig gamma-3 chain C region OS=Homo sapie	3	13	1	1	13	13	13	13	13	13	13	13	13	13	13	12	13	13	13	13	13	13	13	13	1	1	1	1	1	1	1	1	1	1	1	1	1	1	1	1	1	1	1	1
47	A0A087WW40;Q9Y371;Q9Y371-2;Q9Y371-3	A0A087WW40;Q9Y371;Q9Y371-2	Endophilin-B1	SH3GLB1	tr|A0A087WW40|A0A087WW40_HUMAN Endophilin-B1 OS=Homo sapiens GN=SH3GLB1 PE=1 SV=1;sp|Q9Y371|SHLB1_HUMAN Endophilin-B1 OS=Homo sapiens GN=SH3GLB1 PE=1 SV=1;sp|Q9Y371-2|SHLB1_HUMAN Isoform 2 of Endophilin-B1 OS=Homo sapiens GN=SH3GLB1	4	3	3	3	0	0	0	0	0	0	0	0	0	0	1	0	0	1	0	1	0	0	0	1	0	0	0	0	0	0	0	0	0	0	1	0	0	1	0	1	0	0	0	1
48	A0A087WW89;P01771	A0A087WW89		IGHV3-72	tr|A0A087WW89|A0A087WW89_HUMAN Protein IGHV3-72 OS=Homo sapiens GN=IGHV3-72 PE=4 SV=1	2	5	5	3	4	4	5	4	5	5	5	4	5	5	5	5	5	5	5	5	5	5	5	4	3	3	3	3	3	3	3	2	3	3	3	3	3	3	3	3	3	3	3	2
49	A0A087WWC0;A0A087X1F1;A0A087X1M5;A0A087X0U8;A0A087WXC9;Q13477-2;Q13477-3;Q13477;Q13477-4	A0A087WWC0;A0A087X1F1;A0A087X1M5;A0A087X0U8;A0A087WXC9;Q13477-2;Q13477-3;Q13477;Q13477-4	Mucosal addressin cell adhesion molecule 1	MADCAM1	tr|A0A087WWC0|A0A087WWC0_HUMAN Mucosal addressin cell adhesion molecule 1 OS=Homo sapiens GN=MADCAM1 PE=4 SV=1;tr|A0A087X1F1|A0A087X1F1_HUMAN Mucosal addressin cell adhesion molecule 1 OS=Homo sapiens GN=MADCAM1 PE=4 SV=1;tr|A0A087X1M5|A0A087X1M5_HUMAN Muc	9	2	2	2	1	1	1	1	1	1	0	1	1	1	1	1	1	0	1	1	1	1	1	1	1	1	1	1	1	1	0	1	1	1	1	1	1	0	1	1	1	1	1	1
50	A0A087WWC9;A0A087WXC3;A0A087WWU7;A0A087WYN7;A0A087WWT5;A0A087WX49;A0A087WU42;A0A087X2A1;A0A087WYR4;B9A064;A0A075B6K8;P0CG04;A0A075B6K7;P01715	A0A087WWC9;A0A087WXC3;A0A087WWU7;A0A087WYN7;A0A087WWT5;A0A087WX49;A0A087WU42;A0A087X2A1;A0A087WYR4;B9A064;A0A075B6K8;P0CG04	Immunoglobulin lambda-like polypeptide 5;Ig lambda-1 chain C regions	IGLL5;IGLC1	tr|A0A087WWC9|A0A087WWC9_HUMAN Immunoglobulin lambda-like polypeptide 5 OS=Homo sapiens GN=IGLL5 PE=4 SV=1;tr|A0A087WXC3|A0A087WXC3_HUMAN Immunoglobulin lambda-like polypeptide 5 OS=Homo sapiens GN=IGLL5 PE=4 SV=1;tr|A0A087WWU7|A0A087WWU7_HUMAN Immunoglobu	14	9	9	4	7	6	8	8	7	7	8	8	8	9	7	8	8	9	9	8	8	9	8	7	3	3	4	3	3	3	4	4	4	4	3	4	3	4	4	3	3	4	4	2
51	A0A087WWS7;Q15833-2;Q15833;Q15833-3;M0R1A1;M0QZ54;M0R0D4;M0R118;R4GMY7;M0R376;A0A087WUN8	A0A087WWS7;Q15833-2;Q15833;Q15833-3	Syntaxin-binding protein 2	STXBP2	tr|A0A087WWS7|A0A087WWS7_HUMAN Syntaxin-binding protein 2 OS=Homo sapiens GN=STXBP2 PE=4 SV=1;sp|Q15833-2|STXB2_HUMAN Isoform 2 of Syntaxin-binding protein 2 OS=Homo sapiens GN=STXBP2;sp|Q15833|STXB2_HUMAN Syntaxin-binding protein 2 OS=Homo sapiens GN=STXB	11	10	10	2	0	0	0	0	0	0	0	0	0	0	1	0	0	2	0	0	1	0	1	1	0	0	0	0	0	0	0	0	0	0	1	0	0	1	0	0	0	0	0	1
52	A0A087WWU8;P06753-5;P06753-2;Q5VU59;P06753-4;P06753-3;P06753-6;D6R904;Q5VU61;P06753-7;D6RFM2	A0A087WWU8;P06753-5;P06753-2;Q5VU59;P06753-4;P06753-3;P06753-6;D6R904;Q5VU61	Tropomyosin alpha-3 chain	TPM3;DKFZp686J1372	tr|A0A087WWU8|A0A087WWU8_HUMAN Tropomyosin alpha-3 chain OS=Homo sapiens GN=TPM3 PE=1 SV=1;sp|P06753-5|TPM3_HUMAN Isoform 5 of Tropomyosin alpha-3 chain OS=Homo sapiens GN=TPM3;sp|P06753-2|TPM3_HUMAN Isoform 2 of Tropomyosin alpha-3 chain OS=Homo sapiens G	11	14	10	5	2	3	2	2	1	4	1	5	2	3	4	4	3	2	3	2	2	4	2	4	0	1	0	0	1	1	0	1	1	1	0	1	1	0	2	0	0	0	0	1
53	A0A087WYL9;A0A087WWV8	A0A087WYL9;A0A087WWV8		IGKC;IGKV1-8	tr|A0A087WYL9|A0A087WYL9_HUMAN Ig kappa chain C region OS=Homo sapiens GN=IGKC PE=4 SV=1;tr|A0A087WWV8|A0A087WWV8_HUMAN Protein IGKV1-8 OS=Homo sapiens GN=IGKV1-8 PE=4 SV=1	2	8	2	1	8	8	7	8	8	8	7	8	8	8	7	8	8	8	8	8	8	8	8	7	1	1	0	1	1	1	0	1	1	1	0	1	1	1	1	1	1	1	1	0
54	F5H5L8;F5GXV3;F5H4Z6;F5GZ45;F5H3Z4;E7EU04;A0A087WWY2;J3KQP4;P14207;A0A087WYI3;J3KR13;A0A087WXL1;P41439-2;P41439	F5H5L8;F5GXV3;F5H4Z6;F5GZ45;F5H3Z4;E7EU04;A0A087WWY2;J3KQP4;P14207	Folate receptor beta	FOLR2	tr|F5H5L8|F5H5L8_HUMAN Folate receptor beta (Fragment) OS=Homo sapiens GN=FOLR2 PE=4 SV=1;tr|F5GXV3|F5GXV3_HUMAN Folate receptor beta (Fragment) OS=Homo sapiens GN=FOLR2 PE=4 SV=1;tr|F5H4Z6|F5H4Z6_HUMAN Folate receptor beta (Fragment) OS=Homo sapiens GN=FO	14	3	3	3	0	0	0	1	1	0	0	1	0	1	2	0	0	0	1	1	0	0	0	1	0	0	0	1	1	0	0	1	0	1	2	0	0	0	1	1	0	0	0	1
55	C9J0E2;C9J480;A0A087WXB8;Q9Y274;C9JXM2;C9JWJ3;C9IZL6;C9JWI9;C9JMW7;C9J9Y4;Q9Y274-2	C9J0E2;C9J480;A0A087WXB8;Q9Y274;C9JXM2;C9JWJ3;C9IZL6	Type 2 lactosamine alpha-2,3-sialyltransferase	ST3GAL6	tr|C9J0E2|C9J0E2_HUMAN Type 2 lactosamine alpha-2,3-sialyltransferase (Fragment) OS=Homo sapiens GN=ST3GAL6 PE=4 SV=1;tr|C9J480|C9J480_HUMAN Type 2 lactosamine alpha-2,3-sialyltransferase (Fragment) OS=Homo sapiens GN=ST3GAL6 PE=4 SV=1;tr|A0A087WXB8|A0A087	11	3	3	3	1	1	1	2	1	1	1	2	1	2	1	1	2	2	1	1	1	2	2	2	1	1	1	2	1	1	1	2	1	2	1	1	2	2	1	1	1	2	2	2
56	A0A087WXI5;P12830;P12830-2;A0A087WX17;A0A087WU43;H3BNC6;H3BVI7;J3QKP1	A0A087WXI5;P12830;P12830-2;A0A087WX17;A0A087WU43;H3BNC6	Cadherin-1;E-Cad/CTF1;E-Cad/CTF2;E-Cad/CTF3	CDH1	tr|A0A087WXI5|A0A087WXI5_HUMAN Cadherin-1 OS=Homo sapiens GN=CDH1 PE=1 SV=1;sp|P12830|CADH1_HUMAN Cadherin-1 OS=Homo sapiens GN=CDH1 PE=1 SV=3;sp|P12830-2|CADH1_HUMAN Isoform 2 of Cadherin-1 OS=Homo sapiens GN=CDH1;tr|A0A087WX17|A0A087WX17_HUMAN Cadherin-1	8	7	7	7	2	2	2	1	1	2	1	2	2	2	2	2	2	0	3	1	2	3	1	1	2	2	2	1	1	2	1	2	2	2	2	2	2	0	3	1	2	3	1	1
57	A0A087WXL8	A0A087WXL8		IGHG3	tr|A0A087WXL8|A0A087WXL8_HUMAN Ig gamma-3 chain C region OS=Homo sapiens GN=IGHG3 PE=4 SV=1	1	14	8	1	13	14	14	13	14	14	14	13	13	14	13	12	14	13	14	13	14	14	14	14	0	1	1	0	1	1	1	0	0	1	0	0	1	0	1	0	1	1	1	1
58	A0A087WXM8;P50895;K7ENU8;K7ERB7	A0A087WXM8;P50895;K7ENU8	Basal cell adhesion molecule	BCAM	tr|A0A087WXM8|A0A087WXM8_HUMAN Basal cell adhesion molecule OS=Homo sapiens GN=BCAM PE=1 SV=1;sp|P50895|BCAM_HUMAN Basal cell adhesion molecule OS=Homo sapiens GN=BCAM PE=1 SV=2;tr|K7ENU8|K7ENU8_HUMAN Basal cell adhesion molecule (Fragment) OS=Homo sapiens	4	12	12	12	3	1	1	0	2	1	1	0	2	3	2	0	1	0	3	1	2	2	3	3	3	1	1	0	2	1	1	0	2	3	2	0	1	0	3	1	2	2	3	3
59	H7BXI1;A0A087WXU3;A0FGR8-2;A0FGR8;A0FGR8-6;A0FGR8-5;A0FGR8-4	H7BXI1;A0A087WXU3;A0FGR8-2;A0FGR8;A0FGR8-6	Extended synaptotagmin-2	ESYT2	tr|H7BXI1|H7BXI1_HUMAN Extended synaptotagmin-2 (Fragment) OS=Homo sapiens GN=ESYT2 PE=1 SV=1;tr|A0A087WXU3|A0A087WXU3_HUMAN Extended synaptotagmin-2 OS=Homo sapiens GN=ESYT2 PE=1 SV=1;sp|A0FGR8-2|ESYT2_HUMAN Isoform 2 of Extended synaptotagmin-2 OS=Homo s	7	3	3	3	0	0	1	0	0	1	0	0	0	0	0	0	0	1	1	1	0	0	0	1	0	0	1	0	0	1	0	0	0	0	0	0	0	1	1	1	0	0	0	1
60	A0A087WXW9;P20908	A0A087WXW9;P20908	Collagen alpha-1(V) chain	COL5A1	tr|A0A087WXW9|A0A087WXW9_HUMAN Collagen alpha-1(V) chain OS=Homo sapiens GN=COL5A1 PE=4 SV=1;sp|P20908|CO5A1_HUMAN Collagen alpha-1(V) chain OS=Homo sapiens GN=COL5A1 PE=1 SV=3	2	4	4	4	0	1	0	1	0	0	0	0	0	0	1	1	0	1	1	0	0	0	0	0	0	1	0	1	0	0	0	0	0	0	1	1	0	1	1	0	0	0	0	0
61	A0A087WYC5;P01857;A0A087WSX2	A0A087WYC5;P01857	Ig gamma-1 chain C region	IGHG1	tr|A0A087WYC5|A0A087WYC5_HUMAN Ig gamma-1 chain C region OS=Homo sapiens GN=IGHG1 PE=1 SV=1;sp|P01857|IGHG1_HUMAN Ig gamma-1 chain C region OS=Homo sapiens GN=IGHG1 PE=1 SV=1	3	19	19	2	18	17	19	18	18	19	19	19	19	18	18	19	18	18	18	18	16	17	19	17	2	1	2	1	2	2	2	2	2	2	1	2	2	1	1	2	1	1	2	1
62	A0A087WYE1	A0A087WYE1		IGHG1	tr|A0A087WYE1|A0A087WYE1_HUMAN Ig gamma-1 chain C region OS=Homo sapiens GN=IGHG1 PE=1 SV=1	1	17	2	1	17	17	17	17	17	17	17	17	17	16	17	17	17	17	17	17	17	17	17	17	1	1	1	1	1	1	1	1	1	0	1	1	1	1	1	1	1	1	1	1
63	G3V1R5;A0A087WYK8;B1AKJ5;O43847;O43847-2;H0Y5G9;F5H7V1	G3V1R5;A0A087WYK8;B1AKJ5;O43847;O43847-2;H0Y5G9;F5H7V1	Nardilysin	NRD1	tr|G3V1R5|G3V1R5_HUMAN Nardilysin OS=Homo sapiens GN=NRD1 PE=1 SV=1;tr|A0A087WYK8|A0A087WYK8_HUMAN Nardilysin OS=Homo sapiens GN=NRD1 PE=1 SV=1;tr|B1AKJ5|B1AKJ5_HUMAN Nardilysin OS=Homo sapiens GN=NRD1 PE=1 SV=1;sp|O43847|NRDC_HUMAN Nardilysin OS=Homo sapi	7	3	3	3	0	0	0	0	1	0	0	0	0	0	0	1	0	0	0	0	0	0	0	0	0	0	0	0	1	0	0	0	0	0	0	1	0	0	0	0	0	0	0	0
64	A0A087WZ51;A0A087WYR3;O43399-6;O43399-2;O43399-4;O43399;O43399-3;O43399-5;O43399-7	A0A087WZ51;A0A087WYR3;O43399-6;O43399-2;O43399-4;O43399;O43399-3;O43399-5;O43399-7	Tumor protein D54	TPD52L2	tr|A0A087WZ51|A0A087WZ51_HUMAN Tumor protein D54 OS=Homo sapiens GN=TPD52L2 PE=1 SV=1;tr|A0A087WYR3|A0A087WYR3_HUMAN Tumor protein D54 OS=Homo sapiens GN=TPD52L2 PE=1 SV=1;sp|O43399-6|TPD54_HUMAN Isoform 6 of Tumor protein D54 OS=Homo sapiens GN=TPD52L2;sp	9	2	2	2	0	1	0	0	0	1	0	0	0	0	0	1	0	0	0	0	0	0	0	0	0	1	0	0	0	1	0	0	0	0	0	1	0	0	0	0	0	0	0	0
65	A0A087WYS1;E7EUC7;Q16851;C9JQU9;C9J6Q0	A0A087WYS1;E7EUC7;Q16851	UTP--glucose-1-phosphate uridylyltransferase	UGP2	tr|A0A087WYS1|A0A087WYS1_HUMAN UTP--glucose-1-phosphate uridylyltransferase OS=Homo sapiens GN=UGP2 PE=1 SV=1;tr|E7EUC7|E7EUC7_HUMAN UTP--glucose-1-phosphate uridylyltransferase OS=Homo sapiens GN=UGP2 PE=1 SV=1;sp|Q16851|UGPA_HUMAN UTP--glucose-1-phosphat	5	27	1	1	6	4	5	3	6	6	6	6	5	6	3	7	7	5	6	2	8	5	7	6	0	0	1	0	0	0	0	1	0	1	1	1	1	1	1	1	0	0	1	0
66	A0A087WYT3;Q15185-4;Q15185;B4DDC6;Q15185-2;Q15185-3	A0A087WYT3;Q15185-4;Q15185;B4DDC6;Q15185-2;Q15185-3	Prostaglandin E synthase 3	PTGES3	tr|A0A087WYT3|A0A087WYT3_HUMAN Prostaglandin E synthase 3 OS=Homo sapiens GN=PTGES3 PE=1 SV=1;sp|Q15185-4|TEBP_HUMAN Isoform 4 of Prostaglandin E synthase 3 OS=Homo sapiens GN=PTGES3;sp|Q15185|TEBP_HUMAN Prostaglandin E synthase 3 OS=Homo sapiens GN=PTGES3	6	2	2	2	0	0	0	0	0	0	0	0	0	0	0	0	0	0	0	0	0	0	0	0	0	0	0	0	0	0	0	0	0	0	0	0	0	0	0	0	0	0	0	0
67	A0A087WYX9;P05997	A0A087WYX9;P05997	Collagen alpha-2(V) chain	COL5A2	tr|A0A087WYX9|A0A087WYX9_HUMAN Collagen alpha-2(V) chain OS=Homo sapiens GN=COL5A2 PE=4 SV=1;sp|P05997|CO5A2_HUMAN Collagen alpha-2(V) chain OS=Homo sapiens GN=COL5A2 PE=1 SV=3	2	3	3	3	0	1	1	1	0	1	1	1	1	0	2	0	0	0	0	1	1	1	1	1	0	1	1	1	0	1	1	1	1	0	2	0	0	0	0	1	1	1	1	1
68	A0A087WYY1;Q9Y646;E5RJA8;E5RH35;E5RJZ7;E5RJP8	A0A087WYY1;Q9Y646;E5RJA8	Carboxypeptidase Q	CPQ	tr|A0A087WYY1|A0A087WYY1_HUMAN Carboxypeptidase Q OS=Homo sapiens GN=CPQ PE=4 SV=1;sp|Q9Y646|CBPQ_HUMAN Carboxypeptidase Q OS=Homo sapiens GN=CPQ PE=1 SV=1;tr|E5RJA8|E5RJA8_HUMAN Carboxypeptidase Q (Fragment) OS=Homo sapiens GN=CPQ PE=4 SV=1	6	10	10	10	1	2	1	2	0	1	1	1	3	1	1	1	1	0	1	3	1	1	1	2	1	2	1	2	0	1	1	1	3	1	1	1	1	0	1	3	1	1	1	2
69	A0A087WZB5;Q9HBI1-3;Q9HBI1;Q9HBI1-2;B0QYP8;J3KNQ4;Q9NVD7	A0A087WZB5;Q9HBI1-3;Q9HBI1;Q9HBI1-2;B0QYP8	Beta-parvin	PARVB	tr|A0A087WZB5|A0A087WZB5_HUMAN Beta-parvin OS=Homo sapiens GN=PARVB PE=4 SV=1;sp|Q9HBI1-3|PARVB_HUMAN Isoform 3 of Beta-parvin OS=Homo sapiens GN=PARVB;sp|Q9HBI1|PARVB_HUMAN Beta-parvin OS=Homo sapiens GN=PARVB PE=1 SV=1;sp|Q9HBI1-2|PARVB_HUMAN Isoform 2 o	7	8	8	8	2	1	2	3	1	1	1	3	3	2	0	3	1	1	0	3	1	1	2	0	2	1	2	3	1	1	1	3	3	2	0	3	1	1	0	3	1	1	2	0
70	A0A087WZH7;P29966	A0A087WZH7;P29966	Myristoylated alanine-rich C-kinase substrate	MARCKS	tr|A0A087WZH7|A0A087WZH7_HUMAN Myristoylated alanine-rich C-kinase substrate OS=Homo sapiens GN=MARCKS PE=1 SV=1;sp|P29966|MARCS_HUMAN Myristoylated alanine-rich C-kinase substrate OS=Homo sapiens GN=MARCKS PE=1 SV=4	2	4	4	4	0	0	0	0	0	0	0	0	0	0	0	0	0	0	0	0	0	0	0	1	0	0	0	0	0	0	0	0	0	0	0	0	0	0	0	0	0	0	0	1
71	A0A087WZH9	A0A087WZH9		IGKV1D-33	tr|A0A087WZH9|A0A087WZH9_HUMAN Protein IGKV1-33 OS=Homo sapiens GN=IGKV1D-33 PE=4 SV=1	1	3	2	1	3	2	3	2	2	2	3	3	3	3	3	2	3	2	3	2	2	2	3	3	1	0	1	0	0	0	1	1	1	1	1	0	1	0	1	0	0	0	1	1
72	D6RHI9;A0A087WZM2;O00584;D6REQ6;H0YAE9;J3QQ64;A0A087WWI1;O00584-2	D6RHI9;A0A087WZM2;O00584;D6REQ6;H0YAE9	Ribonuclease T2	RNASET2	tr|D6RHI9|D6RHI9_HUMAN Ribonuclease T2 (Fragment) OS=Homo sapiens GN=RNASET2 PE=1 SV=3;tr|A0A087WZM2|A0A087WZM2_HUMAN Ribonuclease T2 OS=Homo sapiens GN=RNASET2 PE=1 SV=1;sp|O00584|RNT2_HUMAN Ribonuclease T2 OS=Homo sapiens GN=RNASET2 PE=1 SV=2;tr|D6REQ6|D	8	4	4	4	1	0	2	2	1	2	1	1	0	1	2	0	1	1	1	0	1	0	2	0	1	0	2	2	1	2	1	1	0	1	2	0	1	1	1	0	1	0	2	0
73	A0A087WZR4;H0Y4U3;M9MML6;O75015;E9PNY5;A0A087WU90	A0A087WZR4;H0Y4U3;M9MML6;O75015	Low affinity immunoglobulin gamma Fc region receptor III-B	FCGR3B	tr|A0A087WZR4|A0A087WZR4_HUMAN Low affinity immunoglobulin gamma Fc region receptor III-B OS=Homo sapiens GN=FCGR3B PE=4 SV=1;tr|H0Y4U3|H0Y4U3_HUMAN Low affinity immunoglobulin gamma Fc region receptor III-B (Fragment) OS=Homo sapiens GN=FCGR3B PE=4 SV=1;t	6	8	8	4	2	3	2	4	5	4	3	3	2	3	3	3	4	3	3	3	2	1	2	2	0	1	0	1	1	0	0	1	0	0	0	0	0	1	1	1	0	0	0	0
74	A0A087X0T8;A0A087X105;A0A087WZW4;A0A087X1W8;A0A087WZR6;X5DQS5;Q9BY67-2;Q9BY67-5;Q9BY67;Q9BY67-4;Q9BY67-3;F5H125;F5H8J9;H0YG94;F5H0H5	A0A087X0T8;A0A087X105;A0A087WZW4;A0A087X1W8;A0A087WZR6;X5DQS5;Q9BY67-2;Q9BY67-5;Q9BY67;Q9BY67-4;Q9BY67-3	Cell adhesion molecule 1	CADM1	tr|A0A087X0T8|A0A087X0T8_HUMAN Cell adhesion molecule 1 OS=Homo sapiens GN=CADM1 PE=1 SV=1;tr|A0A087X105|A0A087X105_HUMAN Cell adhesion molecule 1 OS=Homo sapiens GN=CADM1 PE=1 SV=1;tr|A0A087WZW4|A0A087WZW4_HUMAN Cell adhesion molecule 1 OS=Homo sapiens GN	15	9	9	9	1	0	1	0	1	1	1	1	1	1	1	2	2	1	1	0	1	0	0	1	1	0	1	0	1	1	1	1	1	1	1	2	2	1	1	0	1	0	0	1
75	D6R9P3;D6RD18;D6RBZ0;A0A087WZV1;Q99729-3;Q99729-2;Q99729-4;Q99729	D6R9P3;D6RD18;D6RBZ0;A0A087WZV1;Q99729-3;Q99729-2;Q99729-4;Q99729	Heterogeneous nuclear ribonucleoprotein A/B	HNRNPAB	tr|D6R9P3|D6R9P3_HUMAN Heterogeneous nuclear ribonucleoprotein A/B OS=Homo sapiens GN=HNRNPAB PE=1 SV=1;tr|D6RD18|D6RD18_HUMAN Heterogeneous nuclear ribonucleoprotein A/B OS=Homo sapiens GN=HNRNPAB PE=1 SV=1;tr|D6RBZ0|D6RBZ0_HUMAN Heterogeneous nuclear rib	8	2	2	2	0	1	0	0	1	1	1	0	0	0	0	0	0	1	0	1	1	0	0	1	0	1	0	0	1	1	1	0	0	0	0	0	0	1	0	1	1	0	0	1
76	A0A087X0Q7;A0A087WZW1;P04118	A0A087X0Q7;A0A087WZW1;P04118	Colipase	CLPS	tr|A0A087X0Q7|A0A087X0Q7_HUMAN Colipase OS=Homo sapiens GN=CLPS PE=4 SV=1;tr|A0A087WZW1|A0A087WZW1_HUMAN Colipase OS=Homo sapiens GN=CLPS PE=4 SV=1;sp|P04118|COL_HUMAN Colipase OS=Homo sapiens GN=CLPS PE=1 SV=2	3	1	1	1	0	0	0	0	0	0	0	0	0	0	1	0	1	0	0	0	0	1	0	0	0	0	0	0	0	0	0	0	0	0	1	0	1	0	0	0	0	1	0	0
77	A0A087WZW8;A0A087WUS2;P04433	A0A087WZW8		IGKV3-11	tr|A0A087WZW8|A0A087WZW8_HUMAN Protein IGKV3-11 OS=Homo sapiens GN=IGKV3-11 PE=4 SV=1	3	9	9	3	9	9	9	9	9	9	9	9	9	9	9	9	9	9	9	9	8	9	9	9	3	3	3	3	3	3	3	3	3	3	3	3	3	3	3	3	2	3	3	3
78	A0A087X020;Q9Y3A5	A0A087X020;Q9Y3A5	Ribosome maturation protein SBDS	SBDS	tr|A0A087X020|A0A087X020_HUMAN Ribosome maturation protein SBDS OS=Homo sapiens GN=SBDS PE=1 SV=1;sp|Q9Y3A5|SBDS_HUMAN Ribosome maturation protein SBDS OS=Homo sapiens GN=SBDS PE=1 SV=4	2	2	2	2	0	0	0	0	0	0	0	0	0	0	0	0	0	0	0	0	0	0	1	0	0	0	0	0	0	0	0	0	0	0	0	0	0	0	0	0	0	0	1	0
79	A0A087X054;Q9Y4L1;E9PJ21;A0A087WWI4;K7EQK2;Q9Y4L1-2;J3KTF1;J3QL06;Q9BST8;J3QQH7;J3QLE9;A0A087X214;A0A087WW13	A0A087X054;Q9Y4L1;E9PJ21;A0A087WWI4;K7EQK2;Q9Y4L1-2	Hypoxia up-regulated protein 1	HYOU1	tr|A0A087X054|A0A087X054_HUMAN Hypoxia up-regulated protein 1 OS=Homo sapiens GN=HYOU1 PE=1 SV=1;sp|Q9Y4L1|HYOU1_HUMAN Hypoxia up-regulated protein 1 OS=Homo sapiens GN=HYOU1 PE=1 SV=1;tr|E9PJ21|E9PJ21_HUMAN Hypoxia up-regulated protein 1 (Fragment) OS=Hom	13	23	23	23	5	2	2	1	1	2	2	4	4	2	0	2	4	3	3	5	3	3	4	3	5	2	2	1	1	2	2	4	4	2	0	2	4	3	3	5	3	3	4	3
80	A0A087X0D5;P09668;E9PKT6	A0A087X0D5;P09668;E9PKT6	Pro-cathepsin H;Cathepsin H mini chain;Cathepsin H;Cathepsin H heavy chain;Cathepsin H light chain	CTSH	tr|A0A087X0D5|A0A087X0D5_HUMAN Pro-cathepsin H OS=Homo sapiens GN=CTSH PE=1 SV=1;sp|P09668|CATH_HUMAN Pro-cathepsin H OS=Homo sapiens GN=CTSH PE=1 SV=4;tr|E9PKT6|E9PKT6_HUMAN Cathepsin H (Fragment) OS=Homo sapiens GN=CTSH PE=1 SV=1	3	3	3	3	1	1	1	2	2	1	2	3	1	1	2	1	2	1	2	2	2	2	2	2	1	1	1	2	2	1	2	3	1	1	2	1	2	1	2	2	2	2	2	2
81	A0A087X0H5;P10912;A0A087X162;P10912-3;P10912-2;P10912-4;E9PCN7;E7ES05	A0A087X0H5;P10912;A0A087X162;P10912-3;P10912-2;P10912-4	Growth hormone receptor;Growth hormone-binding protein	GHR	tr|A0A087X0H5|A0A087X0H5_HUMAN Growth hormone receptor OS=Homo sapiens GN=GHR PE=4 SV=1;sp|P10912|GHR_HUMAN Growth hormone receptor OS=Homo sapiens GN=GHR PE=1 SV=1;tr|A0A087X162|A0A087X162_HUMAN Growth hormone receptor OS=Homo sapiens GN=GHR PE=4 SV=1;sp|	8	5	5	5	2	2	1	1	1	2	1	2	1	1	1	2	2	1	1	1	1	1	1	1	2	2	1	1	1	2	1	2	1	1	1	2	2	1	1	1	1	1	1	1
82	A0A087X0I4;M0QXB4;O14579-2;O14579;M0R061;O14579-3	A0A087X0I4;M0QXB4;O14579-2;O14579;M0R061;O14579-3	Coatomer subunit epsilon	COPE	tr|A0A087X0I4|A0A087X0I4_HUMAN Coatomer subunit epsilon OS=Homo sapiens GN=COPE PE=1 SV=1;tr|M0QXB4|M0QXB4_HUMAN Coatomer protein complex, subunit epsilon, isoform CRA_g OS=Homo sapiens GN=COPE PE=1 SV=1;sp|O14579-2|COPE_HUMAN Isoform 2 of Coatomer subunit	6	4	4	4	0	0	0	1	0	2	0	0	0	0	0	0	0	0	1	0	0	0	0	0	0	0	0	1	0	2	0	0	0	0	0	0	0	0	1	0	0	0	0	0
83	A0A087X0K0;P39059	A0A087X0K0;P39059	Collagen alpha-1(XV) chain;Restin;Restin-2;Restin-3;Restin-4	COL15A1	tr|A0A087X0K0|A0A087X0K0_HUMAN Collagen alpha-1(XV) chain OS=Homo sapiens GN=COL15A1 PE=4 SV=1;sp|P39059|COFA1_HUMAN Collagen alpha-1(XV) chain OS=Homo sapiens GN=COL15A1 PE=1 SV=2	2	8	8	8	2	1	1	0	2	1	1	2	1	1	2	2	0	1	1	1	1	1	1	2	2	1	1	0	2	1	1	2	1	1	2	2	0	1	1	1	1	1	1	2
84	A0A087X0M8;C9J905;H7C0J0;C9JH37;C9JW79;C9JEY3	A0A087X0M8		CHL1	tr|A0A087X0M8|A0A087X0M8_HUMAN Neural cell adhesion molecule L1-like protein OS=Homo sapiens GN=CHL1 PE=4 SV=1	6	31	2	2	6	6	4	5	9	6	7	4	5	7	6	6	8	6	9	12	7	6	7	7	0	0	0	0	0	0	0	0	0	0	0	0	0	1	1	1	1	1	0	1
85	A0A087X0N5;P80362;P01608;P01600;P01599;P01593	A0A087X0N5			tr|A0A087X0N5|A0A087X0N5_HUMAN Protein IGKV1-17 OS=Homo sapiens GN=IGKV1-17 PE=4 SV=1	6	4	4	3	4	4	4	4	4	4	2	4	4	3	4	3	3	3	3	4	4	4	4	3	3	3	3	3	3	3	1	3	3	2	3	2	2	2	2	3	3	3	3	2
86	A0A087X0P6;A0A075B6S2	A0A087X0P6;A0A075B6S2		IGKV2D-29	tr|A0A087X0P6|A0A087X0P6_HUMAN Protein IGKV2D-29 OS=Homo sapiens GN=IGKV2D-29 PE=4 SV=1;tr|A0A075B6S2|A0A075B6S2_HUMAN Protein IGKV2D-29 (Fragment) OS=Homo sapiens GN=IGKV2D-29 PE=4 SV=1	2	4	4	3	3	4	3	4	3	3	3	3	4	4	4	4	4	4	3	3	3	4	4	4	2	3	2	3	2	2	2	2	3	3	3	3	3	3	2	2	2	3	3	3
87	A0A087X0Q4;A0A087WW87;A0A075B6R1;P01614	A0A087X0Q4;A0A087WW87;A0A075B6R1;P01614	Ig kappa chain V-II region Cum	IGKV2-40;IGKV2D-40	tr|A0A087X0Q4|A0A087X0Q4_HUMAN Protein IGKV2-40 OS=Homo sapiens GN=IGKV2-40 PE=4 SV=1;tr|A0A087WW87|A0A087WW87_HUMAN Protein IGKV2-40 (Fragment) OS=Homo sapiens GN=IGKV2-40 PE=4 SV=1;tr|A0A075B6R1|A0A075B6R1_HUMAN Protein IGKV2D-40 (Fragment) OS=Homo sapie	4	3	2	2	3	3	3	3	2	2	2	3	3	3	3	3	3	2	3	3	3	2	3	3	2	2	2	2	1	1	1	2	2	2	2	2	2	1	2	2	2	1	2	2
88	A0A087X0S5;P12109	A0A087X0S5;P12109	Collagen alpha-1(VI) chain	COL6A1	tr|A0A087X0S5|A0A087X0S5_HUMAN Collagen alpha-1(VI) chain OS=Homo sapiens GN=COL6A1 PE=1 SV=1;sp|P12109|CO6A1_HUMAN Collagen alpha-1(VI) chain OS=Homo sapiens GN=COL6A1 PE=1 SV=3	2	19	19	19	4	5	3	7	5	10	5	2	5	5	7	6	5	6	4	6	7	5	5	7	4	5	3	7	5	10	5	2	5	5	7	6	5	6	4	6	7	5	5	7
89	A0A087X0T3;A7E2Y1;Q5JW46;Q5JW48;Q5JW45;A7E2Y1-3	A0A087X0T3;A7E2Y1	Myosin-7B	MYH7B	tr|A0A087X0T3|A0A087X0T3_HUMAN Myosin-7B OS=Homo sapiens GN=MYH7B PE=4 SV=1;sp|A7E2Y1|MYH7B_HUMAN Myosin-7B OS=Homo sapiens GN=MYH7B PE=1 SV=3	6	5	3	3	0	0	0	1	0	0	0	0	0	0	0	0	0	0	0	0	1	0	0	0	0	0	0	0	0	0	0	0	0	0	0	0	0	0	0	0	0	0	0	0
90	J3KN36;A0A087X117;Q5JPE7-2;Q15155;P69849;Q5JPE7;A0A087WW46;Q5JPE7-3;H3BPS9;I3L0Q6;H3BTW1	J3KN36;A0A087X117;Q5JPE7-2;Q15155;P69849;Q5JPE7;A0A087WW46;Q5JPE7-3	Nodal modulator 2;Nodal modulator 1;Nodal modulator 3	NOMO3;NOMO1;NOMO2	tr|J3KN36|J3KN36_HUMAN Nodal modulator 3 OS=Homo sapiens GN=NOMO3 PE=4 SV=1;tr|A0A087X117|A0A087X117_HUMAN Nodal modulator 1 OS=Homo sapiens GN=NOMO1 PE=4 SV=1;sp|Q5JPE7-2|NOMO2_HUMAN Isoform 2 of Nodal modulator 2 OS=Homo sapiens GN=NOMO2;sp|Q15155|NOMO1_	11	12	12	12	0	0	0	1	0	2	0	0	0	1	1	0	1	0	0	2	0	0	1	1	0	0	0	1	0	2	0	0	0	1	1	0	1	0	0	2	0	0	1	1
91	A0A087X130;A0A075B6H7;A0A087WT11;P04434	A0A087X130		IGKC	tr|A0A087X130|A0A087X130_HUMAN Ig kappa chain C region OS=Homo sapiens GN=IGKC PE=4 SV=1	4	9	4	1	7	7	8	8	8	8	7	8	9	8	8	8	8	8	9	9	8	8	9	8	1	1	1	1	1	1	1	1	1	1	1	1	0	1	1	1	1	1	1	1
92	A0A087X176;Q6ZRP7;H0Y430	A0A087X176;Q6ZRP7;H0Y430	Sulfhydryl oxidase;Sulfhydryl oxidase 2	QSOX2	tr|A0A087X176|A0A087X176_HUMAN Sulfhydryl oxidase 2 OS=Homo sapiens GN=QSOX2 PE=1 SV=1;sp|Q6ZRP7|QSOX2_HUMAN Sulfhydryl oxidase 2 OS=Homo sapiens GN=QSOX2 PE=1 SV=3;tr|H0Y430|H0Y430_HUMAN Sulfhydryl oxidase (Fragment) OS=Homo sapiens GN=QSOX2 PE=4 SV=1	3	5	5	5	0	0	1	0	1	0	1	1	0	0	0	0	0	0	0	0	0	0	0	0	0	0	1	0	1	0	1	1	0	0	0	0	0	0	0	0	0	0	0	0
93	A0A087X188;Q9UBW5;F5H0W4;S4R418;Q9UBW5-2;S4R3J0	A0A087X188;Q9UBW5;F5H0W4;S4R418;Q9UBW5-2	Bridging integrator 2	BIN2	tr|A0A087X188|A0A087X188_HUMAN Bridging integrator 2 OS=Homo sapiens GN=BIN2 PE=1 SV=1;sp|Q9UBW5|BIN2_HUMAN Bridging integrator 2 OS=Homo sapiens GN=BIN2 PE=1 SV=3;tr|F5H0W4|F5H0W4_HUMAN Bridging integrator 2 OS=Homo sapiens GN=BIN2 PE=1 SV=1;tr|S4R418|S4R	6	12	12	12	1	1	1	1	1	1	4	3	2	0	1	1	3	0	1	2	3	0	2	1	1	1	1	1	1	1	4	3	2	0	1	1	3	0	1	2	3	0	2	1
94	A0A087X1G7;O60613	A0A087X1G7;O60613	15 kDa selenoprotein	2022-09-15	tr|A0A087X1G7|A0A087X1G7_HUMAN 15 kDa selenoprotein OS=Homo sapiens GN=SEP15 PE=4 SV=1;sp|O60613|SEP15_HUMAN 15 kDa selenoprotein OS=Homo sapiens GN=SEP15 PE=1 SV=3	2	1	1	1	0	0	0	0	0	0	0	0	0	0	0	0	0	0	0	0	0	0	0	0	0	0	0	0	0	0	0	0	0	0	0	0	0	0	0	0	0	0	0	0
95	A0A087X1J7;P22352;H0YBE4;Q6NXQ3;E5RG32;H0YC19	A0A087X1J7;P22352	Glutathione peroxidase;Glutathione peroxidase 3	GPX3	tr|A0A087X1J7|A0A087X1J7_HUMAN Glutathione peroxidase 3 OS=Homo sapiens GN=GPX3 PE=4 SV=1;sp|P22352|GPX3_HUMAN Glutathione peroxidase 3 OS=Homo sapiens GN=GPX3 PE=1 SV=2	6	8	8	8	6	7	7	7	7	7	6	7	6	7	6	8	7	7	7	5	8	6	6	6	6	7	7	7	7	7	6	7	6	7	6	8	7	7	7	5	8	6	6	6
96	A0A087X1J9;Q16663	A0A087X1J9;Q16663	C-C motif chemokine 15;CCL15(22-92);CCL15(25-92);CCL15(29-92)	CCL15	tr|A0A087X1J9|A0A087X1J9_HUMAN C-C motif chemokine 15 (Fragment) OS=Homo sapiens GN=CCL15 PE=4 SV=1;sp|Q16663|CCL15_HUMAN C-C motif chemokine 15 OS=Homo sapiens GN=CCL15 PE=1 SV=2	2	2	2	2	0	1	0	0	0	0	1	0	1	0	1	1	2	1	0	0	0	1	0	0	0	1	0	0	0	0	1	0	1	0	1	1	2	1	0	0	0	1	0	0
97	A0A087X1N7;P20929-3;P20929-2;H0Y786;P20929-4;P20929;H7BZD5	A0A087X1N7;P20929-3;P20929-2;H0Y786;P20929-4;P20929	Nebulin	NEB	tr|A0A087X1N7|A0A087X1N7_HUMAN Nebulin OS=Homo sapiens GN=NEB PE=4 SV=1;sp|P20929-3|NEBU_HUMAN Isoform 3 of Nebulin OS=Homo sapiens GN=NEB;sp|P20929-2|NEBU_HUMAN Isoform 2 of Nebulin OS=Homo sapiens GN=NEB;tr|H0Y786|H0Y786_HUMAN Nebulin (Fragment) OS=Homo	7	3	3	3	0	0	0	0	0	0	0	0	0	0	0	0	0	0	0	0	0	0	0	0	0	0	0	0	0	0	0	0	0	0	0	0	0	0	0	0	0	0	0	0
98	A0A087X1Q2;K7ES54;O95633-2;O95633	A0A087X1Q2;K7ES54;O95633-2;O95633	Follistatin-related protein 3	FSTL3	tr|A0A087X1Q2|A0A087X1Q2_HUMAN Follistatin-related protein 3 (Fragment) OS=Homo sapiens GN=FSTL3 PE=4 SV=1;tr|K7ES54|K7ES54_HUMAN Follistatin-related protein 3 (Fragment) OS=Homo sapiens GN=FSTL3 PE=4 SV=1;sp|O95633-2|FSTL3_HUMAN Isoform 2 of Follistatin-r	4	2	2	2	0	0	0	0	0	0	0	0	0	0	0	0	0	0	0	0	0	0	0	0	0	0	0	0	0	0	0	0	0	0	0	0	0	0	0	0	0	0	0	0
99	A0A087X1S2;H0Y449;P67809;P16989-2;P16989-3;Q9Y2T7;P16989	A0A087X1S2;H0Y449;P67809;P16989-2;P16989-3;Q9Y2T7;P16989	Nuclease-sensitive element-binding protein 1;Y-box-binding protein 3;Y-box-binding protein 2	YBX1;YBX3;YBX2	tr|A0A087X1S2|A0A087X1S2_HUMAN Nuclease-sensitive element-binding protein 1 OS=Homo sapiens GN=YBX1 PE=1 SV=1;tr|H0Y449|H0Y449_HUMAN Nuclease-sensitive element-binding protein 1 (Fragment) OS=Homo sapiens GN=YBX1 PE=1 SV=1;sp|P67809|YBOX1_HUMAN Nuclease-se	7	2	2	2	0	0	0	0	0	0	0	0	0	0	0	0	0	0	1	0	0	0	0	0	0	0	0	0	0	0	0	0	0	0	0	0	0	0	1	0	0	0	0	0
100	A0A087X1S7;P09326;P09326-2	A0A087X1S7;P09326;P09326-2	CD48 antigen	CD48	tr|A0A087X1S7|A0A087X1S7_HUMAN CD48 antigen OS=Homo sapiens GN=CD48 PE=4 SV=1;sp|P09326|CD48_HUMAN CD48 antigen OS=Homo sapiens GN=CD48 PE=1 SV=2;sp|P09326-2|CD48_HUMAN Isoform 2 of CD48 antigen OS=Homo sapiens GN=CD48	3	3	3	3	0	0	0	1	0	0	1	0	1	0	0	0	1	1	0	1	0	0	1	0	0	0	0	1	0	0	1	0	1	0	0	0	1	1	0	1	0	0	1	0
101	A0A087X1T7;H0YM81;E7EX88;Q6PID9;E7ENV9;P16112-2;P16112;P16112-3;H0YK70	A0A087X1T7;H0YM81;E7EX88;Q6PID9;E7ENV9;P16112-2;P16112;P16112-3	Aggrecan core protein;Aggrecan core protein 2	ACAN	tr|A0A087X1T7|A0A087X1T7_HUMAN Aggrecan core protein OS=Homo sapiens GN=ACAN PE=4 SV=1;tr|H0YM81|H0YM81_HUMAN Aggrecan core protein OS=Homo sapiens GN=ACAN PE=4 SV=1;tr|E7EX88|E7EX88_HUMAN Aggrecan core protein OS=Homo sapiens GN=ACAN PE=4 SV=2;tr|Q6PID9|Q	9	7	7	7	2	3	1	2	2	1	2	1	3	2	1	2	2	1	1	2	1	3	2	2	2	3	1	2	2	1	2	1	3	2	1	2	2	1	1	2	1	3	2	2
102	A0A087X1V9;A0A075B6P5;P01617;P06309	A0A087X1V9;A0A075B6P5;P01617;P06309	Ig kappa chain V-II region TEW;Ig kappa chain V-II region GM607	IGKC;IGKV2D-28	tr|A0A087X1V9|A0A087X1V9_HUMAN Protein IGKV2-28 OS=Homo sapiens GN=IGKV2-28 PE=4 SV=1;tr|A0A075B6P5|A0A075B6P5_HUMAN Protein IGKV2D-28 (Fragment) OS=Homo sapiens GN=IGKV2D-28 PE=4 SV=1;sp|P01617|KV204_HUMAN Ig kappa chain V-II region TEW OS=Homo sapiens PE	4	4	3	3	4	4	4	4	4	4	4	4	4	3	4	4	4	4	4	4	3	4	4	4	3	3	3	3	3	3	3	3	3	2	3	3	3	3	3	3	2	3	3	3
103	A0A087X1Z3;Q9UL46;H0YM70;H0YKU2	A0A087X1Z3;Q9UL46;H0YM70	Proteasome activator complex subunit 2	PSME2	tr|A0A087X1Z3|A0A087X1Z3_HUMAN Proteasome activator complex subunit 2 OS=Homo sapiens GN=PSME2 PE=1 SV=1;sp|Q9UL46|PSME2_HUMAN Proteasome activator complex subunit 2 OS=Homo sapiens GN=PSME2 PE=1 SV=4;tr|H0YM70|H0YM70_HUMAN Proteasome activator complex sub	4	11	11	11	0	1	2	2	1	2	0	1	1	1	0	0	2	1	1	2	0	2	1	2	0	1	2	2	1	2	0	1	1	1	0	0	2	1	1	2	0	2	1	2
104	A0A087X232;B5MCV4	A0A087X232		C1S	tr|A0A087X232|A0A087X232_HUMAN Complement C1s subcomponent OS=Homo sapiens GN=C1S PE=4 SV=1	2	32	2	2	21	21	22	24	23	25	22	21	23	25	22	23	24	24	21	22	24	23	23	25	1	0	0	1	1	2	0	1	0	2	0	1	0	2	0	2	2	1	0	1
105	A0A087X2C0	A0A087X2C0		IGHM	tr|A0A087X2C0|A0A087X2C0_HUMAN Ig mu chain C region OS=Homo sapiens GN=IGHM PE=1 SV=1	1	22	22	0	21	21	21	21	21	21	21	20	21	21	21	21	22	21	22	21	21	19	21	22	0	0	0	0	0	0	0	0	0	0	0	0	0	0	0	0	0	0	0	0
106	A6XMV8;A0A096LNX4;A6XMV9;A0A096LP77;P07478;A0A096LPH0	A6XMV8;A0A096LNX4;A6XMV9;A0A096LP77;P07478;A0A096LPH0	Trypsin-2	PRSS2	tr|A6XMV8|A6XMV8_HUMAN Protease serine 2 preproprotein OS=Homo sapiens GN=PRSS3P2 PE=2 SV=1;tr|A0A096LNX4|A0A096LNX4_HUMAN Putative trypsin-6 OS=Homo sapiens GN=PRSS3P2 PE=4 SV=1;tr|A6XMV9|A6XMV9_HUMAN Protease serine 2 preproprotein OS=Homo sapiens GN=PRS	6	4	2	2	1	1	0	1	0	0	1	0	0	1	1	1	1	1	0	0	1	1	0	0	0	0	0	0	0	0	0	0	0	0	1	1	1	1	0	0	0	1	0	0
107	A0A096LNY5;P30566-2;P30566;B4DEP1;A0A096LP72;A0A096LNY4;A0A096LNY6	A0A096LNY5;P30566-2;P30566;B4DEP1;A0A096LP72;A0A096LNY4;A0A096LNY6	Adenylosuccinate lyase	ADSL	tr|A0A096LNY5|A0A096LNY5_HUMAN Adenylosuccinate lyase (Fragment) OS=Homo sapiens GN=ADSL PE=4 SV=1;sp|P30566-2|PUR8_HUMAN Isoform 2 of Adenylosuccinate lyase OS=Homo sapiens GN=ADSL;sp|P30566|PUR8_HUMAN Adenylosuccinate lyase OS=Homo sapiens GN=ADSL PE=1 S	7	2	2	2	0	0	0	0	0	0	0	0	0	0	0	0	0	0	0	0	0	0	0	0	0	0	0	0	0	0	0	0	0	0	0	0	0	0	0	0	0	0	0	0
108	A0A096LNZ9;A0A096LPJ4;P05161	A0A096LNZ9;A0A096LPJ4;P05161	Ubiquitin-like protein ISG15	ISG15	tr|A0A096LNZ9|A0A096LNZ9_HUMAN Ubiquitin-like protein ISG15 (Fragment) OS=Homo sapiens GN=ISG15 PE=4 SV=1;tr|A0A096LPJ4|A0A096LPJ4_HUMAN Ubiquitin-like protein ISG15 OS=Homo sapiens GN=ISG15 PE=4 SV=1;sp|P05161|ISG15_HUMAN Ubiquitin-like protein ISG15 OS=H	3	5	5	5	0	0	0	0	1	0	0	0	1	1	0	1	2	0	0	0	1	0	0	0	0	0	0	0	1	0	0	0	1	1	0	1	2	0	0	0	1	0	0	0
109	A0A096LP30;Q8NDA2-2;Q8NDA2-3;Q8NDA2;A0A087WY63	A0A096LP30;Q8NDA2-2;Q8NDA2-3;Q8NDA2	Hemicentin-2	HMCN2	tr|A0A096LP30|A0A096LP30_HUMAN Hemicentin-2 OS=Homo sapiens GN=HMCN2 PE=4 SV=1;sp|Q8NDA2-2|HMCN2_HUMAN Isoform 2 of Hemicentin-2 OS=Homo sapiens GN=HMCN2;sp|Q8NDA2-3|HMCN2_HUMAN Isoform 3 of Hemicentin-2 OS=Homo sapiens GN=HMCN2;sp|Q8NDA2|HMCN2_HUMAN Hemic	5	9	9	9	0	0	0	0	0	1	3	1	0	1	1	1	0	1	0	0	2	0	3	3	0	0	0	0	0	1	3	1	0	1	1	1	0	1	0	0	2	0	3	3
110	A0A096LP62;C9J2H1;Q86UX2-3;Q86UX2;G5E9D8;Q86UX2-2;H7C5A6;Q86UX2-4	A0A096LP62;C9J2H1;Q86UX2-3;Q86UX2;G5E9D8;Q86UX2-2	Inter-alpha-trypsin inhibitor heavy chain H5	ITIH5	tr|A0A096LP62|A0A096LP62_HUMAN Inter-alpha-trypsin inhibitor heavy chain H5 OS=Homo sapiens GN=ITIH5 PE=4 SV=1;tr|C9J2H1|C9J2H1_HUMAN Inter-alpha-trypsin inhibitor heavy chain H5 OS=Homo sapiens GN=ITIH5 PE=4 SV=2;sp|Q86UX2-3|ITIH5_HUMAN Isoform 3 of Inter	8	3	3	3	0	0	0	0	0	0	0	0	0	1	0	0	1	2	0	0	0	1	1	1	0	0	0	0	0	0	0	0	0	1	0	0	1	2	0	0	0	1	1	1
111	A0A096LPE2;E9PR14;G3V1D9;P0DJI9-2	A0A096LPE2;E9PR14;G3V1D9;P0DJI9-2	Serum amyloid A protein;Serum amyloid A-2 protein	SAA2-SAA4;SAA2	tr|A0A096LPE2|A0A096LPE2_HUMAN Protein SAA2-SAA4 OS=Homo sapiens GN=SAA2-SAA4 PE=4 SV=1;tr|E9PR14|E9PR14_HUMAN Serum amyloid A protein OS=Homo sapiens GN=SAA2 PE=3 SV=1;tr|G3V1D9|G3V1D9_HUMAN Serum amyloid A protein OS=Homo sapiens GN=SAA2 PE=3 SV=1;sp|P0D	4	7	3	0	5	6	5	5	5	5	5	5	5	5	5	5	5	6	5	5	6	6	5	5	0	0	0	0	0	0	0	0	0	0	0	0	0	0	0	0	0	0	0	0
112	A0A096LPI6;P30042;A0A096LNH5;H7C2G3;H7C1F6;P30042-2;A0A096LP73;F2Z2Q0;H7BYH1;A0A096LNJ1;A0A096LP12	A0A096LPI6;P30042;A0A096LNH5;H7C2G3;H7C1F6;P30042-2;A0A096LP73;F2Z2Q0;H7BYH1	ES1 protein homolog, mitochondrial	C21orf33	tr|A0A096LPI6|A0A096LPI6_HUMAN Uncharacterized protein OS=Homo sapiens PE=4 SV=1;sp|P30042|ES1_HUMAN ES1 protein homolog, mitochondrial OS=Homo sapiens GN=C21orf33 PE=1 SV=3;tr|A0A096LNH5|A0A096LNH5_HUMAN Protein LOC102724023 OS=Homo sapiens GN=LOC10272402	11	6	6	6	0	0	1	0	0	1	0	1	0	0	0	1	0	0	0	0	0	0	0	0	0	0	1	0	0	1	0	1	0	0	0	1	0	0	0	0	0	0	0	0
113	A0MZ66-2;A0MZ66-8;A0MZ66-4;A0MZ66-5;A0MZ66-6;A0MZ66;A0MZ66-3	A0MZ66-2;A0MZ66-8;A0MZ66-4;A0MZ66-5;A0MZ66-6;A0MZ66;A0MZ66-3	Shootin-1	KIAA1598	sp|A0MZ66-2|SHOT1_HUMAN Isoform 2 of Shootin-1 OS=Homo sapiens GN=KIAA1598;sp|A0MZ66-8|SHOT1_HUMAN Isoform 8 of Shootin-1 OS=Homo sapiens GN=KIAA1598;sp|A0MZ66-4|SHOT1_HUMAN Isoform 4 of Shootin-1 OS=Homo sapiens GN=KIAA1598;sp|A0MZ66-5|SHOT1_HUMAN Isoform	7	4	4	4	0	0	0	0	0	0	0	0	0	0	0	0	0	0	0	0	0	0	0	0	0	0	0	0	0	0	0	0	0	0	0	0	0	0	0	0	0	0	0	0
114	A1L4H1;A0A087WU72;A1L4H1-2;M0QZ17	A1L4H1;A0A087WU72;A1L4H1-2	Soluble scavenger receptor cysteine-rich domain-containing protein SSC5D	SSC5D	sp|A1L4H1|SRCRL_HUMAN Soluble scavenger receptor cysteine-rich domain-containing protein SSC5D OS=Homo sapiens GN=SSC5D PE=2 SV=3;tr|A0A087WU72|A0A087WU72_HUMAN Soluble scavenger receptor cysteine-rich domain-containing protein SSC5D OS=Homo sapiens GN=SSC	4	16	16	16	3	3	2	1	2	2	2	3	1	0	2	2	2	2	3	1	4	3	2	1	3	3	2	1	2	2	2	3	1	0	2	2	2	2	3	1	4	3	2	1
115	A2A274;Q99798	A2A274;Q99798	Aconitate hydratase, mitochondrial	ACO2	tr|A2A274|A2A274_HUMAN Aconitate hydratase, mitochondrial OS=Homo sapiens GN=ACO2 PE=1 SV=1;sp|Q99798|ACON_HUMAN Aconitate hydratase, mitochondrial OS=Homo sapiens GN=ACO2 PE=1 SV=2	2	15	15	15	2	1	0	2	1	1	1	2	0	1	1	3	3	1	2	2	3	0	2	1	2	1	0	2	1	1	1	2	0	1	1	3	3	1	2	2	3	0	2	1
116	A2A2D0;P16949;P16949-2;E5RGX5;Q93045;Q93045-2	A2A2D0;P16949;P16949-2	Stathmin	STMN1	tr|A2A2D0|A2A2D0_HUMAN Stathmin (Fragment) OS=Homo sapiens GN=STMN1 PE=1 SV=3;sp|P16949|STMN1_HUMAN Stathmin OS=Homo sapiens GN=STMN1 PE=1 SV=3;sp|P16949-2|STMN1_HUMAN Isoform 2 of Stathmin OS=Homo sapiens GN=STMN1	6	3	3	3	0	0	0	0	0	0	0	0	0	0	0	0	0	0	0	0	1	0	0	0	0	0	0	0	0	0	0	0	0	0	0	0	0	0	0	0	1	0	0	0
117	A2A2V1;P04156-2;P04156;X6RKS3	A2A2V1;P04156-2;P04156;X6RKS3	Major prion protein	PRNP	tr|A2A2V1|A2A2V1_HUMAN Major prion protein (Fragment) OS=Homo sapiens GN=PRNP PE=3 SV=1;sp|P04156-2|PRIO_HUMAN Isoform 2 of Major prion protein OS=Homo sapiens GN=PRNP;sp|P04156|PRIO_HUMAN Major prion protein OS=Homo sapiens GN=PRNP PE=1 SV=1;tr|X6RKS3|X6R	4	2	2	2	1	0	0	0	0	1	0	1	1	1	0	0	1	0	0	0	1	1	0	0	1	0	0	0	0	1	0	1	1	1	0	0	1	0	0	0	1	1	0	0
118	A2ACR1;P28065-2;P28065;A2ACR0;A2ACQ9	A2ACR1;P28065-2;P28065	Proteasome subunit beta type;Proteasome subunit beta type-9	PSMB9	tr|A2ACR1|A2ACR1_HUMAN Proteasome subunit beta type OS=Homo sapiens GN=PSMB9 PE=1 SV=1;sp|P28065-2|PSB9_HUMAN Isoform LMP2.S of Proteasome subunit beta type-9 OS=Homo sapiens GN=PSMB9;sp|P28065|PSB9_HUMAN Proteasome subunit beta type-9 OS=Homo sapiens GN=P	5	5	5	5	0	0	0	1	2	1	1	1	1	1	1	1	1	1	1	1	1	2	1	0	0	0	0	1	2	1	1	1	1	1	1	1	1	1	1	1	1	2	1	0
119	A2VDF0;A2VDF0-2;X6R6T9;X6RK00	A2VDF0;A2VDF0-2;X6R6T9;X6RK00	Fucose mutarotase	FUOM	sp|A2VDF0|FUCM_HUMAN Fucose mutarotase OS=Homo sapiens GN=FUOM PE=1 SV=2;sp|A2VDF0-2|FUCM_HUMAN Isoform 2 of Fucose mutarotase OS=Homo sapiens GN=FUOM;tr|X6R6T9|X6R6T9_HUMAN Fucose mutarotase OS=Homo sapiens GN=FUOM PE=4 SV=1;tr|X6RK00|X6RK00_HUMAN Fucose	4	5	5	5	0	0	0	0	0	0	0	0	0	1	0	0	0	0	0	0	0	0	0	1	0	0	0	0	0	0	0	0	0	1	0	0	0	0	0	0	0	0	0	1
120	A5YKK6-4;A5YKK6;H3BR89;H3BMH0;A5YKK6-3;A5YKK6-2	A5YKK6-4;A5YKK6;H3BR89;H3BMH0;A5YKK6-3;A5YKK6-2	CCR4-NOT transcription complex subunit 1	CNOT1	sp|A5YKK6-4|CNOT1_HUMAN Isoform 4 of CCR4-NOT transcription complex subunit 1 OS=Homo sapiens GN=CNOT1;sp|A5YKK6|CNOT1_HUMAN CCR4-NOT transcription complex subunit 1 OS=Homo sapiens GN=CNOT1 PE=1 SV=2;tr|H3BR89|H3BR89_HUMAN CCR4-NOT transcription complex s	6	2	2	2	1	1	1	1	1	1	1	1	1	1	1	1	1	1	1	1	1	1	1	1	1	1	1	1	1	1	1	1	1	1	1	1	1	1	1	1	1	1	1	1
121	A6H8L4;E7EUI5;P78536-2;P78536	A6H8L4;E7EUI5;P78536-2;P78536	Disintegrin and metalloproteinase domain-containing protein 17	ADAM17	tr|A6H8L4|A6H8L4_HUMAN ADAM17 protein OS=Homo sapiens GN=ADAM17 PE=2 SV=1;tr|E7EUI5|E7EUI5_HUMAN Disintegrin and metalloproteinase domain-containing protein 17 OS=Homo sapiens GN=ADAM17 PE=4 SV=1;sp|P78536-2|ADA17_HUMAN Isoform B of Disintegrin and metallo	4	2	2	2	1	0	0	0	0	0	0	1	1	0	0	0	0	0	1	0	0	0	0	0	1	0	0	0	0	0	0	1	1	0	0	0	0	0	1	0	0	0	0	0
122	A6NC48;Q10588-2;Q10588;H0Y984;H0Y9Q9;H0Y8G4	A6NC48;Q10588-2;Q10588;H0Y984;H0Y9Q9;H0Y8G4	ADP-ribosyl cyclase/cyclic ADP-ribose hydrolase 2	BST1	tr|A6NC48|A6NC48_HUMAN ADP-ribosyl cyclase/cyclic ADP-ribose hydrolase 2 OS=Homo sapiens GN=BST1 PE=4 SV=1;sp|Q10588-2|BST1_HUMAN Isoform 2 of ADP-ribosyl cyclase/cyclic ADP-ribose hydrolase 2 OS=Homo sapiens GN=BST1;sp|Q10588|BST1_HUMAN ADP-ribosyl cyclas	6	8	8	8	2	1	2	1	2	1	2	2	1	1	1	3	3	0	3	3	3	3	3	2	2	1	2	1	2	1	2	2	1	1	1	3	3	0	3	3	3	3	3	2
123	A6NCT7;Q07092-2;Q07092	A6NCT7;Q07092-2;Q07092	Collagen alpha-1(XVI) chain	COL16A1	tr|A6NCT7|A6NCT7_HUMAN Collagen alpha-1(XVI) chain OS=Homo sapiens GN=COL16A1 PE=4 SV=1;sp|Q07092-2|COGA1_HUMAN Isoform 2 of Collagen alpha-1(XVI) chain OS=Homo sapiens GN=COL16A1;sp|Q07092|COGA1_HUMAN Collagen alpha-1(XVI) chain OS=Homo sapiens GN=COL16A1	3	2	2	2	0	0	0	0	0	0	0	0	0	0	0	0	0	0	0	0	0	0	0	0	0	0	0	0	0	0	0	0	0	0	0	0	0	0	0	0	0	0	0	0
124	A6ND91;A6ND91-2;M0QYD4;M0QZ80	A6ND91;A6ND91-2	Putative L-aspartate dehydrogenase	ASPDH	sp|A6ND91|ASPD_HUMAN Putative L-aspartate dehydrogenase OS=Homo sapiens GN=ASPDH PE=2 SV=2;sp|A6ND91-2|ASPD_HUMAN Isoform 2 of Putative L-aspartate dehydrogenase OS=Homo sapiens GN=ASPDH	4	8	8	8	1	0	0	0	1	0	0	0	0	0	0	0	0	1	0	1	0	0	0	1	1	0	0	0	1	0	0	0	0	0	0	0	0	1	0	1	0	0	0	1
125	A6NDG6;H3BV17	A6NDG6;H3BV17	Phosphoglycolate phosphatase	PGP	sp|A6NDG6|PGP_HUMAN Phosphoglycolate phosphatase OS=Homo sapiens GN=PGP PE=1 SV=1;tr|H3BV17|H3BV17_HUMAN Phosphoglycolate phosphatase (Fragment) OS=Homo sapiens GN=PGP PE=1 SV=1	2	2	2	2	0	0	0	0	0	0	0	0	0	0	0	0	0	0	0	0	0	0	0	0	0	0	0	0	0	0	0	0	0	0	0	0	0	0	0	0	0	0	0	0
126	A6NJU6;A6NFX8;Q9UKK9;A6NCQ0;H0YEY4;C9JYY9	A6NJU6;A6NFX8;Q9UKK9;A6NCQ0;H0YEY4	ADP-sugar pyrophosphatase	NUDT5	tr|A6NJU6|A6NJU6_HUMAN ADP-sugar pyrophosphatase OS=Homo sapiens GN=NUDT5 PE=1 SV=2;tr|A6NFX8|A6NFX8_HUMAN ADP-sugar pyrophosphatase OS=Homo sapiens GN=NUDT5 PE=1 SV=1;sp|Q9UKK9|NUDT5_HUMAN ADP-sugar pyrophosphatase OS=Homo sapiens GN=NUDT5 PE=1 SV=1;tr|A6	6	8	8	8	0	0	1	1	1	0	0	0	1	1	2	1	1	0	1	0	2	0	1	0	0	0	1	1	1	0	0	0	1	1	2	1	1	0	1	0	2	0	1	0
127	A6NGN6;B1AJZ5;Q9NR34;A0A087WZ31	A6NGN6;B1AJZ5;Q9NR34;A0A087WZ31	alpha-1,2-Mannosidase;Mannosyl-oligosaccharide 1,2-alpha-mannosidase IC	MAN1C1	tr|A6NGN6|A6NGN6_HUMAN alpha-1,2-Mannosidase OS=Homo sapiens GN=MAN1C1 PE=3 SV=1;tr|B1AJZ5|B1AJZ5_HUMAN alpha-1,2-Mannosidase OS=Homo sapiens GN=MAN1C1 PE=3 SV=1;sp|Q9NR34|MA1C1_HUMAN Mannosyl-oligosaccharide 1,2-alpha-mannosidase IC OS=Homo sapiens GN=MAN	4	5	5	5	2	1	2	1	1	1	1	1	2	0	1	1	1	0	1	1	1	2	1	1	2	1	2	1	1	1	1	1	2	0	1	1	1	0	1	1	1	2	1	1
128	B5MCK8;A6NGU5;P19440;E7ET76;P36268-2;P36268;P36268-3;E7ETR7;P19440-2;B5MC36;B5MC34;Q14390;P19440-3;B5MD39	B5MCK8;A6NGU5;P19440;E7ET76;P36268-2;P36268;P36268-3;E7ETR7;P19440-2	Putative gamma-glutamyltranspeptidase 3;Putative gamma-glutamyltranspeptidase 3 heavy chain;Putative gamma-glutamyltranspeptidase 3 light chain;Gamma-glutamyltranspeptidase 1;Gamma-glutamyltranspeptidase 1 heavy chain;Gamma-glutamyltranspeptidase 1 light chain;Inactive gamma-glutamyltranspeptidase 2	GGT2;GGT3P;GGT1	tr|B5MCK8|B5MCK8_HUMAN Inactive gamma-glutamyltranspeptidase 2 OS=Homo sapiens GN=GGT2 PE=4 SV=2;sp|A6NGU5|GGT3_HUMAN Putative gamma-glutamyltranspeptidase 3 OS=Homo sapiens GN=GGT3P PE=5 SV=2;sp|P19440|GGT1_HUMAN Gamma-glutamyltranspeptidase 1 OS=Homo sap	14	4	4	4	0	0	0	0	0	0	1	0	0	0	0	1	0	1	0	1	0	0	1	0	0	0	0	0	0	0	1	0	0	0	0	1	0	1	0	1	0	0	1	0
129	A6NI73-4;A6NI73-3;A6NI73-2;A6NI73	A6NI73-4;A6NI73-3;A6NI73-2;A6NI73	Leukocyte immunoglobulin-like receptor subfamily A member 5	LILRA5	sp|A6NI73-4|LIRA5_HUMAN Isoform 4 of Leukocyte immunoglobulin-like receptor subfamily A member 5 OS=Homo sapiens GN=LILRA5;sp|A6NI73-3|LIRA5_HUMAN Isoform 3 of Leukocyte immunoglobulin-like receptor subfamily A member 5 OS=Homo sapiens GN=LILRA5;sp|A6NI73-	4	2	2	2	0	0	0	0	0	0	0	0	0	0	0	0	0	0	0	0	0	0	0	0	0	0	0	0	0	0	0	0	0	0	0	0	0	0	0	0	0	0	0	0
130	A6NJA2;P54578-2;B7Z4N8;P54578;J3QQT6;J3KS55	A6NJA2;P54578-2;B7Z4N8;P54578	Ubiquitin carboxyl-terminal hydrolase;Ubiquitin carboxyl-terminal hydrolase 14	USP14	tr|A6NJA2|A6NJA2_HUMAN Ubiquitin carboxyl-terminal hydrolase OS=Homo sapiens GN=USP14 PE=1 SV=2;sp|P54578-2|UBP14_HUMAN Isoform 2 of Ubiquitin carboxyl-terminal hydrolase 14 OS=Homo sapiens GN=USP14;tr|B7Z4N8|B7Z4N8_HUMAN Ubiquitin carboxyl-terminal hydrol	6	5	5	5	0	0	0	0	0	0	0	1	0	0	0	0	0	1	1	0	0	0	0	0	0	0	0	0	0	0	0	1	0	0	0	0	0	1	1	0	0	0	0	0
131	A6NLN1;P26599;P26599-2;P26599-3;K7ELW5;A0A087WUW5;K7ES59;K7EKJ7;K7EK45	A6NLN1;P26599;P26599-2;P26599-3;K7ELW5	Polypyrimidine tract-binding protein 1	PTBP1	tr|A6NLN1|A6NLN1_HUMAN Polypyrimidine tract binding protein 1, isoform CRA_b OS=Homo sapiens GN=PTBP1 PE=1 SV=4;sp|P26599|PTBP1_HUMAN Polypyrimidine tract-binding protein 1 OS=Homo sapiens GN=PTBP1 PE=1 SV=1;sp|P26599-2|PTBP1_HUMAN Isoform 2 of Polypyrimid	9	3	3	3	0	0	0	0	0	0	0	0	0	0	0	0	0	0	0	0	0	0	0	0	0	0	0	0	0	0	0	0	0	0	0	0	0	0	0	0	0	0	0	0
132	A6NLP5;A6NLP5-2	A6NLP5;A6NLP5-2	Tetratricopeptide repeat protein 36	TTC36	sp|A6NLP5|TTC36_HUMAN Tetratricopeptide repeat protein 36 OS=Homo sapiens GN=TTC36 PE=2 SV=1;sp|A6NLP5-2|TTC36_HUMAN Isoform 2 of Tetratricopeptide repeat protein 36 OS=Homo sapiens GN=TTC36	2	4	4	4	0	0	0	0	1	0	0	0	0	1	1	0	1	0	0	0	0	0	0	0	0	0	0	0	1	0	0	0	0	1	1	0	1	0	0	0	0	0	0	0
133	A6NMQ3;Q5T5H1;O43768-6;O43768-5;O43768-2;O43768;O43768-9;O43768-7;O43768-3;O43768-4	A6NMQ3;Q5T5H1;O43768-6;O43768-5;O43768-2;O43768;O43768-9;O43768-7;O43768-3;O43768-4	Alpha-endosulfine	ENSA	tr|A6NMQ3|A6NMQ3_HUMAN Alpha-endosulfine OS=Homo sapiens GN=ENSA PE=1 SV=2;tr|Q5T5H1|Q5T5H1_HUMAN Alpha-endosulfine OS=Homo sapiens GN=ENSA PE=1 SV=1;sp|O43768-6|ENSA_HUMAN Isoform 6 of Alpha-endosulfine OS=Homo sapiens GN=ENSA;sp|O43768-5|ENSA_HUMAN Isofo	10	1	1	1	0	1	0	0	0	0	0	0	0	1	0	0	0	0	0	1	1	0	0	0	0	1	0	0	0	0	0	0	0	1	0	0	0	0	0	1	1	0	0	0
134	A6NNI4;G8JLH6;P21926	A6NNI4;G8JLH6;P21926	Tetraspanin;CD9 antigen	CD9	tr|A6NNI4|A6NNI4_HUMAN Tetraspanin OS=Homo sapiens GN=CD9 PE=1 SV=1;tr|G8JLH6|G8JLH6_HUMAN Tetraspanin (Fragment) OS=Homo sapiens GN=CD9 PE=1 SV=1;sp|P21926|CD9_HUMAN CD9 antigen OS=Homo sapiens GN=CD9 PE=1 SV=4	3	2	2	2	2	1	1	1	0	1	0	1	0	1	0	0	0	0	0	1	0	1	1	0	2	1	1	1	0	1	0	1	0	1	0	0	0	0	0	1	0	1	1	0
135	A6PVI2	A6PVI2		PLG	tr|A6PVI2|A6PVI2_HUMAN Angiostatin (Fragment) OS=Homo sapiens GN=PLG PE=4 SV=1	1	10	1	1	7	8	7	6	7	7	7	7	6	6	6	6	7	6	6	7	6	7	6	7	0	0	0	0	0	0	0	0	0	0	0	0	0	0	0	0	0	0	0	0
136	A6XND1;A6XND0;P17936;P17936-2;B3KWK7;H0Y5K2;H0Y485;C9JMX4	A6XND1;A6XND0;P17936;P17936-2;B3KWK7;H0Y5K2;H0Y485;C9JMX4	Insulin-like growth factor-binding protein 3	IGFBP3	tr|A6XND1|A6XND1_HUMAN Insulin-like growth factor binding protein 3 isoform b OS=Homo sapiens GN=IGFBP3 PE=2 SV=1;tr|A6XND0|A6XND0_HUMAN Insulin-like growth factor binding protein 3 OS=Homo sapiens GN=IGFBP3 PE=2 SV=1;sp|P17936|IBP3_HUMAN Insulin-like grow	8	16	16	16	11	9	10	10	9	10	8	11	8	8	4	10	10	7	7	9	8	9	10	10	11	9	10	10	9	10	8	11	8	8	4	10	10	7	7	9	8	9	10	10
137	A8MUA9;A8MU27;P55854;P55854-2;P61956-2;Q6EEV6;P61956	A8MUA9;A8MU27;P55854;P55854-2;P61956-2;Q6EEV6;P61956	Small ubiquitin-related modifier 3;Small ubiquitin-related modifier 2;Small ubiquitin-related modifier 4	SUMO3;SUMO2;SUMO4	tr|A8MUA9|A8MUA9_HUMAN SMT3 suppressor of mif two 3 homolog 3 (Yeast), isoform CRA_d OS=Homo sapiens GN=SUMO3 PE=1 SV=1;tr|A8MU27|A8MU27_HUMAN Small ubiquitin-related modifier 3 OS=Homo sapiens GN=SUMO3 PE=1 SV=1;sp|P55854|SUMO3_HUMAN Small ubiquitin-relat	7	2	2	2	0	0	1	1	0	0	1	0	0	0	0	1	0	0	0	1	1	1	0	1	0	0	1	1	0	0	1	0	0	0	0	1	0	0	0	1	1	1	0	1
138	A8MUH7;Q5T2W1;A8MUH7-2;Q5T2W1-2	A8MUH7;Q5T2W1;A8MUH7-2;Q5T2W1-2	Putative PDZ domain-containing protein 1P;Na(+)/H(+) exchange regulatory cofactor NHE-RF3	PDZK1P1;PDZK1	sp|A8MUH7|PDZ1P_HUMAN Putative PDZ domain-containing protein 1P OS=Homo sapiens GN=PDZK1P1 PE=5 SV=2;sp|Q5T2W1|NHRF3_HUMAN Na(+)/H(+) exchange regulatory cofactor NHE-RF3 OS=Homo sapiens GN=PDZK1 PE=1 SV=2;sp|A8MUH7-2|PDZ1P_HUMAN Isoform 2 of Putative PDZ	4	2	2	2	0	0	0	0	0	0	0	0	0	0	0	0	0	0	0	0	0	0	0	0	0	0	0	0	0	0	0	0	0	0	0	0	0	0	0	0	0	0	0	0
139	Q68E03;B3KM87;A8MXP9;P43243-2;P43243	Q68E03;B3KM87;A8MXP9;P43243-2;P43243	Matrin-3	DKFZp686L22104;MATR3	tr|Q68E03|Q68E03_HUMAN Matrin-3 OS=Homo sapiens GN=DKFZp686L22104 PE=1 SV=1;tr|B3KM87|B3KM87_HUMAN Matrin-3 OS=Homo sapiens GN=MATR3 PE=1 SV=1;tr|A8MXP9|A8MXP9_HUMAN Matrin-3 OS=Homo sapiens GN=MATR3 PE=1 SV=1;sp|P43243-2|MATR3_HUMAN Isoform 2 of Matrin-3	5	1	1	1	0	0	0	1	0	0	0	0	0	0	0	0	0	0	0	0	0	0	0	0	0	0	0	1	0	0	0	0	0	0	0	0	0	0	0	0	0	0	0	0
140	A8MZH0;Q8N149-3;Q8N149-4;Q8N149-2;Q8N149;E9PDF4	A8MZH0;Q8N149-3;Q8N149-4;Q8N149-2;Q8N149;E9PDF4	Leukocyte immunoglobulin-like receptor subfamily A member 2	LILRA2	tr|A8MZH0|A8MZH0_HUMAN Leukocyte immunoglobulin-like receptor subfamily A member 2 OS=Homo sapiens GN=LILRA2 PE=4 SV=2;sp|Q8N149-3|LIRA2_HUMAN Isoform 3 of Leukocyte immunoglobulin-like receptor subfamily A member 2 OS=Homo sapiens GN=LILRA2;sp|Q8N149-4|LI	6	4	4	4	1	1	1	1	1	0	0	1	1	0	0	0	0	0	0	1	1	1	0	0	1	1	1	1	1	0	0	1	1	0	0	0	0	0	0	1	1	1	0	0
141	B0QYF8;P02144;Q8WVH6;B0QYF7;F2Z2F1;F2Z337	B0QYF8;P02144;Q8WVH6;B0QYF7;F2Z2F1	Myoglobin	MB	tr|B0QYF8|B0QYF8_HUMAN Myoglobin (Fragment) OS=Homo sapiens GN=MB PE=3 SV=1;sp|P02144|MYG_HUMAN Myoglobin OS=Homo sapiens GN=MB PE=1 SV=2;tr|Q8WVH6|Q8WVH6_HUMAN Myoglobin OS=Homo sapiens GN=MB PE=2 SV=1;tr|B0QYF7|B0QYF7_HUMAN Myoglobin (Fragment) OS=Homo s	6	5	5	5	1	0	0	2	2	2	2	1	1	2	1	2	2	3	2	0	0	2	0	1	1	0	0	2	2	2	2	1	1	2	1	2	2	3	2	0	0	2	0	1
142	B0QYH4;B0QYH5;Q9BYH1-2;Q9BYH1-3;Q9BYH1-5;Q9BYH1-4;Q9BYH1-7;Q9BYH1-6;Q9BYH1	B0QYH4;B0QYH5;Q9BYH1-2;Q9BYH1-3;Q9BYH1-5;Q9BYH1-4;Q9BYH1-7;Q9BYH1-6;Q9BYH1	Seizure 6-like protein	SEZ6L	tr|B0QYH4|B0QYH4_HUMAN Seizure 6-like protein OS=Homo sapiens GN=SEZ6L PE=4 SV=1;tr|B0QYH5|B0QYH5_HUMAN Seizure 6-like protein OS=Homo sapiens GN=SEZ6L PE=4 SV=1;sp|Q9BYH1-2|SE6L1_HUMAN Isoform 1 of Seizure 6-like protein OS=Homo sapiens GN=SEZ6L;sp|Q9BYH1	9	2	2	2	0	0	0	0	0	0	0	0	0	0	0	0	0	1	0	0	0	0	0	1	0	0	0	0	0	0	0	0	0	0	0	0	0	1	0	0	0	0	0	1
143	B0YIW2;P02656	B0YIW2;P02656	Apolipoprotein C-III	APOC3	tr|B0YIW2|B0YIW2_HUMAN Apolipoprotein C-III OS=Homo sapiens GN=APOC3 PE=1 SV=1;sp|P02656|APOC3_HUMAN Apolipoprotein C-III OS=Homo sapiens GN=APOC3 PE=1 SV=1	2	5	5	5	3	2	2	2	2	2	2	3	2	2	2	3	2	2	2	3	2	2	2	2	3	2	2	2	2	2	2	3	2	2	2	3	2	2	2	3	2	2	2	2
144	B0YIW6;P48444-2;P48444	B0YIW6;P48444-2;P48444	Coatomer subunit delta	ARCN1	tr|B0YIW6|B0YIW6_HUMAN Archain 1, isoform CRA_a OS=Homo sapiens GN=ARCN1 PE=1 SV=1;sp|P48444-2|COPD_HUMAN Isoform 2 of Coatomer subunit delta OS=Homo sapiens GN=ARCN1;sp|P48444|COPD_HUMAN Coatomer subunit delta OS=Homo sapiens GN=ARCN1 PE=1 SV=1	3	4	4	4	2	1	1	2	2	1	1	1	1	0	1	1	1	1	1	1	1	0	1	2	2	1	1	2	2	1	1	1	1	0	1	1	1	1	1	1	1	0	1	2
145	B0YJC4;P08670;B0YJC5;Q5JVS8;P17661;A0A087WYG8;E7EMV2;E7ESP9;Q16352;P07197-2;P07196;P07197	B0YJC4;P08670;B0YJC5	Vimentin	VIM	tr|B0YJC4|B0YJC4_HUMAN Vimentin OS=Homo sapiens GN=VIM PE=1 SV=1;sp|P08670|VIME_HUMAN Vimentin OS=Homo sapiens GN=VIM PE=1 SV=4;tr|B0YJC5|B0YJC5_HUMAN Vimentin OS=Homo sapiens GN=VIM PE=1 SV=1	12	12	11	10	0	1	3	1	0	3	1	1	2	3	2	2	1	2	2	2	2	4	1	3	0	1	3	1	0	3	1	1	2	3	2	2	1	2	2	2	2	4	1	3
146	B1AH86;O75791	B1AH86;O75791	GRB2-related adapter protein 2	GRAP2	tr|B1AH86|B1AH86_HUMAN GRB2-related adapter protein 2 (Fragment) OS=Homo sapiens GN=GRAP2 PE=1 SV=1;sp|O75791|GRAP2_HUMAN GRB2-related adapter protein 2 OS=Homo sapiens GN=GRAP2 PE=1 SV=1	2	2	2	2	0	0	1	1	0	0	0	0	1	1	0	0	0	1	0	1	0	0	0	0	0	0	1	1	0	0	0	0	1	1	0	0	0	1	0	1	0	0	0	0
147	B1AHC9;P12956;P12956-2	B1AHC9;P12956;P12956-2	X-ray repair cross-complementing protein 6	XRCC6	tr|B1AHC9|B1AHC9_HUMAN X-ray repair cross-complementing protein 6 OS=Homo sapiens GN=XRCC6 PE=1 SV=1;sp|P12956|XRCC6_HUMAN X-ray repair cross-complementing protein 6 OS=Homo sapiens GN=XRCC6 PE=1 SV=2;sp|P12956-2|XRCC6_HUMAN Isoform 2 of X-ray repair cross	3	6	6	6	0	0	0	0	0	0	0	0	0	0	1	0	0	0	0	1	1	0	0	0	0	0	0	0	0	0	0	0	0	0	1	0	0	0	0	1	1	0	0	0
148	B1AHL2	B1AHL2	Fibulin-1	FBLN1	tr|B1AHL2|B1AHL2_HUMAN Fibulin-1 OS=Homo sapiens GN=FBLN1 PE=3 SV=1	1	27	1	1	14	14	17	15	13	13	11	15	13	13	15	15	14	14	14	15	15	14	16	13	1	1	1	0	1	0	0	0	0	0	1	1	0	0	0	1	0	0	0	1
149	B1AMS2;Q14141-2;Q14141-4;Q14141;Q14141-3	B1AMS2;Q14141-2;Q14141-4;Q14141;Q14141-3	Septin-6	2022-09-06	tr|B1AMS2|B1AMS2_HUMAN Septin 6, isoform CRA_b OS=Homo sapiens GN=SEPT6 PE=1 SV=1;sp|Q14141-2|SEPT6_HUMAN Isoform I of Septin-6 OS=Homo sapiens GN=SEPT6;sp|Q14141-4|SEPT6_HUMAN Isoform V of Septin-6 OS=Homo sapiens GN=SEPT6;sp|Q14141|SEPT6_HUMAN Septin-6 O	5	7	4	4	0	0	0	0	0	0	0	0	1	0	0	0	1	0	0	0	0	0	0	0	0	0	0	0	0	0	0	0	0	0	0	0	0	0	0	0	0	0	0	0
150	B1AMW1;P19256-2;P19256-3;P19256;H0YDI1	B1AMW1;P19256-2;P19256-3;P19256;H0YDI1	Lymphocyte function-associated antigen 3	CD58	tr|B1AMW1|B1AMW1_HUMAN CD58 antigen, (Lymphocyte function-associated antigen 3), isoform CRA_c OS=Homo sapiens GN=CD58 PE=4 SV=1;sp|P19256-2|LFA3_HUMAN Isoform 2 of Lymphocyte function-associated antigen 3 OS=Homo sapiens GN=CD58;sp|P19256-3|LFA3_HUMAN Iso	5	2	2	2	1	0	0	0	0	0	0	1	0	0	0	0	0	0	0	0	0	0	0	0	1	0	0	0	0	0	0	1	0	0	0	0	0	0	0	0	0	0	0	0
151	B1AN15;E7EN73;Q8IZA0-2;Q8IZA0;H0Y4S8	B1AN15;E7EN73;Q8IZA0-2;Q8IZA0;H0Y4S8	Dyslexia-associated protein KIAA0319-like protein	KIAA0319L	tr|B1AN15|B1AN15_HUMAN Dyslexia-associated protein KIAA0319-like protein (Fragment) OS=Homo sapiens GN=KIAA0319L PE=4 SV=1;tr|E7EN73|E7EN73_HUMAN Dyslexia-associated protein KIAA0319-like protein (Fragment) OS=Homo sapiens GN=KIAA0319L PE=1 SV=1;sp|Q8IZA0-	5	3	3	3	0	0	0	0	0	0	0	0	0	0	0	0	0	0	1	0	0	0	2	1	0	0	0	0	0	0	0	0	0	0	0	0	0	0	1	0	0	0	2	1
152	H3BLV0;B1AP13;H7BY55;P08174-4;P08174;P08174-3;P08174-5;P08174-2;P08174-6;P08174-7;B1AP15	H3BLV0;B1AP13;H7BY55;P08174-4;P08174;P08174-3;P08174-5;P08174-2;P08174-6;P08174-7	Complement decay-accelerating factor	CD55	tr|H3BLV0|H3BLV0_HUMAN Complement decay-accelerating factor (Fragment) OS=Homo sapiens GN=CD55 PE=1 SV=1;tr|B1AP13|B1AP13_HUMAN Complement decay-accelerating factor OS=Homo sapiens GN=CD55 PE=1 SV=1;tr|H7BY55|H7BY55_HUMAN Complement decay-accelerating fact	11	5	5	5	1	1	1	1	0	1	0	0	0	1	0	1	1	0	0	1	0	0	0	0	1	1	1	1	0	1	0	0	0	1	0	1	1	0	0	1	0	0	0	0
153	C9JIZ6;B1AVU8;P07602;P07602-2;P07602-3;Q5BJH1	C9JIZ6;B1AVU8;P07602;P07602-2;P07602-3;Q5BJH1	Prosaposin;Saposin-A;Saposin-B-Val;Saposin-B;Saposin-C;Saposin-D	PSAP	tr|C9JIZ6|C9JIZ6_HUMAN Prosaposin OS=Homo sapiens GN=PSAP PE=1 SV=2;tr|B1AVU8|B1AVU8_HUMAN Saposin-D OS=Homo sapiens GN=PSAP PE=1 SV=1;sp|P07602|SAP_HUMAN Prosaposin OS=Homo sapiens GN=PSAP PE=1 SV=2;sp|P07602-2|SAP_HUMAN Isoform Sap-mu-6 of Prosaposin OS=	6	4	4	4	1	2	1	2	2	0	0	0	1	0	1	2	1	1	1	0	2	2	0	1	1	2	1	2	2	0	0	0	1	0	1	2	1	1	1	0	2	2	0	1
154	B1B0D4;Q86TH1;A8MZ67	B1B0D4;Q86TH1;A8MZ67	ADAMTS-like protein 2	ADAMTSL2	tr|B1B0D4|B1B0D4_HUMAN ADAMTS-like protein 2 OS=Homo sapiens GN=ADAMTSL2 PE=4 SV=1;sp|Q86TH1|ATL2_HUMAN ADAMTS-like protein 2 OS=Homo sapiens GN=ADAMTSL2 PE=1 SV=1;tr|A8MZ67|A8MZ67_HUMAN Uncharacterized protein OS=Homo sapiens PE=4 SV=2	3	21	21	21	2	1	3	2	4	1	2	4	2	2	3	5	4	4	2	0	2	4	4	4	2	1	3	2	4	1	2	4	2	2	3	5	4	4	2	0	2	4	4	4
155	B3KS59	B3KS59	Dipeptidase	DPEP2	tr|B3KS59|B3KS59_HUMAN Dipeptidase OS=Homo sapiens GN=DPEP2 PE=2 SV=1	1	6	1	0	1	2	3	1	1	1	1	2	0	0	1	1	1	3	1	2	1	3	2	0	0	0	0	0	0	0	0	0	0	0	0	0	0	0	0	0	0	0	0	0
156	F8W118;F8VV59;B7Z9C2;B3KV44;H0YHC3;F8W020;F8VXI6;F8VUX1;F8VY35;F8W0J6;F5H4R6;H0YIV4;P55209-2;P55209;F8VRJ2;H0YH88;F8W543;F8VVB5	F8W118;F8VV59;B7Z9C2;B3KV44;H0YHC3;F8W020;F8VXI6;F8VUX1;F8VY35;F8W0J6;F5H4R6;H0YIV4;P55209-2;P55209;F8VRJ2;H0YH88;F8W543	Nucleosome assembly protein 1-like 1	NAP1L1	tr|F8W118|F8W118_HUMAN Nucleosome assembly protein 1-like 1 (Fragment) OS=Homo sapiens GN=NAP1L1 PE=1 SV=1;tr|F8VV59|F8VV59_HUMAN Nucleosome assembly protein 1-like 1 OS=Homo sapiens GN=NAP1L1 PE=1 SV=1;tr|B7Z9C2|B7Z9C2_HUMAN Nucleosome assembly protein 1-	18	6	6	5	0	2	1	0	1	4	0	2	0	2	1	1	2	1	0	0	2	0	1	2	0	1	0	0	1	3	0	1	0	1	1	1	1	1	0	0	1	0	1	2
157	B3KVN2;E9PQP6;P49354-2;P49354;E9PPM9;H0YCW1	B3KVN2;E9PQP6;P49354-2;P49354;E9PPM9;H0YCW1	Protein farnesyltransferase/geranylgeranyltransferase type-1 subunit alpha	FNTA	tr|B3KVN2|B3KVN2_HUMAN Farnesyltransferase, CAAX box, alpha, isoform CRA_c OS=Homo sapiens GN=FNTA PE=1 SV=1;tr|E9PQP6|E9PQP6_HUMAN Protein farnesyltransferase/geranylgeranyltransferase type-1 subunit alpha (Fragment) OS=Homo sapiens GN=FNTA PE=1 SV=1;sp|P	6	2	2	2	1	0	0	1	1	0	1	1	1	1	1	1	0	0	0	0	1	0	0	1	1	0	0	1	1	0	1	1	1	1	1	1	0	0	0	0	1	0	0	1
158	B4DDF4;B4DUT8;Q99439;A0A087X271;Q99439-2;K7ES69;A0A087X1X5;H3BVI6;A0A087WV51;H3BQH0;Q15417-3;Q15417	B4DDF4;B4DUT8;Q99439;A0A087X271;Q99439-2;K7ES69;A0A087X1X5;H3BVI6	Calponin;Calponin-2	CNN2	tr|B4DDF4|B4DDF4_HUMAN Calponin OS=Homo sapiens GN=CNN2 PE=1 SV=1;tr|B4DUT8|B4DUT8_HUMAN Calponin OS=Homo sapiens GN=CNN2 PE=1 SV=1;sp|Q99439|CNN2_HUMAN Calponin-2 OS=Homo sapiens GN=CNN2 PE=1 SV=4;tr|A0A087X271|A0A087X271_HUMAN Calponin-2 (Fragment) OS=Ho	12	7	7	7	2	2	2	1	2	3	1	3	2	2	2	3	2	3	2	4	1	2	2	1	2	2	2	1	2	3	1	3	2	2	2	3	2	3	2	4	1	2	2	1
159	Q08495-3;B4DI75;Q08495-2;Q08495;E5RJC0;E5RGQ0;E5RFK4;E5RGQ7	Q08495-3;B4DI75;Q08495-2;Q08495;E5RJC0;E5RGQ0;E5RFK4	Dematin	DMTN	sp|Q08495-3|DEMA_HUMAN Isoform 3 of Dematin OS=Homo sapiens GN=DMTN;tr|B4DI75|B4DI75_HUMAN Dematin OS=Homo sapiens GN=DMTN PE=1 SV=1;sp|Q08495-2|DEMA_HUMAN Isoform 2 of Dematin OS=Homo sapiens GN=DMTN;sp|Q08495|DEMA_HUMAN Dematin OS=Homo sapiens GN=DMTN PE	8	5	5	5	2	2	2	3	2	1	1	4	3	4	3	0	2	2	1	4	3	2	2	3	2	2	2	3	2	1	1	4	3	4	3	0	2	2	1	4	3	2	2	3
160	H0YKU5;B4DIH5;P61201;P61201-2;H0YM03	H0YKU5;B4DIH5;P61201;P61201-2;H0YM03	COP9 signalosome complex subunit 2	COPS2	tr|H0YKU5|H0YKU5_HUMAN COP9 signalosome complex subunit 2 (Fragment) OS=Homo sapiens GN=COPS2 PE=1 SV=1;tr|B4DIH5|B4DIH5_HUMAN COP9 signalosome complex subunit 2 OS=Homo sapiens GN=COPS2 PE=1 SV=1;sp|P61201|CSN2_HUMAN COP9 signalosome complex subunit 2 OS=	5	4	4	4	0	0	0	0	0	0	0	0	0	0	0	0	0	0	0	0	0	0	0	0	0	0	0	0	0	0	0	0	0	0	0	0	0	0	0	0	0	0	0	0
161	F8W9E5;E7EQM7;C9JM82;E7EPG2;B4DJ62;E7EX32;G3XAH0;Q99719-2;Q99719;A0A087WWZ5	F8W9E5;E7EQM7;C9JM82;E7EPG2;B4DJ62;E7EX32;G3XAH0;Q99719-2;Q99719	Septin-5	2022-09-05	tr|F8W9E5|F8W9E5_HUMAN Septin-5 (Fragment) OS=Homo sapiens GN=SEPT5 PE=1 SV=1;tr|E7EQM7|E7EQM7_HUMAN Septin-5 OS=Homo sapiens GN=SEPT5 PE=1 SV=1;tr|C9JM82|C9JM82_HUMAN Uncharacterized protein OS=Homo sapiens GN=SEPT5 PE=1 SV=1;tr|E7EPG2|E7EPG2_HUMAN Septin	10	3	3	3	1	0	1	0	1	1	1	1	1	1	1	1	1	0	0	1	0	0	1	1	1	0	1	0	1	1	1	1	1	1	1	1	1	0	0	1	0	0	1	1
162	B4DPQ0;F5H2D0;P00736;F5H1V0;F5H6Y3;F5GWL0;F5H1N6	B4DPQ0;F5H2D0;P00736	Complement C1r subcomponent;Complement C1r subcomponent heavy chain;Complement C1r subcomponent light chain	C1R	tr|B4DPQ0|B4DPQ0_HUMAN Complement C1r subcomponent OS=Homo sapiens GN=C1R PE=2 SV=1;tr|F5H2D0|F5H2D0_HUMAN Complement C1r subcomponent OS=Homo sapiens GN=C1R PE=4 SV=3;sp|P00736|C1R_HUMAN Complement C1r subcomponent OS=Homo sapiens GN=C1R PE=1 SV=2	7	41	41	29	27	27	28	23	27	27	28	25	28	27	29	25	28	30	25	28	29	27	27	26	19	19	21	17	20	18	21	18	19	19	21	19	20	23	20	21	20	21	19	20
163	E9PGC0;P20936-2;B4DTL2;P20936;Q68CU6	E9PGC0;P20936-2;B4DTL2;P20936	Ras GTPase-activating protein 1	RASA1	tr|E9PGC0|E9PGC0_HUMAN Ras GTPase-activating protein 1 OS=Homo sapiens GN=RASA1 PE=1 SV=1;sp|P20936-2|RASA1_HUMAN Isoform 2 of Ras GTPase-activating protein 1 OS=Homo sapiens GN=RASA1;tr|B4DTL2|B4DTL2_HUMAN Ras GTPase-activating protein 1 OS=Homo sapiens G	5	3	3	3	0	1	0	0	0	0	0	0	0	0	0	0	0	0	0	0	0	0	0	1	0	1	0	0	0	0	0	0	0	0	0	0	0	0	0	0	0	0	0	1
164	B4DUC8;Q13126-4;Q13126;Q13126-3;Q13126-2;J3QSB7;Q13126-7;Q13126-6;Q13126-5;F2Z2F3;F8WES2;J3KRN1	B4DUC8;Q13126-4;Q13126;Q13126-3;Q13126-2;J3QSB7;Q13126-7;Q13126-6;Q13126-5	S-methyl-5-thioadenosine phosphorylase;Purine nucleoside phosphorylase	MTAP	tr|B4DUC8|B4DUC8_HUMAN S-methyl-5-thioadenosine phosphorylase OS=Homo sapiens GN=MTAP PE=1 SV=1;sp|Q13126-4|MTAP_HUMAN Isoform 4 of S-methyl-5-thioadenosine phosphorylase OS=Homo sapiens GN=MTAP;sp|Q13126|MTAP_HUMAN S-methyl-5-thioadenosine phosphorylas	12	7	7	7	2	2	1	2	1	2	0	1	2	1	0	0	1	3	2	1	2	1	2	2	2	2	1	2	1	2	0	1	2	1	0	0	1	3	2	1	2	1	2	2
165	B4DUR8;P49368-2;P49368;Q5SZX6;E9PQ35;E9PRC8;E9PM09;Q5SZX9;Q5SZW8	B4DUR8;P49368-2;P49368;Q5SZX6	T-complex protein 1 subunit gamma	CCT3	tr|B4DUR8|B4DUR8_HUMAN T-complex protein 1 subunit gamma OS=Homo sapiens GN=CCT3 PE=1 SV=1;sp|P49368-2|TCPG_HUMAN Isoform 2 of T-complex protein 1 subunit gamma OS=Homo sapiens GN=CCT3;sp|P49368|TCPG_HUMAN T-complex protein 1 subunit gamma OS=Homo sapiens	9	5	5	5	1	1	0	0	0	2	0	0	0	0	0	0	0	0	0	0	0	0	0	1	1	1	0	0	0	2	0	0	0	0	0	0	0	0	0	0	0	0	0	1
166	J3QS39;J3QTR3;F5H6Q2;F5GYU3;F5H2Z3;F5H265;B4DV12;F5H388;F5H747;F5GXK7;J3QKN0;Q5PY61;Q96C32;P62987;P62979;P0CG47;P0CG48;M0R1V7;A0A087WV77;M0R1M6;M0R2S1;J3QLP7;J3QRK5;J3QSA3;K7EMA8;F5GZ39;J3KSM4	J3QS39;J3QTR3;F5H6Q2;F5GYU3;F5H2Z3;F5H265;B4DV12;F5H388;F5H747;F5GXK7;J3QKN0;Q5PY61;Q96C32;P62987;P62979;P0CG47;P0CG48;M0R1V7;A0A087WV77;M0R1M6;M0R2S1;J3QLP7;J3QRK5;J3QSA3;K7EMA8;F5GZ39	Ubiquitin-60S ribosomal protein L40;Ubiquitin;60S ribosomal protein L40;Ubiquitin-40S ribosomal protein S27a;Ubiquitin;40S ribosomal protein S27a;Polyubiquitin-B;Ubiquitin;Polyubiquitin-C;Ubiquitin	UBB;RPS27A;UBC;UBA52;UBBP4	tr|J3QS39|J3QS39_HUMAN Ubiquitin (Fragment) OS=Homo sapiens GN=UBB PE=4 SV=1;tr|J3QTR3|J3QTR3_HUMAN Ubiquitin (Fragment) OS=Homo sapiens GN=RPS27A PE=1 SV=1;tr|F5H6Q2|F5H6Q2_HUMAN Polyubiquitin-C (Fragment) OS=Homo sapiens GN=UBC PE=4 SV=3;tr|F5GYU3|F5GYU3	27	4	4	4	3	1	3	2	3	3	2	2	2	3	2	2	1	3	1	2	1	2	3	3	3	1	3	2	3	3	2	2	2	3	2	2	1	3	1	2	1	2	3	3
167	J3KQF4;E7ENJ7;B4DXD0;Q2TAA8;J3QQL6;H3BNS9	J3KQF4;E7ENJ7;B4DXD0;Q2TAA8;J3QQL6;H3BNS9	Translin-associated factor X-interacting protein 1	TSNAXIP1	tr|J3KQF4|J3KQF4_HUMAN Translin-associated factor X-interacting protein 1 (Fragment) OS=Homo sapiens GN=TSNAXIP1 PE=4 SV=1;tr|E7ENJ7|E7ENJ7_HUMAN Translin-associated factor X-interacting protein 1 OS=Homo sapiens GN=TSNAXIP1 PE=4 SV=1;tr|B4DXD0|B4DXD0_HUMA	6	2	2	2	0	0	0	0	0	0	0	0	0	0	1	0	0	1	0	1	0	0	1	1	0	0	0	0	0	0	0	0	0	0	1	0	0	1	0	1	0	0	1	1
168	B4DY09;Q12905;X6R6Z1	B4DY09;Q12905;X6R6Z1	Interleukin enhancer-binding factor 2	ILF2	tr|B4DY09|B4DY09_HUMAN Interleukin enhancer-binding factor 2 OS=Homo sapiens GN=ILF2 PE=1 SV=1;sp|Q12905|ILF2_HUMAN Interleukin enhancer-binding factor 2 OS=Homo sapiens GN=ILF2 PE=1 SV=2;tr|X6R6Z1|X6R6Z1_HUMAN Interleukin enhancer-binding factor 2 (Fragme	3	9	9	9	2	1	1	1	1	0	0	2	0	1	2	2	1	3	1	0	2	2	0	0	2	1	1	1	1	0	0	2	0	1	2	2	1	3	1	0	2	2	0	0
169	B4E1Z4;P00751;P00751-2;H7C5H1;C9JRT3;H7C526;F2Z3N2;F8WCJ9	B4E1Z4;P00751	Complement factor B;Complement factor B Ba fragment;Complement factor B Bb fragment	CFB	tr|B4E1Z4|B4E1Z4_HUMAN Uncharacterized protein OS=Homo sapiens PE=2 SV=1;sp|P00751|CFAB_HUMAN Complement factor B OS=Homo sapiens GN=CFB PE=1 SV=2	8	96	96	9	62	67	64	65	63	61	64	65	62	65	66	65	67	63	66	63	66	63	64	64	4	4	4	4	4	4	4	4	4	4	4	4	4	4	4	4	4	4	4	4
170	B4E3Q4;Q9NZK5;A0A087X0I3;Q9NZK5-2;C9IZA8;F5H7J3	B4E3Q4;Q9NZK5;A0A087X0I3;Q9NZK5-2	Adenosine deaminase CECR1	CECR1	tr|B4E3Q4|B4E3Q4_HUMAN Adenosine deaminase CECR1 OS=Homo sapiens GN=CECR1 PE=2 SV=1;sp|Q9NZK5|CECR1_HUMAN Adenosine deaminase CECR1 OS=Homo sapiens GN=CECR1 PE=1 SV=2;tr|A0A087X0I3|A0A087X0I3_HUMAN Adenosine deaminase CECR1 OS=Homo sapiens GN=CECR1 PE=4 SV	6	12	12	12	4	2	1	2	1	2	1	2	1	1	3	1	4	3	2	3	2	2	3	4	4	2	1	2	1	2	1	2	1	1	3	1	4	3	2	3	2	2	3	4
171	B5A954;Q02763-2;Q02763;Q02763-3;E5RIV9	B5A954;Q02763-2;Q02763;Q02763-3;E5RIV9	Angiopoietin-1 receptor	TEK	tr|B5A954|B5A954_HUMAN Angiopoietin-1 receptor OS=Homo sapiens GN=TEK PE=2 SV=1;sp|Q02763-2|TIE2_HUMAN Isoform 2 of Angiopoietin-1 receptor OS=Homo sapiens GN=TEK;sp|Q02763|TIE2_HUMAN Angiopoietin-1 receptor OS=Homo sapiens GN=TEK PE=1 SV=2;sp|Q02763-3|TIE	5	6	6	6	0	1	0	0	1	0	0	1	1	0	0	1	0	1	0	0	0	0	0	2	0	1	0	0	1	0	0	1	1	0	0	1	0	1	0	0	0	0	0	2
172	B5A982;Q3L1R2;Q5SSZ2;Q5SSZ3;Q15109-5;Q15109-8;Q15109-3;Q15109-9;Q15109-4;Q15109-10;Q15109;Q15109-6	B5A982;Q3L1R2;Q5SSZ2;Q5SSZ3;Q15109-5;Q15109-8;Q15109-3;Q15109-9;Q15109-4;Q15109-10;Q15109;Q15109-6	Advanced glycosylation end product-specific receptor	RAGE;AGER	tr|B5A982|B5A982_HUMAN Advanced glycosylation end product-specific receptor OS=Homo sapiens GN=RAGE PE=2 SV=1;tr|Q3L1R2|Q3L1R2_HUMAN Advanced glycosylation end product-specific receptor OS=Homo sapiens GN=AGER PE=2 SV=1;tr|Q5SSZ2|Q5SSZ2_HUMAN Advanced glyc	12	1	1	1	0	0	0	0	0	0	0	1	0	0	0	0	0	0	0	0	0	0	0	0	0	0	0	0	0	0	0	1	0	0	0	0	0	0	0	0	0	0	0	0
173	B5MBX2;P20062-2;P20062;C9J6W9	B5MBX2;P20062-2;P20062	Transcobalamin-2	TCN2	tr|B5MBX2|B5MBX2_HUMAN Transcobalamin-2 OS=Homo sapiens GN=TCN2 PE=4 SV=1;sp|P20062-2|TCO2_HUMAN Isoform 2 of Transcobalamin-2 OS=Homo sapiens GN=TCN2;sp|P20062|TCO2_HUMAN Transcobalamin-2 OS=Homo sapiens GN=TCN2 PE=1 SV=3	4	6	6	6	0	0	0	1	0	0	1	1	2	2	2	0	2	1	2	2	1	0	1	1	0	0	0	1	0	0	1	1	2	2	2	0	2	1	2	2	1	0	1	1
174	B5MCT7;P49593-2;P49593;A8MX49	B5MCT7;P49593-2;P49593;A8MX49	Protein phosphatase 1F	PPM1F	tr|B5MCT7|B5MCT7_HUMAN Protein phosphatase 1F OS=Homo sapiens GN=PPM1F PE=1 SV=1;sp|P49593-2|PPM1F_HUMAN Isoform 2 of Protein phosphatase 1F OS=Homo sapiens GN=PPM1F;sp|P49593|PPM1F_HUMAN Protein phosphatase 1F OS=Homo sapiens GN=PPM1F PE=1 SV=3;tr|A8MX49|	4	2	2	2	0	0	0	0	0	0	0	0	0	0	0	0	0	0	0	0	0	0	0	0	0	0	0	0	0	0	0	0	0	0	0	0	0	0	0	0	0	0	0	0
175	B5MDF5;J3KQE5;P62826;H0YFC6;F5H018;B4DV51	B5MDF5;J3KQE5;P62826;H0YFC6;F5H018	GTP-binding nuclear protein Ran	RAN	tr|B5MDF5|B5MDF5_HUMAN GTP-binding nuclear protein Ran OS=Homo sapiens GN=RAN PE=1 SV=1;tr|J3KQE5|J3KQE5_HUMAN GTP-binding nuclear protein Ran (Fragment) OS=Homo sapiens GN=RAN PE=1 SV=1;sp|P62826|RAN_HUMAN GTP-binding nuclear protein Ran OS=Homo sapiens G	6	3	3	3	1	1	0	0	0	0	0	0	0	1	0	0	1	1	0	0	1	0	1	0	1	1	0	0	0	0	0	0	0	1	0	0	1	1	0	0	1	0	1	0
176	B5ME96;D3YTC4;F8WCY4;Q6PI73	B5ME96;D3YTC4;F8WCY4;Q6PI73	Leukocyte immunoglobulin-like receptor subfamily A member 6	LILRA6	tr|B5ME96|B5ME96_HUMAN Leukocyte immunoglobulin-like receptor subfamily A member 6 OS=Homo sapiens GN=LILRA6 PE=4 SV=2;tr|D3YTC4|D3YTC4_HUMAN Leukocyte immunoglobulin-like receptor subfamily A member 6 OS=Homo sapiens GN=LILRA6 PE=4 SV=3;tr|F8WCY4|F8WCY4_H	4	2	1	1	1	0	0	0	0	0	0	0	0	0	0	0	0	0	0	0	0	0	0	0	0	0	0	0	0	0	0	0	0	0	0	0	0	0	0	0	0	0	0	0
177	B7Z4G8;F5GZ08;P51693;P51693-2;S4R3U6;K7EQJ4;K7ELK0;K7EMN4	B7Z4G8;F5GZ08;P51693;P51693-2;S4R3U6	Amyloid-like protein 1;C30	APLP1	tr|B7Z4G8|B7Z4G8_HUMAN Amyloid-like protein 1 OS=Homo sapiens GN=APLP1 PE=2 SV=1;tr|F5GZ08|F5GZ08_HUMAN Amyloid-like protein 1 OS=Homo sapiens GN=APLP1 PE=4 SV=1;sp|P51693|APLP1_HUMAN Amyloid-like protein 1 OS=Homo sapiens GN=APLP1 PE=1 SV=3;sp|P51693-2|AP	8	5	5	5	1	1	1	1	1	1	1	2	1	1	1	1	1	1	1	1	1	0	2	2	1	1	1	1	1	1	1	2	1	1	1	1	1	1	1	1	1	0	2	2
178	Q5T278;B7Z4W5;Q16773-3;Q16773-2;Q16773	Q5T278;B7Z4W5;Q16773-3;Q16773-2;Q16773	Kynurenine--oxoglutarate transaminase 1	CCBL1	tr|Q5T278|Q5T278_HUMAN Kynurenine--oxoglutarate transaminase 1 (Fragment) OS=Homo sapiens GN=CCBL1 PE=4 SV=1;tr|B7Z4W5|B7Z4W5_HUMAN Cysteine conjugate-beta lyase cytoplasmic (Glutamine transaminase K, kyneurenine aminotransferase), isoform CRA_b OS=Homo sa	5	1	1	1	0	0	0	0	0	0	0	0	0	0	0	0	0	0	0	0	0	0	0	0	0	0	0	0	0	0	0	0	0	0	0	0	0	0	0	0	0	0	0	0
179	E7ES10;E9PCH5;B7Z574;E7ESM9;P20810-4;P20810-8;P20810-2;P20810;P20810-9;P20810-5;P20810-10;P20810-7;P20810-6;E7EVY3;P20810-3;H0Y7F0;E9PDE4;E7EQA0;H0Y9H6;H0YD33;F8W7E0;H0Y944;E9PSG1;E7EQK6;H0YA91	E7ES10;E9PCH5;B7Z574;E7ESM9;P20810-4;P20810-8;P20810-2;P20810;P20810-9;P20810-5;P20810-10;P20810-7;P20810-6;E7EVY3;P20810-3;H0Y7F0;E9PDE4;E7EQA0;H0Y9H6;H0YD33	Calpastatin	CAST	tr|E7ES10|E7ES10_HUMAN Calpastatin (Fragment) OS=Homo sapiens GN=CAST PE=1 SV=1;tr|E9PCH5|E9PCH5_HUMAN Calpastatin OS=Homo sapiens GN=CAST PE=1 SV=1;tr|B7Z574|B7Z574_HUMAN Calpastatin OS=Homo sapiens GN=CAST PE=1 SV=1;tr|E7ESM9|E7ESM9_HUMAN Calpastatin OS=	25	10	10	2	1	1	1	0	0	2	0	1	2	1	2	1	2	1	1	0	1	1	1	1	0	0	0	0	0	0	0	0	0	0	0	0	0	0	0	0	0	0	0	0
180	F5H7S3;H7BYY1;B7Z596;P09493-5;H0YK48;P09493-2;H0YN06	F5H7S3;H7BYY1;B7Z596;P09493-5;H0YK48;P09493-2		TPM1	tr|F5H7S3|F5H7S3_HUMAN Tropomyosin alpha-1 chain OS=Homo sapiens GN=TPM1 PE=1 SV=2;tr|H7BYY1|H7BYY1_HUMAN Tropomyosin 1 (Alpha), isoform CRA_m OS=Homo sapiens GN=TPM1 PE=1 SV=1;tr|B7Z596|B7Z596_HUMAN Tropomyosin alpha-1 chain OS=Homo sapiens GN=TPM1 PE=1 S	7	11	3	3	1	1	1	2	1	1	0	2	2	0	1	1	1	0	0	2	1	2	1	2	0	0	0	0	0	0	0	0	0	0	0	0	0	0	0	0	0	0	0	0
181	B7Z7F3;Q9H6Z4-3;Q9H6Z4-2;Q9H6Z4;K7EMH9;K7ENJ2;K7EID7;K7ENB9;K7EPW1;K7ESQ0;K7EIJ4;K7EJV3	B7Z7F3;Q9H6Z4-3;Q9H6Z4-2;Q9H6Z4	Ran-binding protein 3	RANBP3	tr|B7Z7F3|B7Z7F3_HUMAN Ran-binding protein 3 OS=Homo sapiens GN=RANBP3 PE=2 SV=1;sp|Q9H6Z4-3|RANB3_HUMAN Isoform 3 of Ran-binding protein 3 OS=Homo sapiens GN=RANBP3;sp|Q9H6Z4-2|RANB3_HUMAN Isoform 2 of Ran-binding protein 3 OS=Homo sapiens GN=RANBP3;sp|Q9	12	3	3	3	1	1	0	0	0	0	0	0	0	0	0	0	1	0	0	0	0	0	1	0	1	1	0	0	0	0	0	0	0	0	0	0	1	0	0	0	0	0	1	0
182	B7Z7P8;P62495-2;P62495;I3L492;D6RCB3;D6RJE8	B7Z7P8;P62495-2;P62495	Eukaryotic peptide chain release factor subunit 1	ETF1	tr|B7Z7P8|B7Z7P8_HUMAN Eukaryotic peptide chain release factor subunit 1 OS=Homo sapiens GN=ETF1 PE=1 SV=1;sp|P62495-2|ERF1_HUMAN Isoform 2 of Eukaryotic peptide chain release factor subunit 1 OS=Homo sapiens GN=ETF1;sp|P62495|ERF1_HUMAN Eukaryotic peptide	6	6	6	6	0	0	0	0	0	0	0	1	0	0	0	0	0	1	0	0	0	1	0	0	0	0	0	0	0	0	0	1	0	0	0	0	0	1	0	0	0	1	0	0
183	K7EN82;B7Z8J4;P30419-2;P30419	K7EN82;B7Z8J4;P30419-2;P30419	Glycylpeptide N-tetradecanoyltransferase 1	NMT1	tr|K7EN82|K7EN82_HUMAN Glycylpeptide N-tetradecanoyltransferase 1 (Fragment) OS=Homo sapiens GN=NMT1 PE=1 SV=1;tr|B7Z8J4|B7Z8J4_HUMAN Glycylpeptide N-tetradecanoyltransferase 1 OS=Homo sapiens GN=NMT1 PE=1 SV=1;sp|P30419-2|NMT1_HUMAN Isoform Short of Glycy	4	1	1	1	0	0	0	0	0	0	0	1	0	1	1	1	0	0	1	0	0	1	0	0	0	0	0	0	0	0	0	1	0	1	1	1	0	0	1	0	0	1	0	0
184	B7Z9I1;Q5T4U5;P11310;P11310-2;E9PRX4;E9PJM9	B7Z9I1;Q5T4U5;P11310;P11310-2	Medium-chain specific acyl-CoA dehydrogenase, mitochondrial	ACADM	tr|B7Z9I1|B7Z9I1_HUMAN Medium-chain-specific acyl-CoA dehydrogenase, mitochondrial OS=Homo sapiens GN=ACADM PE=1 SV=1;tr|Q5T4U5|Q5T4U5_HUMAN Acyl-Coenzyme A dehydrogenase, C-4 to C-12 straight chain, isoform CRA_a OS=Homo sapiens GN=ACADM PE=1 SV=1;sp|P113	6	3	3	3	0	0	0	0	0	0	0	0	0	0	0	0	1	0	0	0	0	0	0	0	0	0	0	0	0	0	0	0	0	0	0	0	1	0	0	0	0	0	0	0
185	E7ENZ3;B7ZAR1;E9PCA1;P48643-2;P48643	E7ENZ3;B7ZAR1;E9PCA1;P48643-2;P48643	T-complex protein 1 subunit epsilon	CCT5	tr|E7ENZ3|E7ENZ3_HUMAN T-complex protein 1 subunit epsilon OS=Homo sapiens GN=CCT5 PE=1 SV=1;tr|B7ZAR1|B7ZAR1_HUMAN T-complex protein 1 subunit epsilon OS=Homo sapiens GN=CCT5 PE=1 SV=1;tr|E9PCA1|E9PCA1_HUMAN T-complex protein 1 subunit epsilon OS=Homo sap	5	2	2	2	0	0	0	0	0	1	0	0	0	0	0	0	0	0	0	0	0	0	0	0	0	0	0	0	0	1	0	0	0	0	0	0	0	0	0	0	0	0	0	0
186	B7ZKJ8	B7ZKJ8		ITIH4	tr|B7ZKJ8|B7ZKJ8_HUMAN ITIH4 protein OS=Homo sapiens GN=ITIH4 PE=1 SV=1	1	68	68	2	42	45	42	43	45	45	44	45	44	45	45	46	44	44	45	45	44	46	45	45	1	2	1	2	2	2	2	2	2	1	2	2	2	2	1	2	2	2	2	1
187	B7ZLJ5;O95866-4;O95866-5;O95866-3;O95866-7;O95866-6;O95866-2;O95866;F8WDG3	B7ZLJ5;O95866-4;O95866-5;O95866-3;O95866-7;O95866-6;O95866-2;O95866;F8WDG3	Protein G6b	C6orf25;G6B	tr|B7ZLJ5|B7ZLJ5_HUMAN C6orf25 protein OS=Homo sapiens GN=C6orf25 PE=2 SV=1;sp|O95866-4|G6B_HUMAN Isoform D of Protein G6b OS=Homo sapiens GN=G6B;sp|O95866-5|G6B_HUMAN Isoform E of Protein G6b OS=Homo sapiens GN=G6B;sp|O95866-3|G6B_HUMAN Isoform C of Prote	9	3	3	3	1	0	0	0	1	0	0	0	0	0	1	0	1	0	1	1	0	0	0	1	1	0	0	0	1	0	0	0	0	0	1	0	1	0	1	1	0	0	0	1
188	B8ZZU8;I3L0M9;Q15370;Q15370-2	B8ZZU8;I3L0M9;Q15370;Q15370-2	Transcription elongation factor B polypeptide 2	TCEB2	tr|B8ZZU8|B8ZZU8_HUMAN Transcription elongation factor B (SIII), polypeptide 2 (18kDa, elongin B), isoform CRA_b OS=Homo sapiens GN=TCEB2 PE=1 SV=1;tr|I3L0M9|I3L0M9_HUMAN Transcription elongation factor B polypeptide 2 (Fragment) OS=Homo sapiens GN=TCEB2 P	4	2	2	2	0	0	0	0	0	1	0	0	0	0	1	0	0	0	0	0	0	0	0	0	0	0	0	0	0	1	0	0	0	0	1	0	0	0	0	0	0	0	0	0
189	H7C248;B9A025;P58215-2;P58215-3;P58215;E7END4	H7C248;B9A025;P58215-2;P58215-3;P58215;E7END4	Lysyl oxidase homolog 3	LOXL3	tr|H7C248|H7C248_HUMAN Lysyl oxidase homolog 3 (Fragment) OS=Homo sapiens GN=LOXL3 PE=4 SV=1;tr|B9A025|B9A025_HUMAN Lysyl oxidase homolog 3 OS=Homo sapiens GN=LOXL3 PE=4 SV=1;sp|P58215-2|LOXL3_HUMAN Isoform 2 of Lysyl oxidase homolog 3 OS=Homo sapiens GN=L	6	2	2	2	0	0	0	1	0	1	0	1	0	0	0	0	0	1	0	0	0	0	1	0	0	0	0	1	0	1	0	1	0	0	0	0	0	1	0	0	0	0	1	0
190	C9IY88;P46952	C9IY88;P46952	3-hydroxyanthranilate 3,4-dioxygenase	HAAO	tr|C9IY88|C9IY88_HUMAN 3-hydroxyanthranilate 3,4-dioxygenase (Fragment) OS=Homo sapiens GN=HAAO PE=4 SV=3;sp|P46952|3HAO_HUMAN 3-hydroxyanthranilate 3,4-dioxygenase OS=Homo sapiens GN=HAAO PE=1 SV=2	2	2	2	2	0	0	0	0	1	1	0	0	1	0	0	0	0	1	0	1	0	0	1	0	0	0	0	0	1	1	0	0	1	0	0	0	0	1	0	1	0	0	1	0
191	C9IZG4;O60888-3;O60888;O60888-2	C9IZG4;O60888-3;O60888;O60888-2	Protein CutA	CUTA	tr|C9IZG4|C9IZG4_HUMAN Protein CutA OS=Homo sapiens GN=CUTA PE=1 SV=1;sp|O60888-3|CUTA_HUMAN Isoform C of Protein CutA OS=Homo sapiens GN=CUTA;sp|O60888|CUTA_HUMAN Protein CutA OS=Homo sapiens GN=CUTA PE=1 SV=2;sp|O60888-2|CUTA_HUMAN Isoform A of Protein C	4	2	2	2	0	0	0	0	0	0	0	0	0	0	0	0	0	0	0	0	0	0	0	0	0	0	0	0	0	0	0	0	0	0	0	0	0	0	0	0	0	0	0	0
192	C9IZP8	C9IZP8		C1S	tr|C9IZP8|C9IZP8_HUMAN Complement C1s subcomponent (Fragment) OS=Homo sapiens GN=C1S PE=4 SV=1	1	1	1	1	1	1	1	1	1	1	1	1	1	1	1	1	1	1	0	1	1	1	1	1	1	1	1	1	1	1	1	1	1	1	1	1	1	1	0	1	1	1	1	1
193	C9JRU6;C9J0B2;C9JUW4;C9J8R4;C9JVE2;Q96GG9	C9JRU6;C9J0B2;C9JUW4;C9J8R4;C9JVE2;Q96GG9	DCN1-like protein;DCN1-like protein 1	DCUN1D1	tr|C9JRU6|C9JRU6_HUMAN DCN1-like protein (Fragment) OS=Homo sapiens GN=DCUN1D1 PE=1 SV=1;tr|C9J0B2|C9J0B2_HUMAN DCN1-like protein (Fragment) OS=Homo sapiens GN=DCUN1D1 PE=1 SV=1;tr|C9JUW4|C9JUW4_HUMAN DCN1-like protein (Fragment) OS=Homo sapiens GN=DCUN1D1	6	2	2	2	0	0	0	0	0	0	0	0	0	0	0	0	0	0	0	0	0	0	0	0	0	0	0	0	0	0	0	0	0	0	0	0	0	0	0	0	0	0	0	0
194	C9J0J0;Q96EE4	C9J0J0;Q96EE4	Coiled-coil domain-containing protein 126	CCDC126	tr|C9J0J0|C9J0J0_HUMAN Coiled-coil domain-containing protein 126 (Fragment) OS=Homo sapiens GN=CCDC126 PE=4 SV=3;sp|Q96EE4|CC126_HUMAN Coiled-coil domain-containing protein 126 OS=Homo sapiens GN=CCDC126 PE=2 SV=2	2	2	2	1	0	0	1	0	0	0	0	0	0	0	0	0	0	0	0	0	0	0	0	0	0	0	1	0	0	0	0	0	0	0	0	0	0	0	0	0	0	0	0	0
195	C9J0K6;P30626-3;P30626-2;P30626;B4DHQ6	C9J0K6;P30626-3;P30626-2;P30626	Sorcin	SRI	tr|C9J0K6|C9J0K6_HUMAN Sorcin OS=Homo sapiens GN=SRI PE=1 SV=1;sp|P30626-3|SORCN_HUMAN Isoform 3 of Sorcin OS=Homo sapiens GN=SRI;sp|P30626-2|SORCN_HUMAN Isoform 2 of Sorcin OS=Homo sapiens GN=SRI;sp|P30626|SORCN_HUMAN Sorcin OS=Homo sapiens GN=SRI PE=1 SV	5	4	4	4	0	1	1	1	0	0	1	1	1	0	1	0	1	1	0	0	0	0	1	1	0	1	1	1	0	0	1	1	1	0	1	0	1	1	0	0	0	0	1	1
196	C9JSG9;C9J165;P47897-2;P47897;F2Z2V6	C9JSG9;C9J165;P47897-2;P47897;F2Z2V6	Glutamine--tRNA ligase	QARS	tr|C9JSG9|C9JSG9_HUMAN Glutamine--tRNA ligase (Fragment) OS=Homo sapiens GN=QARS PE=1 SV=1;tr|C9J165|C9J165_HUMAN Glutamine--tRNA ligase (Fragment) OS=Homo sapiens GN=QARS PE=1 SV=1;sp|P47897-2|SYQ_HUMAN Isoform 2 of Glutamine--tRNA ligase OS=Homo sapiens	5	2	2	2	0	0	0	0	0	0	0	1	0	0	0	0	0	0	0	0	0	0	0	0	0	0	0	0	0	0	0	1	0	0	0	0	0	0	0	0	0	0	0	0
197	C9J2C0;Q9NY65;Q9NY65-2;V9GZ17;C9K0S6;A6NHL2-2;A6NHL2	C9J2C0;Q9NY65;Q9NY65-2	Tubulin alpha-8 chain	TUBA8	tr|C9J2C0|C9J2C0_HUMAN Tubulin alpha-8 chain (Fragment) OS=Homo sapiens GN=TUBA8 PE=3 SV=1;sp|Q9NY65|TBA8_HUMAN Tubulin alpha-8 chain OS=Homo sapiens GN=TUBA8 PE=1 SV=1;sp|Q9NY65-2|TBA8_HUMAN Isoform 2 of Tubulin alpha-8 chain OS=Homo sapiens GN=TUBA8	7	11	4	4	1	2	0	2	2	4	1	3	1	3	2	2	2	1	2	3	3	2	2	1	0	1	0	1	1	1	0	0	0	0	0	0	0	0	0	0	0	1	0	0
198	H7C5M9;C9JSA3;C9JND6;C9J6F3;C9J5C3;Q9BUL8;C9J932;C9J363	H7C5M9;C9JSA3;C9JND6;C9J6F3;C9J5C3;Q9BUL8;C9J932;C9J363	Programmed cell death protein 10	PDCD10	tr|H7C5M9|H7C5M9_HUMAN Programmed cell death protein 10 (Fragment) OS=Homo sapiens GN=PDCD10 PE=1 SV=1;tr|C9JSA3|C9JSA3_HUMAN Programmed cell death protein 10 (Fragment) OS=Homo sapiens GN=PDCD10 PE=1 SV=1;tr|C9JND6|C9JND6_HUMAN Programmed cell death prote	8	2	2	2	0	0	0	0	0	0	0	0	0	0	0	0	0	0	0	0	0	0	1	0	0	0	0	0	0	0	0	0	0	0	0	0	0	0	0	0	0	0	1	0
199	E9PNW0;E9PJJ2;E9PS34;E9PNJ7;C9J6D1;Q99733;Q99733-2;A8MXH2;E9PKT8;C9JZI7;E9PKI2;E9PP22;C9J1B1	E9PNW0;E9PJJ2;E9PS34;E9PNJ7;C9J6D1;Q99733;Q99733-2;A8MXH2;E9PKT8;C9JZI7;E9PKI2;E9PP22	Nucleosome assembly protein 1-like 4	NAP1L4	tr|E9PNW0|E9PNW0_HUMAN Nucleosome assembly protein 1-like 4 (Fragment) OS=Homo sapiens GN=NAP1L4 PE=1 SV=1;tr|E9PJJ2|E9PJJ2_HUMAN Nucleosome assembly protein 1-like 4 (Fragment) OS=Homo sapiens GN=NAP1L4 PE=1 SV=1;tr|E9PS34|E9PS34_HUMAN Nucleosome assembly	13	4	3	3	2	3	3	0	1	2	1	2	1	1	0	0	1	0	0	2	2	1	0	1	2	2	2	0	1	1	1	1	1	0	0	0	0	0	0	2	1	1	0	1
200	C9J6G4;Q8TEU8	C9J6G4;Q8TEU8	WAP, Kazal, immunoglobulin, Kunitz and NTR domain-containing protein 2	WFIKKN2	tr|C9J6G4|C9J6G4_HUMAN WAP, Kazal, immunoglobulin, Kunitz and NTR domain-containing protein 2 OS=Homo sapiens GN=WFIKKN2 PE=4 SV=1;sp|Q8TEU8|WFKN2_HUMAN WAP, Kazal, immunoglobulin, Kunitz and NTR domain-containing protein 2 OS=Homo sapiens GN=WFIKKN2 PE=1	2	4	4	4	0	0	0	0	0	0	0	1	0	0	1	0	1	0	1	0	1	0	1	0	0	0	0	0	0	0	0	1	0	0	1	0	1	0	1	0	1	0	1	0
201	C9J6H2;C9JXF9;P08833	C9J6H2;C9JXF9;P08833	Insulin-like growth factor-binding protein 1	IGFBP1	tr|C9J6H2|C9J6H2_HUMAN Insulin-like growth factor-binding protein 1 OS=Homo sapiens GN=IGFBP1 PE=4 SV=1;tr|C9JXF9|C9JXF9_HUMAN Insulin-like growth factor-binding protein 1 OS=Homo sapiens GN=IGFBP1 PE=4 SV=1;sp|P08833|IBP1_HUMAN Insulin-like growth factor-	3	3	3	3	1	0	1	2	1	1	1	0	0	1	1	1	1	0	1	0	1	1	2	0	1	0	1	2	1	1	1	0	0	1	1	1	1	0	1	0	1	1	2	0
202	C9J9W2;Q14847;Q14847-2;F6S2S5;Q14847-3	C9J9W2;Q14847;Q14847-2	LIM and SH3 domain protein 1	LASP1	tr|C9J9W2|C9J9W2_HUMAN LIM and SH3 domain protein 1 (Fragment) OS=Homo sapiens GN=LASP1 PE=1 SV=1;sp|Q14847|LASP1_HUMAN LIM and SH3 domain protein 1 OS=Homo sapiens GN=LASP1 PE=1 SV=2;sp|Q14847-2|LASP1_HUMAN Isoform 2 of LIM and SH3 domain protein 1 OS=Hom	5	3	3	3	1	1	1	0	1	2	0	1	1	2	0	0	0	0	0	1	0	0	0	0	1	1	1	0	1	2	0	1	1	2	0	0	0	0	0	1	0	0	0	0
203	C9JC68	C9JC68		FETUB	tr|C9JC68|C9JC68_HUMAN Fetuin-B (Fragment) OS=Homo sapiens GN=FETUB PE=4 SV=3	1	4	2	2	0	0	1	0	0	0	0	2	0	0	0	1	0	1	1	1	1	1	2	3	0	0	0	0	0	0	0	1	0	0	0	0	0	0	0	0	0	0	1	2
204	C9JCT1;C9IYG8	C9JCT1;C9IYG8		KLKB1	tr|C9JCT1|C9JCT1_HUMAN Plasma kallikrein heavy chain (Fragment) OS=Homo sapiens GN=KLKB1 PE=4 SV=1;tr|C9IYG8|C9IYG8_HUMAN Plasma kallikrein heavy chain (Fragment) OS=Homo sapiens GN=KLKB1 PE=4 SV=1	2	10	2	2	4	4	3	5	4	3	4	4	6	4	5	3	6	3	5	3	6	4	5	4	0	0	0	0	0	0	0	0	0	0	1	0	2	0	0	0	0	0	0	0
205	C9JDL1;P50053-2;P50053	C9JDL1;P50053-2;P50053	Ketohexokinase	KHK	tr|C9JDL1|C9JDL1_HUMAN Ketohexokinase (Fragment) OS=Homo sapiens GN=KHK PE=4 SV=1;sp|P50053-2|KHK_HUMAN Isoform C of Ketohexokinase OS=Homo sapiens GN=KHK;sp|P50053|KHK_HUMAN Ketohexokinase OS=Homo sapiens GN=KHK PE=1 SV=1	3	2	2	2	0	0	0	0	0	0	0	0	0	0	0	0	0	0	0	0	0	0	0	0	0	0	0	0	0	0	0	0	0	0	0	0	0	0	0	0	0	0	0	0
206	C9JF17;P05090;C9JX71;F8WBT9	C9JF17;P05090	Apolipoprotein D	APOD	tr|C9JF17|C9JF17_HUMAN Apolipoprotein D (Fragment) OS=Homo sapiens GN=APOD PE=4 SV=1;sp|P05090|APOD_HUMAN Apolipoprotein D OS=Homo sapiens GN=APOD PE=1 SV=1	4	5	5	5	5	5	5	5	5	5	5	5	5	5	5	5	5	5	5	5	5	5	5	5	5	5	5	5	5	5	5	5	5	5	5	5	5	5	5	5	5	5	5	5
207	C9JFE4;Q13098-5;Q13098;Q13098-7;A0A096LP07;A0A096LPJ3;A8K070;Q13098-6;J3QS88;J3KTB0;J3QLT0;J3KSA5;J3KRJ4	C9JFE4;Q13098-5;Q13098;Q13098-7;A0A096LP07;A0A096LPJ3;A8K070;Q13098-6	COP9 signalosome complex subunit 1	GPS1	tr|C9JFE4|C9JFE4_HUMAN COP9 signalosome complex subunit 1 OS=Homo sapiens GN=GPS1 PE=1 SV=2;sp|Q13098-5|CSN1_HUMAN Isoform 4 of COP9 signalosome complex subunit 1 OS=Homo sapiens GN=GPS1;sp|Q13098|CSN1_HUMAN COP9 signalosome complex subunit 1 OS=Homo sapie	13	3	3	3	1	1	1	2	1	2	1	0	1	1	1	1	1	1	1	1	1	1	2	1	1	1	1	2	1	2	1	0	1	1	1	1	1	1	1	1	1	1	2	1
208	C9JFR7;P99999;CON__P62894	C9JFR7;P99999	Cytochrome c	CYCS	tr|C9JFR7|C9JFR7_HUMAN Cytochrome c (Fragment) OS=Homo sapiens GN=CYCS PE=1 SV=1;sp|P99999|CYC_HUMAN Cytochrome c OS=Homo sapiens GN=CYCS PE=1 SV=2	3	3	3	3	1	0	0	0	0	1	0	0	0	1	1	0	1	1	0	0	0	1	0	0	1	0	0	0	0	1	0	0	0	1	1	0	1	1	0	0	0	1	0	0
209	C9JGG1;C9JJ79;Q9UKJ1-3;Q9UKJ1-4;Q9UKJ1-2;Q9UKJ1	C9JGG1;C9JJ79;Q9UKJ1-3;Q9UKJ1-4;Q9UKJ1-2;Q9UKJ1	Paired immunoglobulin-like type 2 receptor alpha	PILRA	tr|C9JGG1|C9JGG1_HUMAN Paired immunoglobulin-like type 2 receptor alpha (Fragment) OS=Homo sapiens GN=PILRA PE=4 SV=2;tr|C9JJ79|C9JJ79_HUMAN Paired immunoglobulin-like type 2 receptor alpha OS=Homo sapiens GN=PILRA PE=4 SV=1;sp|Q9UKJ1-3|PILRA_HUMAN Isoform	6	3	3	3	0	0	0	0	0	0	0	0	0	0	0	0	0	0	1	0	0	0	0	0	0	0	0	0	0	0	0	0	0	0	0	0	0	0	1	0	0	0	0	0
210	C9JGM0;Q96GK7	C9JGM0;Q96GK7	Fumarylacetoacetate hydrolase domain-containing protein 2A	FAHD2A	tr|C9JGM0|C9JGM0_HUMAN Fumarylacetoacetate hydrolase domain-containing protein 2A (Fragment) OS=Homo sapiens GN=FAHD2A PE=1 SV=1;sp|Q96GK7|FAH2A_HUMAN Fumarylacetoacetate hydrolase domain-containing protein 2A OS=Homo sapiens GN=FAHD2A PE=1 SV=1	2	2	2	2	0	0	0	0	0	0	0	0	0	0	0	0	0	0	0	0	0	0	0	0	0	0	0	0	0	0	0	0	0	0	0	0	0	0	0	0	0	0	0	0
211	C9JIF9;P13798;H7C393;H7C1U0;C9JLK2;F8WEH5	C9JIF9;P13798;H7C393	Acylamino-acid-releasing enzyme	APEH	tr|C9JIF9|C9JIF9_HUMAN Acylamino-acid-releasing enzyme OS=Homo sapiens GN=APEH PE=1 SV=1;sp|P13798|ACPH_HUMAN Acylamino-acid-releasing enzyme OS=Homo sapiens GN=APEH PE=1 SV=4;tr|H7C393|H7C393_HUMAN Acylamino-acid-releasing enzyme (Fragment) OS=Homo sapien	6	8	8	8	0	0	1	0	0	0	0	0	0	0	0	1	1	0	0	1	1	1	0	0	0	0	1	0	0	0	0	0	0	0	0	1	1	0	0	1	1	1	0	0
212	C9JIZ3;H7C2Z6;H7BXD5;P28676	C9JIZ3;H7C2Z6;H7BXD5;P28676	Grancalcin	GCA	tr|C9JIZ3|C9JIZ3_HUMAN Grancalcin (Fragment) OS=Homo sapiens GN=GCA PE=1 SV=1;tr|H7C2Z6|H7C2Z6_HUMAN Grancalcin (Fragment) OS=Homo sapiens GN=GCA PE=1 SV=1;tr|H7BXD5|H7BXD5_HUMAN Grancalcin OS=Homo sapiens GN=GCA PE=1 SV=1;sp|P28676|GRAN_HUMAN Grancalcin O	4	2	2	2	0	0	0	0	0	0	0	0	0	1	0	0	1	0	0	0	0	0	0	0	0	0	0	0	0	0	0	0	0	1	0	0	1	0	0	0	0	0	0	0
213	C9JPV4	C9JPV4		SERPINF2	tr|C9JPV4|C9JPV4_HUMAN Alpha-2-antiplasmin (Fragment) OS=Homo sapiens GN=SERPINF2 PE=3 SV=1	1	13	1	1	9	8	8	8	9	8	8	10	8	9	8	8	8	8	10	8	9	7	7	9	1	0	0	0	0	0	0	0	0	0	0	0	0	0	1	0	0	0	0	0
214	G5E9W8;C9JQ42;P46976-3;P46976-2;P46976;C9J8R8;C9J7C7	G5E9W8;C9JQ42;P46976-3;P46976-2;P46976;C9J8R8;C9J7C7	Glycogenin-1	GYG1	tr|G5E9W8|G5E9W8_HUMAN Glycogenin 1, isoform CRA_e OS=Homo sapiens GN=GYG1 PE=1 SV=1;tr|C9JQ42|C9JQ42_HUMAN Glycogenin-1 (Fragment) OS=Homo sapiens GN=GYG1 PE=1 SV=3;sp|P46976-3|GLYG_HUMAN Isoform GN-1S of Glycogenin-1 OS=Homo sapiens GN=GYG1;sp|P46976-2|G	7	2	2	2	0	2	2	2	0	2	0	1	0	0	0	1	0	2	0	1	1	0	1	0	0	2	2	2	0	2	0	1	0	0	0	1	0	2	0	1	1	0	1	0
215	E7ETT4;E7EUY3;E7ETT1;E9PDR0;C9JQS9;E7EX59;P05166;P05166-2;E9PEC3;F8WBI9;E7ENC1;C9JVY9;H7C5C9	E7ETT4;E7EUY3;E7ETT1;E9PDR0;C9JQS9;E7EX59;P05166;P05166-2;E9PEC3;F8WBI9	Propionyl-CoA carboxylase beta chain, mitochondrial	PCCB	tr|E7ETT4|E7ETT4_HUMAN Propionyl-CoA carboxylase beta chain, mitochondrial OS=Homo sapiens GN=PCCB PE=1 SV=1;tr|E7EUY3|E7EUY3_HUMAN Propionyl-CoA carboxylase beta chain, mitochondrial OS=Homo sapiens GN=PCCB PE=1 SV=1;tr|E7ETT1|E7ETT1_HUMAN Propionyl-CoA c	13	15	15	15	1	2	1	2	1	2	3	2	3	1	2	2	2	1	1	1	1	1	1	1	1	2	1	2	1	2	3	2	3	1	2	2	2	1	1	1	1	1	1	1
216	C9JVY5;Q9Y2D5;Q9Y2D5-5;Q9Y2D5-7;Q9Y2D5-6;Q9Y2D5-4	C9JVY5;Q9Y2D5;Q9Y2D5-5;Q9Y2D5-7;Q9Y2D5-6;Q9Y2D5-4	A-kinase anchor protein 2	AKAP2	tr|C9JVY5|C9JVY5_HUMAN A-kinase anchor protein 2 (Fragment) OS=Homo sapiens GN=AKAP2 PE=1 SV=1;sp|Q9Y2D5|AKAP2_HUMAN A-kinase anchor protein 2 OS=Homo sapiens GN=AKAP2 PE=1 SV=3;sp|Q9Y2D5-5|AKAP2_HUMAN Isoform 3 of A-kinase anchor protein 2 OS=Homo sapiens	6	1	1	1	0	0	0	0	0	0	0	0	0	0	0	0	0	0	0	0	0	0	0	0	0	0	0	0	0	0	0	0	0	0	0	0	0	0	0	0	0	0	0	0
217	C9JWQ3;Q8IUK5-3;Q8IUK5-2;Q8IUK5-4;Q8IUK5;J3QR40;C9JCL2;B4E173;J3QRR7	C9JWQ3;Q8IUK5-3;Q8IUK5-2;Q8IUK5-4;Q8IUK5;J3QR40;C9JCL2;B4E173	Plexin domain-containing protein 1	PLXDC1	tr|C9JWQ3|C9JWQ3_HUMAN Plexin domain-containing protein 1 (Fragment) OS=Homo sapiens GN=PLXDC1 PE=4 SV=1;sp|Q8IUK5-3|PLDX1_HUMAN Isoform 3 of Plexin domain-containing protein 1 OS=Homo sapiens GN=PLXDC1;sp|Q8IUK5-2|PLDX1_HUMAN Isoform 2 of Plexin domain-co	9	4	4	4	0	0	0	0	0	0	1	0	0	0	0	0	0	0	0	0	0	1	0	0	0	0	0	0	0	0	1	0	0	0	0	0	0	0	0	0	0	1	0	0
218	M0QZQ3;C9JY79;Q9H254-4;Q9H254;Q9H254-2;Q9H254-3;M0R1V6;Q9H254-5	M0QZQ3;C9JY79;Q9H254-4;Q9H254;Q9H254-2	Spectrin beta chain, non-erythrocytic 4	SPTBN4	tr|M0QZQ3|M0QZQ3_HUMAN Spectrin beta chain, non-erythrocytic 4 OS=Homo sapiens GN=SPTBN4 PE=4 SV=1;tr|C9JY79|C9JY79_HUMAN Non-erythrocytic beta-spectrin 4 OS=Homo sapiens GN=SPTBN4 PE=2 SV=2;sp|Q9H254-4|SPTN4_HUMAN Isoform 4 of Spectrin beta chain, non-ery	8	6	4	4	0	1	1	1	0	2	1	1	1	1	1	2	0	2	0	2	3	2	0	1	0	1	0	1	0	1	1	0	1	1	1	1	0	2	0	1	2	1	0	1
219	C9JYY6;Q92823-3;Q92823-4;Q92823-6;Q92823-2;Q92823;Q92823-5;F8W775;A0A087X2B3;C9JH43	C9JYY6;Q92823-3;Q92823-4;Q92823-6;Q92823-2;Q92823;Q92823-5;F8W775;A0A087X2B3	Neuronal cell adhesion molecule	NRCAM	tr|C9JYY6|C9JYY6_HUMAN Neuronal cell adhesion molecule OS=Homo sapiens GN=NRCAM PE=4 SV=3;sp|Q92823-3|NRCAM_HUMAN Isoform 3 of Neuronal cell adhesion molecule OS=Homo sapiens GN=NRCAM;sp|Q92823-4|NRCAM_HUMAN Isoform 4 of Neuronal cell adhesion molecule OS=	10	17	17	17	5	2	3	2	3	2	1	2	2	2	3	2	2	2	2	3	1	0	1	4	5	2	3	2	3	2	1	2	2	2	3	2	2	2	2	3	1	0	1	4
220	C9K0U8;E7EUY5;Q04837	C9K0U8;E7EUY5;Q04837	Single-stranded DNA-binding protein, mitochondrial	SSBP1	tr|C9K0U8|C9K0U8_HUMAN Single-stranded DNA-binding protein, mitochondrial (Fragment) OS=Homo sapiens GN=SSBP1 PE=1 SV=1;tr|E7EUY5|E7EUY5_HUMAN Single-stranded DNA-binding protein, mitochondrial (Fragment) OS=Homo sapiens GN=SSBP1 PE=1 SV=1;sp|Q04837|SSBP_H	3	2	2	2	0	0	0	0	0	0	0	0	0	0	0	0	0	0	0	0	0	0	0	0	0	0	0	0	0	0	0	0	0	0	0	0	0	0	0	0	0	0	0	0
221	D3DQH8;P09486;F5GY03;E5RK62;F5H4E2	D3DQH8;P09486;F5GY03	SPARC	SPARC	tr|D3DQH8|D3DQH8_HUMAN SPARC OS=Homo sapiens GN=SPARC PE=4 SV=1;sp|P09486|SPRC_HUMAN SPARC OS=Homo sapiens GN=SPARC PE=1 SV=1;tr|F5GY03|F5GY03_HUMAN SPARC (Fragment) OS=Homo sapiens GN=SPARC PE=4 SV=1	5	11	11	11	3	4	5	3	6	6	4	6	1	3	5	5	5	4	3	3	4	6	5	2	3	4	5	3	6	6	4	6	1	3	5	5	5	4	3	3	4	6	5	2
222	E7ENA2;D3YTF9;Q9NNW7-2;Q9NNW7;D3YTF8;A0A096LNN4;A0A096LPK7;Q9NNW7-3;A0A096LPD9;E7EWK1;Q9NNW7-4;A0A096LNY7;A0A096LPH4;A0A096LP96;A0A096LPB7	E7ENA2;D3YTF9;Q9NNW7-2;Q9NNW7;D3YTF8;A0A096LNN4;A0A096LPK7;Q9NNW7-3;A0A096LPD9;E7EWK1;Q9NNW7-4	Thioredoxin reductase 2, mitochondrial	TXNRD2	tr|E7ENA2|E7ENA2_HUMAN Thioredoxin reductase 2, mitochondrial OS=Homo sapiens GN=TXNRD2 PE=1 SV=1;tr|D3YTF9|D3YTF9_HUMAN Thioredoxin reductase 2, mitochondrial OS=Homo sapiens GN=TXNRD2 PE=1 SV=1;sp|Q9NNW7-2|TRXR2_HUMAN Isoform 2 of Thioredoxin reductase 2	15	10	10	10	1	0	0	1	2	0	0	2	0	1	0	0	0	0	0	0	2	1	0	0	1	0	0	1	2	0	0	2	0	1	0	0	0	0	0	0	2	1	0	0
223	D3YTG3;Q7Z7G0;H0Y897;Q7Z7G0-3;Q7Z7G0-4;Q7Z7G0-2;H7C556;Q5JPC9;H7C4T1;H7C4S3	D3YTG3;Q7Z7G0;H0Y897;Q7Z7G0-3;Q7Z7G0-4;Q7Z7G0-2	Target of Nesh-SH3	ABI3BP	tr|D3YTG3|D3YTG3_HUMAN Target of Nesh-SH3 OS=Homo sapiens GN=ABI3BP PE=4 SV=1;sp|Q7Z7G0|TARSH_HUMAN Target of Nesh-SH3 OS=Homo sapiens GN=ABI3BP PE=1 SV=1;tr|H0Y897|H0Y897_HUMAN Target of Nesh-SH3 (Fragment) OS=Homo sapiens GN=ABI3BP PE=4 SV=1;sp|Q7Z7G0-3|	10	13	13	13	4	2	0	3	4	3	1	2	2	2	2	3	1	2	4	4	4	5	1	4	4	2	0	3	4	3	1	2	2	2	2	3	1	2	4	4	4	5	1	4
224	D6R934;P02746;D6RGJ1	D6R934;P02746	Complement C1q subcomponent subunit B	C1QB	tr|D6R934|D6R934_HUMAN Complement C1q subcomponent subunit B OS=Homo sapiens GN=C1QB PE=4 SV=1;sp|P02746|C1QB_HUMAN Complement C1q subcomponent subunit B OS=Homo sapiens GN=C1QB PE=1 SV=3	3	10	10	10	9	8	9	9	9	9	9	9	9	9	9	10	9	9	9	8	9	9	9	9	9	8	9	9	9	9	9	9	9	9	9	10	9	9	9	8	9	9	9	9
225	D6R9P2;Q9BUT1-3;Q9BUT1	D6R9P2;Q9BUT1-3;Q9BUT1	3-hydroxybutyrate dehydrogenase type 2	SLC9B2;BDH2	tr|D6R9P2|D6R9P2_HUMAN Mitochondrial sodium/hydrogen exchanger 9B2 OS=Homo sapiens GN=SLC9B2 PE=4 SV=1;sp|Q9BUT1-3|BDH2_HUMAN Isoform 3 of 3-hydroxybutyrate dehydrogenase type 2 OS=Homo sapiens GN=BDH2;sp|Q9BUT1|BDH2_HUMAN 3-hydroxybutyrate dehydrogenase t	3	1	1	1	0	0	0	0	0	0	0	0	0	0	0	0	0	0	0	0	0	1	0	0	0	0	0	0	0	0	0	0	0	0	0	0	0	0	0	0	0	1	0	0
226	D6RF44;H0YA96;D6RAF8;H0Y8G5;Q14103-4;Q14103-3;Q14103-2;Q14103	D6RF44;H0YA96;D6RAF8;H0Y8G5;Q14103-4;Q14103-3;Q14103-2;Q14103	Heterogeneous nuclear ribonucleoprotein D0	HNRNPD	tr|D6RF44|D6RF44_HUMAN Heterogeneous nuclear ribonucleoprotein D0 (Fragment) OS=Homo sapiens GN=HNRNPD PE=1 SV=3;tr|H0YA96|H0YA96_HUMAN Heterogeneous nuclear ribonucleoprotein D0 (Fragment) OS=Homo sapiens GN=HNRNPD PE=1 SV=1;tr|D6RAF8|D6RAF8_HUMAN Heterog	8	1	1	1	0	0	0	0	0	0	0	0	0	0	0	0	0	0	0	0	0	0	0	0	0	0	0	0	0	0	0	0	0	0	0	0	0	0	0	0	0	0	0	0
227	D6RAN1;D6RF83;H7BYK4;D6RH06;Q9NR12-3;Q9NR12-5;Q9NR12-6;Q9NR12-4;Q9NR12-2;Q9NR12	D6RAN1;D6RF83;H7BYK4;D6RH06;Q9NR12-3;Q9NR12-5;Q9NR12-6;Q9NR12-4;Q9NR12-2;Q9NR12	PDZ and LIM domain protein 7	PDLIM7	tr|D6RAN1|D6RAN1_HUMAN PDZ and LIM domain protein 7 (Fragment) OS=Homo sapiens GN=PDLIM7 PE=1 SV=1;tr|D6RF83|D6RF83_HUMAN PDZ and LIM domain protein 7 (Fragment) OS=Homo sapiens GN=PDLIM7 PE=1 SV=1;tr|H7BYK4|H7BYK4_HUMAN PDZ and LIM domain protein 7 (Fragm	10	2	2	2	0	0	0	0	0	0	0	0	0	0	0	0	0	0	0	0	0	0	0	0	0	0	0	0	0	0	0	0	0	0	0	0	0	0	0	0	0	0	0	0
228	D6RAR4	D6RAR4		HGFAC	tr|D6RAR4|D6RAR4_HUMAN Hepatocyte growth factor activator OS=Homo sapiens GN=HGFAC PE=3 SV=1	1	19	19	1	10	8	10	7	8	11	10	12	11	10	11	13	11	10	11	9	10	8	11	11	0	0	0	0	0	0	0	0	0	0	0	0	0	0	0	0	0	0	0	0
229	D6RAX7;D6RFN0;Q9BT78-2;Q9BT78;D6RD63	D6RAX7;D6RFN0;Q9BT78-2;Q9BT78	COP9 signalosome complex subunit 4	COPS4	tr|D6RAX7|D6RAX7_HUMAN COP9 signalosome complex subunit 4 OS=Homo sapiens GN=COPS4 PE=1 SV=1;tr|D6RFN0|D6RFN0_HUMAN COP9 signalosome complex subunit 4 OS=Homo sapiens GN=COPS4 PE=1 SV=1;sp|Q9BT78-2|CSN4_HUMAN Isoform 2 of COP9 signalosome complex subunit 4	5	4	4	4	0	1	0	0	0	0	1	0	0	0	0	0	0	0	0	0	1	0	0	0	0	1	0	0	0	0	1	0	0	0	0	0	0	0	0	0	1	0	0	0
230	D6RB81;Q9UHK6;Q9UHK6-5;V9GZ45;V9GYP4;V9GYU9;Q9UHK6-4;Q9UHK6-2	D6RB81;Q9UHK6;Q9UHK6-5;V9GZ45;V9GYP4	Alpha-methylacyl-CoA racemase	AMACR	tr|D6RB81|D6RB81_HUMAN Alpha-methylacyl-CoA racemase OS=Homo sapiens GN=AMACR PE=4 SV=1;sp|Q9UHK6|AMACR_HUMAN Alpha-methylacyl-CoA racemase OS=Homo sapiens GN=AMACR PE=1 SV=2;sp|Q9UHK6-5|AMACR_HUMAN Isoform 4 of Alpha-methylacyl-CoA racemase OS=Homo sapien	8	5	5	5	0	0	0	0	0	0	0	0	0	0	0	0	0	0	0	0	0	0	0	0	0	0	0	0	0	0	0	0	0	0	0	0	0	0	0	0	0	0	0	0
231	D6RBV2;Q12907;D6RIU4;D6RDX1;D6RBH1	D6RBV2;Q12907;D6RIU4;D6RDX1	Vesicular integral-membrane protein VIP36	LMAN2	tr|D6RBV2|D6RBV2_HUMAN Vesicular integral-membrane protein VIP36 OS=Homo sapiens GN=LMAN2 PE=1 SV=1;sp|Q12907|LMAN2_HUMAN Vesicular integral-membrane protein VIP36 OS=Homo sapiens GN=LMAN2 PE=1 SV=1;tr|D6RIU4|D6RIU4_HUMAN Vesicular integral-membrane protei	5	9	9	9	1	0	2	2	0	2	1	2	3	2	1	1	0	1	1	2	3	4	1	2	1	0	2	2	0	2	1	2	3	2	1	1	0	1	1	2	3	4	1	2
232	D6RBW1;P06730;P06730-3;P06730-2	D6RBW1;P06730;P06730-3;P06730-2	Eukaryotic translation initiation factor 4E	EIF4E	tr|D6RBW1|D6RBW1_HUMAN Eukaryotic translation initiation factor 4E OS=Homo sapiens GN=EIF4E PE=1 SV=1;sp|P06730|IF4E_HUMAN Eukaryotic translation initiation factor 4E OS=Homo sapiens GN=EIF4E PE=1 SV=2;sp|P06730-3|IF4E_HUMAN Isoform 3 of Eukaryotic transla	4	1	1	1	0	0	0	0	0	0	0	0	0	0	0	0	1	0	0	0	0	0	1	0	0	0	0	0	0	0	0	0	0	0	0	0	1	0	0	0	0	0	1	0
233	D6RE86	D6RE86		CP	tr|D6RE86|D6RE86_HUMAN Ceruloplasmin (Fragment) OS=Homo sapiens GN=CP PE=4 SV=3	1	14	3	3	6	6	6	6	6	7	6	6	6	7	6	6	7	6	6	6	6	6	6	6	0	0	0	0	0	0	0	0	0	0	0	0	0	0	0	0	0	0	0	0
234	D6REA1;Q9H173;A0RZB6	D6REA1;Q9H173	Nucleotide exchange factor SIL1	SIL1	tr|D6REA1|D6REA1_HUMAN Nucleotide exchange factor SIL1 OS=Homo sapiens GN=SIL1 PE=1 SV=1;sp|Q9H173|SIL1_HUMAN Nucleotide exchange factor SIL1 OS=Homo sapiens GN=SIL1 PE=1 SV=1	3	4	4	4	0	0	0	0	0	0	0	0	0	0	0	0	0	0	0	0	0	0	0	0	0	0	0	0	0	0	0	0	0	0	0	0	0	0	0	0	0	0	0	0
235	D6REB4;Q9H074-3;Q9H074-2;Q9H074;D6RJF2	D6REB4;Q9H074-3;Q9H074-2;Q9H074	Polyadenylate-binding protein-interacting protein 1	PAIP1	tr|D6REB4|D6REB4_HUMAN Uncharacterized protein OS=Homo sapiens GN=PAIP1 PE=1 SV=1;sp|Q9H074-3|PAIP1_HUMAN Isoform 3 of Polyadenylate-binding protein-interacting protein 1 OS=Homo sapiens GN=PAIP1;sp|Q9H074-2|PAIP1_HUMAN Isoform 2 of Polyadenylate-binding p	5	4	4	4	0	1	0	0	1	0	0	1	1	0	0	1	0	0	1	1	0	0	0	1	0	1	0	0	1	0	0	1	1	0	0	1	0	0	1	1	0	0	0	1
236	D6RGI3;D6RER5;Q9NVA2;D6RDU5;Q9NVA2-2;D6RDP1;D6R9Y6;H0Y961	D6RGI3;D6RER5;Q9NVA2;D6RDU5;Q9NVA2-2;D6RDP1;D6R9Y6	Septin-11	2022-09-11	tr|D6RGI3|D6RGI3_HUMAN Septin 11, isoform CRA_b OS=Homo sapiens GN=SEPT11 PE=1 SV=1;tr|D6RER5|D6RER5_HUMAN Septin-11 OS=Homo sapiens GN=SEPT11 PE=1 SV=1;sp|Q9NVA2|SEP11_HUMAN Septin-11 OS=Homo sapiens GN=SEPT11 PE=1 SV=3;tr|D6RDU5|D6RDU5_HUMAN Septin-11 (F	8	7	7	4	0	0	0	0	1	0	0	0	2	0	1	1	1	0	0	0	1	1	1	0	0	0	0	0	1	0	0	0	1	0	1	1	0	0	0	0	1	1	1	0
237	D6REX5;P49908;D6RIS9	D6REX5;P49908;D6RIS9	Selenoprotein P	SEPP1	tr|D6REX5|D6REX5_HUMAN Selenoprotein P (Fragment) OS=Homo sapiens GN=SEPP1 PE=4 SV=1;sp|P49908|SEPP1_HUMAN Selenoprotein P OS=Homo sapiens GN=SEPP1 PE=1 SV=3;tr|D6RIS9|D6RIS9_HUMAN Selenoprotein P (Fragment) OS=Homo sapiens GN=SEPP1 PE=4 SV=1	3	12	12	12	4	3	4	4	5	4	4	5	5	4	5	4	5	5	5	5	6	5	6	6	4	3	4	4	5	4	4	5	5	4	5	4	5	5	5	5	6	5	6	6
238	D6REY1;Q13231-2;Q13231-3;Q13231;Q13231-4	D6REY1;Q13231-2;Q13231-3;Q13231;Q13231-4	Chitotriosidase-1	CHIT1	tr|D6REY1|D6REY1_HUMAN Chitotriosidase-1 OS=Homo sapiens GN=CHIT1 PE=3 SV=1;sp|Q13231-2|CHIT1_HUMAN Isoform 2 of Chitotriosidase-1 OS=Homo sapiens GN=CHIT1;sp|Q13231-3|CHIT1_HUMAN Isoform 3 of Chitotriosidase-1 OS=Homo sapiens GN=CHIT1;sp|Q13231|CHIT1_HUMA	5	4	4	4	0	0	0	0	0	1	0	1	1	0	0	0	0	0	0	1	0	0	0	0	0	0	0	0	0	1	0	1	1	0	0	0	0	0	0	1	0	0	0	0
239	D6RF20	D6RF20		GC	tr|D6RF20|D6RF20_HUMAN Vitamin D-binding protein (Fragment) OS=Homo sapiens GN=GC PE=1 SV=1	1	13	1	1	7	8	7	7	6	7	7	7	7	7	7	6	7	7	7	6	7	6	8	8	0	0	0	0	0	0	0	0	0	0	0	0	0	0	0	0	0	0	1	0
240	D6RF35;D6RBJ7;CON__Q3MHN5;CON__ENSEMBL:ENSBTAP00000018229	D6RF35;D6RBJ7		GC	tr|D6RF35|D6RF35_HUMAN Vitamin D-binding protein OS=Homo sapiens GN=GC PE=1 SV=1;tr|D6RBJ7|D6RBJ7_HUMAN Vitamin D-binding protein OS=Homo sapiens GN=GC PE=1 SV=1	4	49	2	2	31	29	30	31	30	28	30	31	29	30	29	29	33	28	31	29	32	35	29	34	2	0	2	2	2	2	2	2	0	2	2	2	2	0	2	0	2	2	2	2
241	D6RF86;P55285-2;P55285	D6RF86;P55285-2;P55285	Cadherin-6	CDH6	tr|D6RF86|D6RF86_HUMAN Cadherin-6 OS=Homo sapiens GN=CDH6 PE=4 SV=1;sp|P55285-2|CADH6_HUMAN Isoform 2 of Cadherin-6 OS=Homo sapiens GN=CDH6;sp|P55285|CADH6_HUMAN Cadherin-6 OS=Homo sapiens GN=CDH6 PE=1 SV=1	3	9	9	8	2	0	1	1	0	1	0	0	0	1	2	1	0	0	4	1	0	2	1	1	2	0	1	1	0	1	0	0	0	1	2	1	0	0	4	1	0	2	1	1
242	D6RFI1;Q16643;Q16643-2;Q16643-3	D6RFI1;Q16643;Q16643-2;Q16643-3	Drebrin	DBN1	tr|D6RFI1|D6RFI1_HUMAN Drebrin (Fragment) OS=Homo sapiens GN=DBN1 PE=1 SV=1;sp|Q16643|DREB_HUMAN Drebrin OS=Homo sapiens GN=DBN1 PE=1 SV=4;sp|Q16643-2|DREB_HUMAN Isoform 2 of Drebrin OS=Homo sapiens GN=DBN1;sp|Q16643-3|DREB_HUMAN Isoform 3 of Drebrin OS=Ho	4	1	1	1	0	0	0	0	0	0	0	0	0	0	0	0	0	0	0	0	0	0	0	0	0	0	0	0	0	0	0	0	0	0	0	0	0	0	0	0	0	0	0	0
243	D6RGG3;Q99715-4;Q99715;A0A087X0A8;Q99715-2;H0Y4P7	D6RGG3;Q99715-4;Q99715	Collagen alpha-1(XII) chain	COL12A1	tr|D6RGG3|D6RGG3_HUMAN Collagen alpha-1(XII) chain OS=Homo sapiens GN=COL12A1 PE=1 SV=1;sp|Q99715-4|COCA1_HUMAN Isoform 4 of Collagen alpha-1(XII) chain OS=Homo sapiens GN=COL12A1;sp|Q99715|COCA1_HUMAN Collagen alpha-1(XII) chain OS=Homo sapiens GN=COL12A1	6	24	24	24	1	2	3	3	3	0	1	1	0	3	5	0	1	1	2	3	1	2	1	5	1	2	3	3	3	0	1	1	0	3	5	0	1	1	2	3	1	2	1	5
244	D6W5L6;P07988;H0Y7V6;U3KQT2	D6W5L6;P07988;H0Y7V6	Pulmonary surfactant-associated protein B	SFTPB	tr|D6W5L6|D6W5L6_HUMAN Pulmonary surfactant-associated protein B OS=Homo sapiens GN=SFTPB PE=4 SV=1;sp|P07988|PSPB_HUMAN Pulmonary surfactant-associated protein B OS=Homo sapiens GN=SFTPB PE=1 SV=3;tr|H0Y7V6|H0Y7V6_HUMAN Pulmonary surfactant-associated pro	4	8	8	8	1	0	0	0	0	0	0	1	0	1	1	0	0	0	0	0	0	1	1	0	1	0	0	0	0	0	0	1	0	1	1	0	0	0	0	0	0	1	1	0
245	D7F472;F8WEM2;Q9UDX3-2;Q9UDX3	D7F472;F8WEM2;Q9UDX3-2;Q9UDX3	SEC14-like protein 4	SEC14L4	tr|D7F472|D7F472_HUMAN SEC14-like protein 4 OS=Homo sapiens GN=SEC14L4 PE=2 SV=1;tr|F8WEM2|F8WEM2_HUMAN SEC14-like protein 4 OS=Homo sapiens GN=SEC14L4 PE=4 SV=1;sp|Q9UDX3-2|S14L4_HUMAN Isoform 2 of SEC14-like protein 4 OS=Homo sapiens GN=SEC14L4;sp|Q9UDX3	4	1	1	1	0	0	0	0	0	0	0	0	0	0	0	0	0	0	0	0	0	0	0	1	0	0	0	0	0	0	0	0	0	0	0	0	0	0	0	0	0	0	0	1
246	E5RFR7;H0YC44;F5H0B0;H0YC42;P55327-8;P55327-2;P55327-4;P55327;P55327-7;P55327-5;P55327-6;P55327-3	E5RFR7;H0YC44;F5H0B0;H0YC42;P55327-8;P55327-2;P55327-4;P55327;P55327-7;P55327-5;P55327-6;P55327-3	Tumor protein D52	TPD52	tr|E5RFR7|E5RFR7_HUMAN Tumor protein D52 OS=Homo sapiens GN=TPD52 PE=1 SV=1;tr|H0YC44|H0YC44_HUMAN Tumor protein D52 (Fragment) OS=Homo sapiens GN=TPD52 PE=4 SV=1;tr|F5H0B0|F5H0B0_HUMAN Uncharacterized protein OS=Homo sapiens PE=4 SV=2;tr|H0YC42|H0YC42_HUM	12	1	1	1	0	0	0	0	0	0	0	0	0	0	0	0	0	0	0	0	0	0	0	0	0	0	0	0	0	0	0	0	0	0	0	0	0	0	0	0	0	0	0	0
247	E5RFR9;P63151;Q66LE6;P63151-2	E5RFR9;P63151;Q66LE6;P63151-2	Serine/threonine-protein phosphatase 2A 55 kDa regulatory subunit B alpha isoform;Serine/threonine-protein phosphatase 2A 55 kDa regulatory subunit B delta isoform	PPP2R2A;PPP2R2D	tr|E5RFR9|E5RFR9_HUMAN Serine/threonine-protein phosphatase 2A 55 kDa regulatory subunit B alpha isoform (Fragment) OS=Homo sapiens GN=PPP2R2A PE=1 SV=1;sp|P63151|2ABA_HUMAN Serine/threonine-protein phosphatase 2A 55 kDa regulatory subunit B alpha isoform	4	1	1	1	0	0	0	0	0	0	0	0	1	0	1	1	0	0	0	0	0	0	0	0	0	0	0	0	0	0	0	0	1	0	1	1	0	0	0	0	0	0	0	0
248	E5RJD2;E5RJG7;E5RFV2;Q16698-2;Q16698	E5RJD2;E5RJG7;E5RFV2;Q16698-2;Q16698	2,4-dienoyl-CoA reductase, mitochondrial	DECR1	tr|E5RJD2|E5RJD2_HUMAN 2,4-dienoyl-CoA reductase, mitochondrial (Fragment) OS=Homo sapiens GN=DECR1 PE=1 SV=1;tr|E5RJG7|E5RJG7_HUMAN 2,4-dienoyl-CoA reductase, mitochondrial (Fragment) OS=Homo sapiens GN=DECR1 PE=1 SV=1;tr|E5RFV2|E5RFV2_HUMAN 2,4-dienoyl-C	5	1	1	1	0	0	0	0	0	0	0	0	0	0	0	0	0	0	0	0	0	0	0	0	0	0	0	0	0	0	0	0	0	0	0	0	0	0	0	0	0	0	0	0
249	E5RIW3;E5RJD8;E5RHG6;O75347;E5RIX8;O75347-2	E5RIW3;E5RJD8;E5RHG6;O75347;E5RIX8;O75347-2	Tubulin-specific chaperone A	TBCA	tr|E5RIW3|E5RIW3_HUMAN Tubulin-specific chaperone A OS=Homo sapiens GN=TBCA PE=1 SV=1;tr|E5RJD8|E5RJD8_HUMAN Tubulin-specific chaperone A OS=Homo sapiens GN=TBCA PE=1 SV=1;tr|E5RHG6|E5RHG6_HUMAN Tubulin-specific chaperone A OS=Homo sapiens GN=TBCA PE=1 SV=	6	5	5	5	0	0	0	1	0	0	0	0	0	0	0	0	1	0	0	0	1	0	0	0	0	0	0	1	0	0	0	0	0	0	0	0	1	0	0	0	1	0	0	0
250	E5RHN3;Q8TDQ0-2;Q8TDQ0	E5RHN3;Q8TDQ0-2;Q8TDQ0	Hepatitis A virus cellular receptor 2	HAVCR2	tr|E5RHN3|E5RHN3_HUMAN Hepatitis A virus cellular receptor 2 OS=Homo sapiens GN=HAVCR2 PE=4 SV=1;sp|Q8TDQ0-2|HAVR2_HUMAN Isoform 2 of Hepatitis A virus cellular receptor 2 OS=Homo sapiens GN=HAVCR2;sp|Q8TDQ0|HAVR2_HUMAN Hepatitis A virus cellular receptor	3	2	2	2	1	0	0	1	0	0	1	0	0	0	0	0	0	0	0	0	0	0	0	0	1	0	0	1	0	0	1	0	0	0	0	0	0	0	0	0	0	0	0	0
251	E5RIP1;E5RJX2;P60866;P60866-2	E5RIP1;E5RJX2;P60866;P60866-2	40S ribosomal protein S20	RPS20	tr|E5RIP1|E5RIP1_HUMAN 40S ribosomal protein S20 OS=Homo sapiens GN=RPS20 PE=1 SV=1;tr|E5RJX2|E5RJX2_HUMAN 40S ribosomal protein S20 OS=Homo sapiens GN=RPS20 PE=1 SV=1;sp|P60866|RS20_HUMAN 40S ribosomal protein S20 OS=Homo sapiens GN=RPS20 PE=1 SV=1;sp|P60	4	1	1	1	0	0	0	0	0	0	0	0	0	0	0	0	0	0	0	0	0	0	0	0	0	0	0	0	0	0	0	0	0	0	0	0	0	0	0	0	0	0	0	0
252	E5RIP4;Q15043-2;Q15043-3;Q15043;E5RFZ8;E5RGA7;E5RJ40;E5RJG5	E5RIP4;Q15043-2;Q15043-3;Q15043;E5RFZ8;E5RGA7;E5RJ40;E5RJG5	Zinc transporter ZIP14	SLC39A14	tr|E5RIP4|E5RIP4_HUMAN Zinc transporter ZIP14 (Fragment) OS=Homo sapiens GN=SLC39A14 PE=1 SV=2;sp|Q15043-2|S39AE_HUMAN Isoform 2 of Zinc transporter ZIP14 OS=Homo sapiens GN=SLC39A14;sp|Q15043-3|S39AE_HUMAN Isoform 3 of Zinc transporter ZIP14 OS=Homo sapie	8	3	3	3	0	0	0	0	0	0	0	0	0	0	0	0	0	0	0	0	0	0	0	0	0	0	0	0	0	0	0	0	0	0	0	0	0	0	0	0	0	0	0	0
253	E5RJR5;P63208;E5RGM3;E7ERH2;F8W8N3;P63208-2	E5RJR5;P63208;E5RGM3;E7ERH2;F8W8N3;P63208-2	S-phase kinase-associated protein 1	SKP1	tr|E5RJR5|E5RJR5_HUMAN S-phase kinase-associated protein 1 OS=Homo sapiens GN=SKP1 PE=1 SV=1;sp|P63208|SKP1_HUMAN S-phase kinase-associated protein 1 OS=Homo sapiens GN=SKP1 PE=1 SV=2;tr|E5RGM3|E5RGM3_HUMAN S-phase kinase-associated protein 1 (Fragment) OS	6	3	3	3	0	0	1	0	0	0	0	0	0	0	0	0	0	0	1	0	0	0	1	0	0	0	1	0	0	0	0	0	0	0	0	0	0	0	1	0	0	0	1	0
254	E5RJY0;H0YBC2;P27986-5;P27986-3;P27986-2;P27986;P27986-4	E5RJY0;H0YBC2;P27986-5;P27986-3;P27986-2;P27986;P27986-4	Phosphatidylinositol 3-kinase regulatory subunit alpha	PIK3R1	tr|E5RJY0|E5RJY0_HUMAN Phosphatidylinositol 3-kinase regulatory subunit alpha (Fragment) OS=Homo sapiens GN=PIK3R1 PE=1 SV=1;tr|H0YBC2|H0YBC2_HUMAN Phosphatidylinositol 3-kinase regulatory subunit alpha (Fragment) OS=Homo sapiens GN=PIK3R1 PE=1 SV=1;sp|P27	7	2	2	2	0	0	1	0	1	0	0	1	0	1	0	1	1	1	0	1	0	0	0	0	0	0	1	0	1	0	0	1	0	1	0	1	1	1	0	1	0	0	0	0
255	E7EM64;Q7L5N1;H7C3T0	E7EM64;Q7L5N1	COP9 signalosome complex subunit 6	COPS6	tr|E7EM64|E7EM64_HUMAN COP9 signalosome complex subunit 6 OS=Homo sapiens GN=COPS6 PE=1 SV=1;sp|Q7L5N1|CSN6_HUMAN COP9 signalosome complex subunit 6 OS=Homo sapiens GN=COPS6 PE=1 SV=1	3	4	4	4	0	0	0	0	0	0	0	0	0	0	0	0	0	0	0	0	0	0	0	0	0	0	0	0	0	0	0	0	0	0	0	0	0	0	0	0	0	0	0	0
256	J3KMY5;G3V3E8;E7EMS2;G3V3D1;P61916;G3V2V8;H0YIZ1;P61916-2	J3KMY5;G3V3E8;E7EMS2;G3V3D1;P61916;G3V2V8;H0YIZ1;P61916-2	Epididymal secretory protein E1	NPC2	tr|J3KMY5|J3KMY5_HUMAN Epididymal secretory protein E1 OS=Homo sapiens GN=NPC2 PE=1 SV=1;tr|G3V3E8|G3V3E8_HUMAN Epididymal secretory protein E1 OS=Homo sapiens GN=NPC2 PE=1 SV=1;tr|E7EMS2|E7EMS2_HUMAN Epididymal secretory protein E1 OS=Homo sapiens GN=NPC2	8	5	5	5	1	0	0	0	0	1	0	2	1	0	1	0	0	1	0	1	1	0	2	0	1	0	0	0	0	1	0	2	1	0	1	0	0	1	0	1	1	0	2	0
257	E7END6;P04070;P04070-2;H7BYX9;E7ENR9;E7EVH6	E7END6;P04070;P04070-2	Vitamin K-dependent protein C;Vitamin K-dependent protein C light chain;Vitamin K-dependent protein C heavy chain;Activation peptide	PROC	tr|E7END6|E7END6_HUMAN Vitamin K-dependent protein C heavy chain OS=Homo sapiens GN=PROC PE=3 SV=1;sp|P04070|PROC_HUMAN Vitamin K-dependent protein C OS=Homo sapiens GN=PROC PE=1 SV=1;sp|P04070-2|PROC_HUMAN Isoform 2 of Vitamin K-dependent protein C OS=Hom	6	13	13	13	6	5	6	6	6	7	7	5	6	5	7	5	4	5	5	7	5	7	6	7	6	5	6	6	6	7	7	5	6	5	7	5	4	5	5	7	5	7	6	7
258	M0QZ42;M0QYX2;H7BXU4;E7ENS9;Q9H2X3-10;Q9H2X3-6;Q9H2X3-2;Q9H2X3-9;Q9H2X3-3;Q9H2X3-5;Q9H2X3-8;Q9H2X3;Q9H2X3-4;Q9H2X3-7;Q9NNX6-12	M0QZ42;M0QYX2;H7BXU4;E7ENS9;Q9H2X3-10;Q9H2X3-6;Q9H2X3-2;Q9H2X3-9;Q9H2X3-3;Q9H2X3-5;Q9H2X3-8;Q9H2X3;Q9H2X3-4;Q9H2X3-7;Q9NNX6-12	C-type lectin domain family 4 member M;CD209 antigen	CLEC4M;CD209	tr|M0QZ42|M0QZ42_HUMAN C-type lectin domain family 4 member M (Fragment) OS=Homo sapiens GN=CLEC4M PE=4 SV=1;tr|M0QYX2|M0QYX2_HUMAN C-type lectin domain family 4 member M OS=Homo sapiens GN=CLEC4M PE=4 SV=1;tr|H7BXU4|H7BXU4_HUMAN C-type lectin domain famil	15	4	4	1	1	0	0	1	1	1	0	0	1	0	0	0	1	0	1	0	1	1	0	0	0	0	0	0	0	0	0	0	0	0	0	0	0	0	1	0	0	0	0	0
259	E7ES33;E7EPK1;Q16181-2;Q16181;G3V1Q4;H0Y3Y4;Q5JXL7;Q6ZU15	E7ES33;E7EPK1;Q16181-2;Q16181;G3V1Q4;H0Y3Y4	Septin-7	2022-09-07	tr|E7ES33|E7ES33_HUMAN Septin-7 OS=Homo sapiens GN=SEPT7 PE=1 SV=3;tr|E7EPK1|E7EPK1_HUMAN Septin-7 OS=Homo sapiens GN=SEPT7 PE=1 SV=2;sp|Q16181-2|SEPT7_HUMAN Isoform 2 of Septin-7 OS=Homo sapiens GN=SEPT7;sp|Q16181|SEPT7_HUMAN Septin-7 OS=Homo sapiens GN=S	8	11	11	11	1	3	2	1	0	2	2	2	0	0	1	3	0	3	0	1	2	1	2	1	1	3	2	1	0	2	2	2	0	0	1	3	0	3	0	1	2	1	2	1
260	E7EPS8;P28827;P28827-2;J3QLI4;J3KRV2;J3QRB4	E7EPS8;P28827;P28827-2	Protein-tyrosine-phosphatase;Receptor-type tyrosine-protein phosphatase mu	PTPRM	tr|E7EPS8|E7EPS8_HUMAN Receptor-type tyrosine-protein phosphatase mu OS=Homo sapiens GN=PTPRM PE=1 SV=2;sp|P28827|PTPRM_HUMAN Receptor-type tyrosine-protein phosphatase mu OS=Homo sapiens GN=PTPRM PE=1 SV=2;sp|P28827-2|PTPRM_HUMAN Isoform 2 of Receptor-typ	6	13	13	13	1	0	0	1	3	0	0	2	1	0	1	1	2	2	2	0	0	1	0	3	1	0	0	1	3	0	0	2	1	0	1	1	2	2	2	0	0	1	0	3
261	E7EPV7;P37840-2;P37840;D6RA31;H6UYS7;P37840-3;Q16143	E7EPV7;P37840-2;P37840;D6RA31;H6UYS7;P37840-3	Alpha-synuclein	SNCA	tr|E7EPV7|E7EPV7_HUMAN Alpha-synuclein OS=Homo sapiens GN=SNCA PE=1 SV=1;sp|P37840-2|SYUA_HUMAN Isoform 2-4 of Alpha-synuclein OS=Homo sapiens GN=SNCA;sp|P37840|SYUA_HUMAN Alpha-synuclein OS=Homo sapiens GN=SNCA PE=1 SV=1;tr|D6RA31|D6RA31_HUMAN Alpha-synuc	7	4	4	4	2	3	2	2	2	2	1	2	1	3	2	1	2	1	2	2	2	2	4	2	2	3	2	2	2	2	1	2	1	3	2	1	2	1	2	2	2	2	4	2
262	E7EPZ9;P22105-3;P22105;A0A087X0I0;P22105-2;A0A087WWA5;Q16473;C9J7W4	E7EPZ9;P22105-3;P22105;A0A087X0I0	Tenascin-X	TNXB	tr|E7EPZ9|E7EPZ9_HUMAN Tenascin-X OS=Homo sapiens GN=TNXB PE=4 SV=1;sp|P22105-3|TENX_HUMAN Isoform 3 of Tenascin-X OS=Homo sapiens GN=TNXB;sp|P22105|TENX_HUMAN Tenascin-X OS=Homo sapiens GN=TNXB PE=1 SV=3;tr|A0A087X0I0|A0A087X0I0_HUMAN Tenascin-X OS=Homo s	8	91	91	91	23	24	24	24	25	26	20	22	22	24	25	24	21	24	21	20	18	22	18	22	23	24	24	24	25	26	20	22	22	24	25	24	21	24	21	20	18	22	18	22
263	E7EQ12;D6RAA8;D6RC54	E7EQ12		CAST	tr|E7EQ12|E7EQ12_HUMAN Calpastatin OS=Homo sapiens GN=CAST PE=1 SV=1	3	9	1	1	1	1	1	0	0	2	0	1	2	1	2	1	2	1	1	0	1	1	1	1	0	0	0	0	0	0	0	0	0	0	0	0	0	0	0	0	0	0	0	0
264	E7EQ29;P16278-2;P16278-3;P16278;C9J4G9	E7EQ29;P16278-2;P16278-3;P16278;C9J4G9	Beta-galactosidase	GLB1	tr|E7EQ29|E7EQ29_HUMAN Beta-galactosidase OS=Homo sapiens GN=GLB1 PE=1 SV=1;sp|P16278-2|BGAL_HUMAN Isoform 2 of Beta-galactosidase OS=Homo sapiens GN=GLB1;sp|P16278-3|BGAL_HUMAN Isoform 3 of Beta-galactosidase OS=Homo sapiens GN=GLB1;sp|P16278|BGAL_HUMAN B	5	2	2	2	0	0	0	0	0	0	0	0	0	0	0	0	0	0	0	0	0	0	0	0	0	0	0	0	0	0	0	0	0	0	0	0	0	0	0	0	0	0	0	0
265	E7EQB2;E7ER44;P02788;P02788-2;C9JCF5;CON__Q29443;CON__Q0IIK2	E7EQB2;E7ER44;P02788;P02788-2	Lactotransferrin;Lactoferricin-H;Kaliocin-1;Lactoferroxin-A;Lactoferroxin-B;Lactoferroxin-C	LTF	tr|E7EQB2|E7EQB2_HUMAN Lactotransferrin (Fragment) OS=Homo sapiens GN=LTF PE=1 SV=1;tr|E7ER44|E7ER44_HUMAN Lactotransferrin OS=Homo sapiens GN=LTF PE=1 SV=1;sp|P02788|TRFL_HUMAN Lactotransferrin OS=Homo sapiens GN=LTF PE=1 SV=6;sp|P02788-2|TRFL_HUMAN Isofo	7	36	36	36	8	7	7	10	10	17	8	9	8	3	8	12	8	9	11	9	9	9	10	8	8	7	7	10	10	17	8	9	8	3	8	12	8	9	11	9	9	9	10	8
266	E7EQG2;Q14240;Q14240-2	E7EQG2;Q14240;Q14240-2	Eukaryotic initiation factor 4A-II;Eukaryotic initiation factor 4A-II, N-terminally processed	EIF4A2	tr|E7EQG2|E7EQG2_HUMAN Eukaryotic initiation factor 4A-II OS=Homo sapiens GN=EIF4A2 PE=1 SV=1;sp|Q14240|IF4A2_HUMAN Eukaryotic initiation factor 4A-II OS=Homo sapiens GN=EIF4A2 PE=1 SV=2;sp|Q14240-2|IF4A2_HUMAN Isoform 2 of Eukaryotic initiation factor 4A-	3	7	3	3	0	2	0	1	1	1	0	0	0	0	1	1	0	0	0	1	2	1	0	1	0	0	0	0	0	1	0	0	0	0	0	0	0	0	0	0	0	0	0	0
267	E7EQR4;P15311	E7EQR4;P15311	Ezrin	EZR	tr|E7EQR4|E7EQR4_HUMAN Ezrin OS=Homo sapiens GN=EZR PE=1 SV=3;sp|P15311|EZRI_HUMAN Ezrin OS=Homo sapiens GN=EZR PE=1 SV=4	2	18	11	11	0	2	2	3	1	3	1	0	2	1	2	2	2	3	2	1	2	0	2	3	0	2	0	2	1	2	0	0	2	0	2	2	1	1	1	1	1	0	1	2
268	E7ER45;O43451	E7ER45;O43451	Maltase-glucoamylase, intestinal;Maltase;Glucoamylase	MGAM	tr|E7ER45|E7ER45_HUMAN Maltase-glucoamylase, intestinal OS=Homo sapiens GN=MGAM PE=3 SV=2;sp|O43451|MGA_HUMAN Maltase-glucoamylase, intestinal OS=Homo sapiens GN=MGAM PE=1 SV=5	2	4	4	4	0	0	0	0	0	0	0	0	0	0	0	0	0	0	0	0	0	0	0	0	0	0	0	0	0	0	0	0	0	0	0	0	0	0	0	0	0	0	0	0
269	H0YBP1;E7ESA6;Q8IYN9;Q05397;Q05397-5;Q05397-2;E5RHD8;B4DWJ1;E9PEI4;H0YB16;H0YBZ1;Q05397-6;E5RG86;E5RI03;E5RFW9;E5RGA6;H0YB99;Q05397-4;Q05397-3	H0YBP1;E7ESA6;Q8IYN9;Q05397;Q05397-5;Q05397-2;E5RHD8;B4DWJ1;E9PEI4;H0YB16;H0YBZ1;Q05397-6	Focal adhesion kinase 1	PTK2	tr|H0YBP1|H0YBP1_HUMAN Focal adhesion kinase 1 (Fragment) OS=Homo sapiens GN=PTK2 PE=1 SV=1;tr|E7ESA6|E7ESA6_HUMAN Focal adhesion kinase 1 OS=Homo sapiens GN=PTK2 PE=1 SV=1;tr|Q8IYN9|Q8IYN9_HUMAN Focal adhesion kinase 1 OS=Homo sapiens GN=PTK2 PE=1 SV=1;sp	19	5	5	5	0	0	0	0	0	0	0	1	0	0	0	0	0	0	1	0	0	0	0	0	0	0	0	0	0	0	0	1	0	0	0	0	0	0	1	0	0	0	0	0
270	E7ESP4;E7EMF1;E9PB77	E7ESP4;E7EMF1;E9PB77		ITGA2	tr|E7ESP4|E7ESP4_HUMAN Integrin alpha-2 OS=Homo sapiens GN=ITGA2 PE=1 SV=1;tr|E7EMF1|E7EMF1_HUMAN Integrin alpha-2 OS=Homo sapiens GN=ITGA2 PE=1 SV=1;tr|E9PB77|E9PB77_HUMAN Integrin alpha-2 OS=Homo sapiens GN=ITGA2 PE=1 SV=1	3	5	1	1	0	1	1	1	1	1	1	1	1	0	2	1	1	0	1	1	1	1	0	0	0	0	0	0	0	0	0	0	0	0	0	0	0	0	0	0	0	0	0	0
271	E7ESX1;Q9H2X0-5;Q9H2X0	E7ESX1;Q9H2X0-5;Q9H2X0	Chordin	CHRD	tr|E7ESX1|E7ESX1_HUMAN Chordin OS=Homo sapiens GN=CHRD PE=3 SV=1;sp|Q9H2X0-5|CHRD_HUMAN Isoform 5 of Chordin OS=Homo sapiens GN=CHRD;sp|Q9H2X0|CHRD_HUMAN Chordin OS=Homo sapiens GN=CHRD PE=1 SV=2	3	3	3	3	0	0	0	0	0	0	0	0	0	0	0	0	0	0	0	0	0	0	0	0	0	0	0	0	0	0	0	0	0	0	0	0	0	0	0	0	0	0	0	0
272	E7ETB3;Q9ULA0;E7EMB6;B9ZVU2;F8WAN0;E7EPX3;C9JBE1;C9JRG3;C9J1E2;E5RJ35	E7ETB3;Q9ULA0;E7EMB6;B9ZVU2;F8WAN0	Aspartyl aminopeptidase	DNPEP	tr|E7ETB3|E7ETB3_HUMAN Aspartyl aminopeptidase OS=Homo sapiens GN=DNPEP PE=1 SV=2;sp|Q9ULA0|DNPEP_HUMAN Aspartyl aminopeptidase OS=Homo sapiens GN=DNPEP PE=1 SV=1;tr|E7EMB6|E7EMB6_HUMAN Aspartyl aminopeptidase OS=Homo sapiens GN=DNPEP PE=1 SV=2;tr|B9ZVU2|B	10	7	7	7	0	0	0	0	0	0	0	1	0	0	0	0	0	1	0	0	0	0	0	1	0	0	0	0	0	0	0	1	0	0	0	0	0	1	0	0	0	0	0	1
273	E7ETH0;G3XAM2;P05156;A0A087X0I2;D6R9Z8;CON__Q32PI4	E7ETH0;G3XAM2;P05156;A0A087X0I2	Complement factor I;Complement factor I heavy chain;Complement factor I light chain	CFI	tr|E7ETH0|E7ETH0_HUMAN Complement factor I light chain OS=Homo sapiens GN=CFI PE=3 SV=1;tr|G3XAM2|G3XAM2_HUMAN Complement factor I light chain OS=Homo sapiens GN=CFI PE=3 SV=1;sp|P05156|CFAI_HUMAN Complement factor I OS=Homo sapiens GN=CFI PE=1 SV=2;tr|A0A	6	32	32	32	20	21	21	22	21	24	24	24	20	19	23	23	22	21	23	21	24	22	23	20	20	21	21	22	21	24	24	24	20	19	23	23	22	21	23	21	24	22	23	20
274	E7ETN3;Q5ST52	E7ETN3			tr|E7ETN3|E7ETN3_HUMAN Uncharacterized protein OS=Homo sapiens PE=3 SV=1	2	79	1	0	52	56	53	54	53	50	52	54	52	55	54	54	57	52	56	53	55	53	54	54	0	0	0	0	0	0	0	0	0	0	0	0	0	0	0	0	0	0	0	0
275	E7EU13;Q96P48-5;Q96P48-7;Q96P48-2;Q96P48-4;Q96P48-1;Q96P48-3;Q96P48;F5GWN4;F8WBT0;F5GWQ2	E7EU13;Q96P48-5;Q96P48-7;Q96P48-2;Q96P48-4;Q96P48-1;Q96P48-3;Q96P48;F5GWN4;F8WBT0	Arf-GAP with Rho-GAP domain, ANK repeat and PH domain-containing protein 1	ARAP1	tr|E7EU13|E7EU13_HUMAN Arf-GAP with Rho-GAP domain, ANK repeat and PH domain-containing protein 1 OS=Homo sapiens GN=ARAP1 PE=1 SV=1;sp|Q96P48-5|ARAP1_HUMAN Isoform 5 of Arf-GAP with Rho-GAP domain, ANK repeat and PH domain-containing protein 1 OS=Homo sap	11	3	3	3	1	0	0	1	0	0	0	0	0	0	1	0	1	0	0	1	0	0	0	0	1	0	0	1	0	0	0	0	0	0	1	0	1	0	0	1	0	0	0	0
276	E7EUF1;Q13822;Q13822-3;Q13822-2;E5RIA2;E5RJ49;E5RIB9	E7EUF1;Q13822;Q13822-3;Q13822-2;E5RIA2	Ectonucleotide pyrophosphatase/phosphodiesterase family member 2	ENPP2	tr|E7EUF1|E7EUF1_HUMAN Ectonucleotide pyrophosphatase/phosphodiesterase family member 2 OS=Homo sapiens GN=ENPP2 PE=4 SV=1;sp|Q13822|ENPP2_HUMAN Ectonucleotide pyrophosphatase/phosphodiesterase family member 2 OS=Homo sapiens GN=ENPP2 PE=1 SV=3;sp|Q13822-3	7	29	29	29	8	4	6	4	8	12	5	9	6	4	9	7	6	4	5	8	6	7	5	6	8	4	6	4	8	12	5	9	6	4	9	7	6	4	5	8	6	7	5	6
277	E7EX73;E9PGM1;E7EUU4;Q04637-6;Q04637-7;Q04637-5;Q04637-4;Q04637-3;Q04637;Q04637-8;Q04637-9;C9J6B6;C9J2Z7;C9K073;C9JF13;H7C0V6	E7EX73;E9PGM1;E7EUU4;Q04637-6;Q04637-7;Q04637-5;Q04637-4;Q04637-3;Q04637;Q04637-8;Q04637-9;C9J6B6;C9J2Z7;C9K073;C9JF13	Eukaryotic translation initiation factor 4 gamma 1	EIF4G1	tr|E7EX73|E7EX73_HUMAN Eukaryotic translation initiation factor 4 gamma 1 OS=Homo sapiens GN=EIF4G1 PE=1 SV=1;tr|E9PGM1|E9PGM1_HUMAN Eukaryotic translation initiation factor 4 gamma 1 OS=Homo sapiens GN=EIF4G1 PE=1 SV=1;tr|E7EUU4|E7EUU4_HUMAN Eukaryotic tr	16	4	4	4	2	1	2	2	0	1	0	2	2	2	0	1	2	0	0	1	1	1	1	2	2	1	2	2	0	1	0	2	2	2	0	1	2	0	0	1	1	1	1	2
278	E7EUZ8;H7BXZ5;J3QSW6;O60229-5;O60229-6;O60229-4;O60229	E7EUZ8;H7BXZ5;J3QSW6;O60229-5;O60229-6;O60229-4;O60229	Kalirin	KALRN	tr|E7EUZ8|E7EUZ8_HUMAN Kalirin OS=Homo sapiens GN=KALRN PE=1 SV=1;tr|H7BXZ5|H7BXZ5_HUMAN Kalirin (Fragment) OS=Homo sapiens GN=KALRN PE=1 SV=1;tr|J3QSW6|J3QSW6_HUMAN Kalirin OS=Homo sapiens GN=KALRN PE=1 SV=1;sp|O60229-5|KALRN_HUMAN Isoform 5 of Kalirin OS	7	2	2	2	0	1	0	0	0	0	0	0	0	0	0	0	1	1	0	0	0	0	0	0	0	1	0	0	0	0	0	0	0	0	0	0	1	1	0	0	0	0	0	0
279	E7EVA0;P27816-6;P27816;P27816-2;P27816-5;H7C4C5;P27816-4;H7C456;H0Y2V1;B5MEG9;F8W9U4	E7EVA0;P27816-6;P27816;P27816-2	Microtubule-associated protein;Microtubule-associated protein 4	MAP4	tr|E7EVA0|E7EVA0_HUMAN Microtubule-associated protein OS=Homo sapiens GN=MAP4 PE=1 SV=1;sp|P27816-6|MAP4_HUMAN Isoform 6 of Microtubule-associated protein 4 OS=Homo sapiens GN=MAP4;sp|P27816|MAP4_HUMAN Microtubule-associated protein 4 OS=Homo sapiens GN=MA	11	14	14	14	0	0	0	0	1	0	0	0	0	0	1	0	2	2	1	2	2	2	0	1	0	0	0	0	1	0	0	0	0	0	1	0	2	2	1	2	2	2	0	1
280	E7EVJ3;P52848	E7EVJ3;P52848	Bifunctional heparan sulfate N-deacetylase/N-sulfotransferase 1;Heparan sulfate N-deacetylase 1;Heparan sulfate N-sulfotransferase 1	NDST1	tr|E7EVJ3|E7EVJ3_HUMAN Bifunctional heparan sulfate N-deacetylase/N-sulfotransferase 1 OS=Homo sapiens GN=NDST1 PE=4 SV=1;sp|P52848|NDST1_HUMAN Bifunctional heparan sulfate N-deacetylase/N-sulfotransferase 1 OS=Homo sapiens GN=NDST1 PE=1 SV=1	2	3	3	3	0	0	0	2	1	1	1	0	1	0	0	1	1	0	1	1	1	1	0	1	0	0	0	2	1	1	1	0	1	0	0	1	1	0	1	1	1	1	0	1
281	E7EVW7;P14317	E7EVW7;P14317	Hematopoietic lineage cell-specific protein	HCLS1	tr|E7EVW7|E7EVW7_HUMAN Hematopoietic lineage cell-specific protein OS=Homo sapiens GN=HCLS1 PE=1 SV=1;sp|P14317|HCLS1_HUMAN Hematopoietic lineage cell-specific protein OS=Homo sapiens GN=HCLS1 PE=1 SV=3	2	2	2	2	0	0	0	0	0	0	0	1	0	0	0	0	0	0	0	0	0	0	0	0	0	0	0	0	0	0	0	1	0	0	0	0	0	0	0	0	0	0	0	0
282	E7EX44;Q05682-5;Q05682-4;Q05682-3;Q05682-6;Q05682-2;Q05682;E9PGZ1;C9J813;C9JEK3	E7EX44;Q05682-5;Q05682-4;Q05682-3;Q05682-6;Q05682-2;Q05682;E9PGZ1;C9J813	Caldesmon	CALD1	tr|E7EX44|E7EX44_HUMAN Caldesmon OS=Homo sapiens GN=CALD1 PE=1 SV=1;sp|Q05682-5|CALD1_HUMAN Isoform 5 of Caldesmon OS=Homo sapiens GN=CALD1;sp|Q05682-4|CALD1_HUMAN Isoform 4 of Caldesmon OS=Homo sapiens GN=CALD1;sp|Q05682-3|CALD1_HUMAN Isoform 3 of Caldesm	10	11	11	11	0	1	2	1	1	1	2	1	2	1	1	0	1	1	0	0	1	1	1	1	0	1	2	1	1	1	2	1	2	1	1	0	1	1	0	0	1	1	1	1
283	Q6AWB1;E7EX90;Q14203-5;Q14203-2;Q14203-3;Q14203-4;Q14203-6;Q14203	Q6AWB1;E7EX90;Q14203-5;Q14203-2;Q14203-3;Q14203-4;Q14203-6;Q14203	Dynactin subunit 1	DKFZp686E0752;DCTN1	tr|Q6AWB1|Q6AWB1_HUMAN Dynactin subunit 1 OS=Homo sapiens GN=DKFZp686E0752 PE=1 SV=1;tr|E7EX90|E7EX90_HUMAN Uncharacterized protein OS=Homo sapiens GN=DCTN1 PE=1 SV=1;sp|Q14203-5|DCTN1_HUMAN Isoform 5 of Dynactin subunit 1 OS=Homo sapiens GN=DCTN1;sp|Q1420	8	3	3	3	0	0	0	0	1	0	0	0	0	0	0	0	0	0	0	0	0	1	0	0	0	0	0	0	1	0	0	0	0	0	0	0	0	0	0	0	0	1	0	0
284	F8W1N5;F8VZJ2;F8VNW4;F8W0W4;H0YHX9;Q13765;E9PAV3-2;E9PAV3	F8W1N5;F8VZJ2;F8VNW4;F8W0W4;H0YHX9;Q13765;E9PAV3-2;E9PAV3	Nascent polypeptide-associated complex subunit alpha;Nascent polypeptide-associated complex subunit alpha, muscle-specific form	NACA	tr|F8W1N5|F8W1N5_HUMAN Nascent polypeptide-associated complex subunit alpha, muscle-specific form (Fragment) OS=Homo sapiens GN=NACA PE=1 SV=1;tr|F8VZJ2|F8VZJ2_HUMAN Nascent polypeptide-associated complex subunit alpha, muscle-specific form OS=Homo sapiens	8	2	2	2	0	0	0	0	0	0	0	0	0	0	0	0	0	0	0	0	1	0	0	0	0	0	0	0	0	0	0	0	0	0	0	0	0	0	0	0	1	0	0	0
285	E9PBP6;P55157;A0A087WZS2;D6REL9;P55157-2	E9PBP6;P55157;A0A087WZS2	Microsomal triglyceride transfer protein large subunit	MTTP	tr|E9PBP6|E9PBP6_HUMAN Microsomal triglyceride transfer protein large subunit OS=Homo sapiens GN=MTTP PE=1 SV=1;sp|P55157|MTP_HUMAN Microsomal triglyceride transfer protein large subunit OS=Homo sapiens GN=MTTP PE=1 SV=1;tr|A0A087WZS2|A0A087WZS2_HUMAN Micr	5	10	10	10	0	2	1	2	1	1	1	1	1	1	1	1	2	2	0	0	0	1	0	2	0	2	1	2	1	1	1	1	1	1	1	1	2	2	0	0	0	1	0	2
286	E9PC41;Q01638-2;Q01638;Q01638-3;Q01638-4	E9PC41;Q01638-2;Q01638;Q01638-3;Q01638-4	Interleukin-1 receptor-like 1	IL1RL1	tr|E9PC41|E9PC41_HUMAN Interleukin-1 receptor-like 1 OS=Homo sapiens GN=IL1RL1 PE=4 SV=1;sp|Q01638-2|ILRL1_HUMAN Isoform B of Interleukin-1 receptor-like 1 OS=Homo sapiens GN=IL1RL1;sp|Q01638|ILRL1_HUMAN Interleukin-1 receptor-like 1 OS=Homo sapiens GN=IL1	5	6	6	6	1	1	0	0	1	0	0	1	1	0	1	0	0	0	0	1	1	1	0	0	1	1	0	0	1	0	0	1	1	0	1	0	0	0	0	1	1	1	0	0
287	E9PC71;P37235;C9JW46	E9PC71;P37235;C9JW46	Hippocalcin-like protein 1	HPCAL1	tr|E9PC71|E9PC71_HUMAN Hippocalcin-like protein 1 OS=Homo sapiens GN=HPCAL1 PE=1 SV=1;sp|P37235|HPCL1_HUMAN Hippocalcin-like protein 1 OS=Homo sapiens GN=HPCAL1 PE=1 SV=3;tr|C9JW46|C9JW46_HUMAN Hippocalcin-like protein 1 (Fragment) OS=Homo sapiens GN=HPCAL	3	2	2	2	0	0	0	0	0	0	0	0	0	0	0	0	0	0	0	0	0	0	0	0	0	0	0	0	0	0	0	0	0	0	0	0	0	0	0	0	0	0	0	0
288	H0YA68;E9PCD7;Q9Y2E5-2;Q9Y2E5	H0YA68;E9PCD7;Q9Y2E5-2;Q9Y2E5	Alpha-mannosidase;Epididymis-specific alpha-mannosidase	MAN2B2	tr|H0YA68|H0YA68_HUMAN Alpha-mannosidase (Fragment) OS=Homo sapiens GN=MAN2B2 PE=3 SV=1;tr|E9PCD7|E9PCD7_HUMAN Alpha-mannosidase OS=Homo sapiens GN=MAN2B2 PE=3 SV=1;sp|Q9Y2E5-2|MA2B2_HUMAN Isoform 2 of Epididymis-specific alpha-mannosidase OS=Homo sapiens	4	6	6	6	1	1	2	1	1	1	1	1	1	3	1	1	1	1	3	1	1	1	1	1	1	1	2	1	1	1	1	1	1	3	1	1	1	1	3	1	1	1	1	1
289	E9PDF2;E9PCR7;Q02218-2;Q02218;E9PFG7;Q02218-3;C9J4G7	E9PDF2;E9PCR7;Q02218-2;Q02218;E9PFG7;Q02218-3	2-oxoglutarate dehydrogenase, mitochondrial	OGDH	tr|E9PDF2|E9PDF2_HUMAN 2-oxoglutarate dehydrogenase, mitochondrial OS=Homo sapiens GN=OGDH PE=1 SV=1;tr|E9PCR7|E9PCR7_HUMAN 2-oxoglutarate dehydrogenase, mitochondrial OS=Homo sapiens GN=OGDH PE=1 SV=1;sp|Q02218-2|ODO1_HUMAN Isoform 2 of 2-oxoglutarate deh	7	4	4	2	1	0	0	0	0	0	0	0	0	0	0	0	0	0	1	0	0	0	0	0	1	0	0	0	0	0	0	0	0	0	0	0	0	0	1	0	0	0	0	0
290	Q5SR44;E9PDY4;P17927;E9PQN4;H0YE06;Q2VPA4-2	Q5SR44;E9PDY4;P17927;E9PQN4;H0YE06	Complement receptor type 1	CR1	tr|Q5SR44|Q5SR44_HUMAN Complement receptor type 1 OS=Homo sapiens GN=CR1 PE=4 SV=1;tr|E9PDY4|E9PDY4_HUMAN Complement receptor type 1 OS=Homo sapiens GN=CR1 PE=4 SV=1;sp|P17927|CR1_HUMAN Complement receptor type 1 OS=Homo sapiens GN=CR1 PE=1 SV=3;tr|E9PQN4|	6	11	11	8	1	1	2	2	1	3	2	0	2	0	1	1	1	2	1	1	1	1	2	1	1	1	2	2	1	3	2	0	2	0	1	1	1	2	1	1	1	1	2	1
291	E9PEK4;P07333;P07333-2;D6RGW1	E9PEK4;P07333	Macrophage colony-stimulating factor 1 receptor	CSF1R	tr|E9PEK4|E9PEK4_HUMAN Macrophage colony-stimulating factor 1 receptor OS=Homo sapiens GN=CSF1R PE=4 SV=1;sp|P07333|CSF1R_HUMAN Macrophage colony-stimulating factor 1 receptor OS=Homo sapiens GN=CSF1R PE=1 SV=2	4	9	9	9	2	1	2	1	2	3	2	2	2	2	3	1	1	2	2	2	3	2	2	2	2	1	2	1	2	3	2	2	2	2	3	1	1	2	2	2	3	2	2	2
292	E9PEP6;O14786;E7EX60;Q5T7F0;O14786-3;O14786-2;Q5JWQ4;Q5JWQ6;H0Y4A0	E9PEP6;O14786;E7EX60;Q5T7F0;O14786-3;O14786-2;Q5JWQ4;Q5JWQ6	Neuropilin-1	NRP1	tr|E9PEP6|E9PEP6_HUMAN Neuropilin-1 OS=Homo sapiens GN=NRP1 PE=4 SV=2;sp|O14786|NRP1_HUMAN Neuropilin-1 OS=Homo sapiens GN=NRP1 PE=1 SV=3;tr|E7EX60|E7EX60_HUMAN Neuropilin-1 OS=Homo sapiens GN=NRP1 PE=4 SV=1;tr|Q5T7F0|Q5T7F0_HUMAN Neuropilin-1 OS=Homo sapi	9	21	21	21	7	8	8	7	4	9	5	5	5	8	11	9	9	6	6	5	7	7	6	10	7	8	8	7	4	9	5	5	5	8	11	9	9	6	6	5	7	7	6	10
293	E9PHQ0;E9PEZ3;O60610-2;O60610-3;O60610;E7ERW8;H9KV28;E7EMV0;B4E2I7	E9PHQ0;E9PEZ3;O60610-2;O60610-3;O60610;E7ERW8;H9KV28;E7EMV0	Protein diaphanous homolog 1	DIAPH1	tr|E9PHQ0|E9PHQ0_HUMAN Protein diaphanous homolog 1 OS=Homo sapiens GN=DIAPH1 PE=1 SV=1;tr|E9PEZ3|E9PEZ3_HUMAN Protein diaphanous homolog 1 OS=Homo sapiens GN=DIAPH1 PE=1 SV=1;sp|O60610-2|DIAP1_HUMAN Isoform 2 of Protein diaphanous homolog 1 OS=Homo sapien	9	10	10	10	0	0	0	1	0	0	1	0	0	0	0	0	0	1	0	0	1	0	0	0	0	0	0	1	0	0	1	0	0	0	0	0	0	1	0	0	1	0	0	0
294	E9PF18;Q16836;Q16836-3;Q16836-2	E9PF18;Q16836;Q16836-3;Q16836-2	Hydroxyacyl-coenzyme A dehydrogenase, mitochondrial	HADH	tr|E9PF18|E9PF18_HUMAN Hydroxyacyl-coenzyme A dehydrogenase, mitochondrial OS=Homo sapiens GN=HADH PE=1 SV=1;sp|Q16836|HCDH_HUMAN Hydroxyacyl-coenzyme A dehydrogenase, mitochondrial OS=Homo sapiens GN=HADH PE=1 SV=3;sp|Q16836-3|HCDH_HUMAN Isoform 3 of Hydr	4	4	4	4	0	0	0	0	1	0	0	0	0	0	0	1	0	1	0	0	0	0	1	0	0	0	0	0	1	0	0	0	0	0	0	1	0	1	0	0	0	0	1	0
295	E9PF58;Q92747;Q92747-2;F8WFD3	E9PF58;Q92747;Q92747-2	Actin-related protein 2/3 complex subunit 1A	ARPC1A	tr|E9PF58|E9PF58_HUMAN Actin-related protein 2/3 complex subunit 1A OS=Homo sapiens GN=ARPC1A PE=1 SV=1;sp|Q92747|ARC1A_HUMAN Actin-related protein 2/3 complex subunit 1A OS=Homo sapiens GN=ARPC1A PE=1 SV=2;sp|Q92747-2|ARC1A_HUMAN Isoform 2 of Actin-relate	4	4	3	3	0	1	0	0	0	0	0	1	0	0	1	0	0	0	0	2	0	0	0	1	0	0	0	0	0	0	0	1	0	0	1	0	0	0	0	2	0	0	0	0
296	E9PG40;P05067-7;P05067-11;P05067-8;P05067-9;P05067;H7C0V9;P05067-10;P05067-3;P05067-4;P05067-5;P05067-6;P05067-2;H7C2L2	E9PG40;P05067-7;P05067-11;P05067-8;P05067-9;P05067;H7C0V9;P05067-10;P05067-3;P05067-4;P05067-5;P05067-6	Amyloid beta A4 protein;N-APP;Soluble APP-alpha;Soluble APP-beta;C99;Beta-amyloid protein 42;Beta-amyloid protein 40;C83;P3(42);P3(40);C80;Gamma-secretase C-terminal fragment 59;Gamma-secretase C-terminal fragment 57;Gamma-secretase C-terminal fragment 50;C31	APP	tr|E9PG40|E9PG40_HUMAN Amyloid beta A4 protein OS=Homo sapiens GN=APP PE=1 SV=1;sp|P05067-7|A4_HUMAN Isoform L-APP733 of Amyloid beta A4 protein OS=Homo sapiens GN=APP;sp|P05067-11|A4_HUMAN Isoform 11 of Amyloid beta A4 protein OS=Homo sapiens GN=APP;sp|P0	14	13	13	13	2	4	3	3	1	7	1	4	4	1	4	4	1	2	2	2	5	3	5	1	2	4	3	3	1	7	1	4	4	1	4	4	1	2	2	2	5	3	5	1
297	E9PG71;P54764;P54764-2;C9JFX5;H7C1N8;C9JIX8;F5GZZ5	E9PG71;P54764;P54764-2	Receptor protein-tyrosine kinase;Ephrin type-A receptor 4	EPHA4	tr|E9PG71|E9PG71_HUMAN Ephrin type-A receptor 4 OS=Homo sapiens GN=EPHA4 PE=1 SV=1;sp|P54764|EPHA4_HUMAN Ephrin type-A receptor 4 OS=Homo sapiens GN=EPHA4 PE=1 SV=1;sp|P54764-2|EPHA4_HUMAN Isoform 2 of Ephrin type-A receptor 4 OS=Homo sapiens GN=EPHA4	7	5	5	5	0	0	0	0	0	0	0	0	0	0	0	0	0	0	0	0	0	0	0	2	0	0	0	0	0	0	0	0	0	0	0	0	0	0	0	0	0	0	0	2
298	Q5TG12;E9PGC5;Q15262;Q15262-2;Q15262-3;Q15262-4;H0YDP9;E9PRW2	Q5TG12;E9PGC5;Q15262;Q15262-2;Q15262-3;Q15262-4	Protein-tyrosine-phosphatase;Receptor-type tyrosine-protein phosphatase kappa	PTPRK	tr|Q5TG12|Q5TG12_HUMAN Receptor-type tyrosine-protein phosphatase kappa OS=Homo sapiens GN=PTPRK PE=4 SV=1;tr|E9PGC5|E9PGC5_HUMAN Receptor-type tyrosine-protein phosphatase kappa OS=Homo sapiens GN=PTPRK PE=4 SV=1;sp|Q15262|PTPRK_HUMAN Receptor-type tyrosi	8	8	8	8	1	1	0	2	1	2	0	0	1	1	1	0	2	0	1	2	2	0	0	1	1	1	0	2	1	2	0	0	1	1	1	0	2	0	1	2	2	0	0	1
299	E9PGT1;Q15631;H7C1D4;Q15631-2	E9PGT1;Q15631;H7C1D4	Translin	TSN	tr|E9PGT1|E9PGT1_HUMAN Translin OS=Homo sapiens GN=TSN PE=1 SV=1;sp|Q15631|TSN_HUMAN Translin OS=Homo sapiens GN=TSN PE=1 SV=1;tr|H7C1D4|H7C1D4_HUMAN Translin (Fragment) OS=Homo sapiens GN=TSN PE=1 SV=1	4	7	7	7	1	0	0	1	0	0	0	0	1	0	1	1	0	0	0	0	1	1	0	0	1	0	0	1	0	0	0	0	1	0	1	1	0	0	0	0	1	1	0	0
300	H7C3S9;E9PGT6;Q99627-2;Q99627	H7C3S9;E9PGT6;Q99627-2;Q99627	COP9 signalosome complex subunit 8	COPS8	tr|H7C3S9|H7C3S9_HUMAN COP9 signalosome complex subunit 8 (Fragment) OS=Homo sapiens GN=COPS8 PE=1 SV=1;tr|E9PGT6|E9PGT6_HUMAN COP9 signalosome complex subunit 8 OS=Homo sapiens GN=COPS8 PE=1 SV=1;sp|Q99627-2|CSN8_HUMAN Isoform 2 of COP9 signalosome comple	4	3	3	3	1	0	1	1	0	0	0	0	0	0	0	0	0	0	0	1	0	0	0	1	1	0	1	1	0	0	0	0	0	0	0	0	0	0	0	1	0	0	0	1
301	E9PH36	E9PH36		F7	tr|E9PH36|E9PH36_HUMAN Factor VII heavy chain OS=Homo sapiens GN=F7 PE=4 SV=1	1	1	1	1	0	0	0	0	0	0	0	0	0	0	0	0	0	0	0	0	0	0	0	0	0	0	0	0	0	0	0	0	0	0	0	0	0	0	0	0	0	0	0	0
302	E9PHK0;P05452;CON__Q2KIS7	E9PHK0;P05452	Tetranectin	CLEC3B	tr|E9PHK0|E9PHK0_HUMAN Tetranectin OS=Homo sapiens GN=CLEC3B PE=4 SV=1;sp|P05452|TETN_HUMAN Tetranectin OS=Homo sapiens GN=CLEC3B PE=1 SV=3	3	12	12	12	9	9	8	8	9	10	7	9	8	8	8	9	9	9	8	9	8	8	9	9	9	9	8	8	9	10	7	9	8	8	8	9	9	9	8	9	8	8	9	9
303	E9PHN6;F6XZQ7;P28161-2;P28161;E9PLF1;E9PHN7;H3BQT3;E9PGV1;E7EWW9	E9PHN6;F6XZQ7;P28161-2;P28161;E9PLF1;E9PHN7	Glutathione S-transferase Mu 2	GSTM2	tr|E9PHN6|E9PHN6_HUMAN Glutathione S-transferase Mu 2 OS=Homo sapiens GN=GSTM2 PE=1 SV=1;tr|F6XZQ7|F6XZQ7_HUMAN Glutathione S-transferase Mu 2 OS=Homo sapiens GN=GSTM2 PE=1 SV=1;sp|P28161-2|GSTM2_HUMAN Isoform 2 of Glutathione S-transferase Mu 2 OS=Homo sa	9	3	2	2	0	0	0	0	0	0	0	0	0	0	0	0	0	0	0	0	0	0	0	0	0	0	0	0	0	0	0	0	0	0	0	0	0	0	0	0	0	0	0	0
304	E9PIM6;E9PNQ8;P04216;J3QRJ3	E9PIM6;E9PNQ8;P04216;J3QRJ3	Thy-1 membrane glycoprotein	THY1	tr|E9PIM6|E9PIM6_HUMAN Thy-1 membrane glycoprotein (Fragment) OS=Homo sapiens GN=THY1 PE=4 SV=3;tr|E9PNQ8|E9PNQ8_HUMAN Thy-1 membrane glycoprotein (Fragment) OS=Homo sapiens GN=THY1 PE=4 SV=1;sp|P04216|THY1_HUMAN Thy-1 membrane glycoprotein OS=Homo sapiens	4	2	2	2	0	0	0	0	0	0	0	0	0	0	0	0	0	0	0	0	0	0	0	0	0	0	0	0	0	0	0	0	0	0	0	0	0	0	0	0	0	0	0	0
305	E9PNR9;E9PQ98;E9PIX6;H0YDE4;E9PKG1;H7C2I1;Q99873-3;Q99873-2;Q99873-4;Q99873;A0A087X1W2	E9PNR9;E9PQ98;E9PIX6;H0YDE4;E9PKG1;H7C2I1;Q99873-3;Q99873-2;Q99873-4;Q99873;A0A087X1W2	Protein arginine N-methyltransferase 1	PRMT1	tr|E9PNR9|E9PNR9_HUMAN Protein arginine N-methyltransferase 1 (Fragment) OS=Homo sapiens GN=PRMT1 PE=1 SV=1;tr|E9PQ98|E9PQ98_HUMAN Protein arginine N-methyltransferase 1 (Fragment) OS=Homo sapiens GN=PRMT1 PE=1 SV=1;tr|E9PIX6|E9PIX6_HUMAN Protein arginine	11	3	3	2	0	0	0	0	0	0	1	0	1	1	1	1	2	1	1	1	1	1	2	1	0	0	0	0	0	0	1	0	0	0	0	0	1	0	0	0	0	0	1	0
306	E9PKF3	E9PKF3		ACAT1	tr|E9PKF3|E9PKF3_HUMAN Acetyl-CoA acetyltransferase, mitochondrial (Fragment) OS=Homo sapiens GN=ACAT1 PE=1 SV=1	1	2	1	1	0	0	1	0	0	0	1	1	1	0	1	0	1	0	0	0	0	0	1	0	0	0	0	0	0	0	0	0	0	0	0	0	0	0	0	0	0	0	0	0
307	E9PKK2;E9PR26;Q86YT9-3;Q86YT9-4;Q86YT9-2;Q86YT9;E9PNS8;E9PJJ4	E9PKK2;E9PR26;Q86YT9-3;Q86YT9-4;Q86YT9-2;Q86YT9	Junctional adhesion molecule-like	AMICA1	tr|E9PKK2|E9PKK2_HUMAN Junctional adhesion molecule-like OS=Homo sapiens GN=AMICA1 PE=4 SV=1;tr|E9PR26|E9PR26_HUMAN Junctional adhesion molecule-like OS=Homo sapiens GN=AMICA1 PE=4 SV=1;sp|Q86YT9-3|JAML1_HUMAN Isoform 3 of Junctional adhesion molecule-like	8	5	5	5	0	0	0	0	0	0	0	0	0	0	0	0	0	1	1	0	0	0	0	0	0	0	0	0	0	0	0	0	0	0	0	0	0	1	1	0	0	0	0	0
308	E9PLH9;E9PP14;E9PKL9;Q13630;E9PP60	E9PLH9;E9PP14;E9PKL9;Q13630;E9PP60	GDP-L-fucose synthase	TSTA3	tr|E9PLH9|E9PLH9_HUMAN GDP-L-fucose synthase (Fragment) OS=Homo sapiens GN=TSTA3 PE=1 SV=3;tr|E9PP14|E9PP14_HUMAN GDP-L-fucose synthase (Fragment) OS=Homo sapiens GN=TSTA3 PE=1 SV=1;tr|E9PKL9|E9PKL9_HUMAN GDP-L-fucose synthase (Fragment) OS=Homo sapiens GN	5	3	3	3	1	1	1	0	0	0	0	1	0	0	0	0	0	0	0	0	1	0	1	1	1	1	1	0	0	0	0	1	0	0	0	0	0	0	0	0	1	0	1	1
309	E9PLD1;P22307-3;P22307-4;P22307-7;P22307-8;P22307;H0YCB0	E9PLD1;P22307-3;P22307-4;P22307-7;P22307-8;P22307	Non-specific lipid-transfer protein	SCP2	tr|E9PLD1|E9PLD1_HUMAN Non-specific lipid-transfer protein OS=Homo sapiens GN=SCP2 PE=1 SV=1;sp|P22307-3|NLTP_HUMAN Isoform 3 of Non-specific lipid-transfer protein OS=Homo sapiens GN=SCP2;sp|P22307-4|NLTP_HUMAN Isoform 4 of Non-specific lipid-transfer pro	7	3	3	3	0	0	0	0	0	0	0	0	0	0	0	1	0	0	1	1	0	0	0	0	0	0	0	0	0	0	0	0	0	0	0	1	0	0	1	1	0	0	0	0
310	E9PLK3;P55786;P55786-2;A6NEC2;A6NEC2-2;H0YCQ5;E9PJ74;H0YDG0;E9PRQ5;E9PP11;E9PI82;E9PJY4;E9PPD4;A6NEC2-3	E9PLK3;P55786;P55786-2	Puromycin-sensitive aminopeptidase	NPEPPS	tr|E9PLK3|E9PLK3_HUMAN Puromycin-sensitive aminopeptidase OS=Homo sapiens GN=NPEPPS PE=1 SV=1;sp|P55786|PSA_HUMAN Puromycin-sensitive aminopeptidase OS=Homo sapiens GN=NPEPPS PE=1 SV=2;sp|P55786-2|PSA_HUMAN Isoform 2 of Puromycin-sensitive aminopeptidase O	14	19	19	19	1	1	2	2	1	1	1	1	4	1	0	1	4	1	0	0	4	1	1	2	1	1	2	2	1	1	1	1	4	1	0	1	4	1	0	0	4	1	1	2
311	R4GMU8;E9PLX3;O43504	R4GMU8;E9PLX3;O43504	Ragulator complex protein LAMTOR5	LAMTOR5	tr|R4GMU8|R4GMU8_HUMAN Ragulator complex protein LAMTOR5 OS=Homo sapiens GN=LAMTOR5 PE=1 SV=1;tr|E9PLX3|E9PLX3_HUMAN Ragulator complex protein LAMTOR5 OS=Homo sapiens GN=LAMTOR5 PE=1 SV=1;sp|O43504|LTOR5_HUMAN Ragulator complex protein LAMTOR5 OS=Homo sapi	3	1	1	1	0	0	0	0	0	0	0	0	0	0	0	0	0	0	0	0	0	0	0	0	0	0	0	0	0	0	0	0	0	0	0	0	0	0	0	0	0	0	0	0
312	E9PQG1;E9PPV1;E9PMT7;E9PN59;O60667-3;O60667	E9PQG1;E9PPV1;E9PMT7;E9PN59;O60667-3;O60667	Fas apoptotic inhibitory molecule 3	FAIM3	tr|E9PQG1|E9PQG1_HUMAN Fas apoptotic inhibitory molecule 3 OS=Homo sapiens GN=FAIM3 PE=4 SV=1;tr|E9PPV1|E9PPV1_HUMAN Fas apoptotic inhibitory molecule 3 (Fragment) OS=Homo sapiens GN=FAIM3 PE=4 SV=1;tr|E9PMT7|E9PMT7_HUMAN Fas apoptotic inhibitory molecule	6	2	2	2	0	0	0	0	0	0	0	0	0	0	0	0	0	0	0	0	0	0	0	1	0	0	0	0	0	0	0	0	0	0	0	0	0	0	0	0	0	0	0	1
313	E9PNA1;G3V150;O94766-2;O94766	E9PNA1;G3V150;O94766-2;O94766	Galactosylgalactosylxylosylprotein 3-beta-glucuronosyltransferase 3	B3GAT3	tr|E9PNA1|E9PNA1_HUMAN Galactosylgalactosylxylosylprotein 3-beta-glucuronosyltransferase 3 (Fragment) OS=Homo sapiens GN=B3GAT3 PE=1 SV=1;tr|G3V150|G3V150_HUMAN Beta-1,3-glucuronyltransferase 3 (Glucuronosyltransferase I), isoform CRA_a OS=Homo sapiens GN=	4	2	2	2	0	0	1	0	1	0	0	1	0	1	1	0	0	1	0	1	1	1	1	1	0	0	1	0	1	0	0	1	0	1	1	0	0	1	0	1	1	1	1	1
314	E9PNW4;E9PR17;P13987;H0YET2	E9PNW4;E9PR17;P13987;H0YET2	CD59 glycoprotein	CD59	tr|E9PNW4|E9PNW4_HUMAN CD59 glycoprotein OS=Homo sapiens GN=CD59 PE=1 SV=1;tr|E9PR17|E9PR17_HUMAN CD59 glycoprotein OS=Homo sapiens GN=CD59 PE=1 SV=1;sp|P13987|CD59_HUMAN CD59 glycoprotein OS=Homo sapiens GN=CD59 PE=1 SV=1;tr|H0YET2|H0YET2_HUMAN CD59 glyco	4	2	2	2	1	1	1	1	1	0	1	0	1	1	1	1	0	1	1	1	1	2	1	1	1	1	1	1	1	0	1	0	1	1	1	1	0	1	1	1	1	2	1	1
315	E9PP76;J3KNF4;O14618	E9PP76;J3KNF4;O14618	Superoxide dismutase [Cu-Zn];Copper chaperone for superoxide dismutase	CCS	tr|E9PP76|E9PP76_HUMAN Superoxide dismutase [Cu-Zn] (Fragment) OS=Homo sapiens GN=CCS PE=1 SV=1;tr|J3KNF4|J3KNF4_HUMAN Copper chaperone for superoxide dismutase OS=Homo sapiens GN=CCS PE=1 SV=1;sp|O14618|CCS_HUMAN Copper chaperone for superoxide dismutase	3	2	2	2	0	0	0	0	0	0	0	0	1	1	1	0	0	0	0	0	0	1	0	0	0	0	0	0	0	0	0	0	1	1	1	0	0	0	0	0	0	1	0	0
316	E9PQK6;G3V1C3;Q9BZZ5-3;Q9BZZ5-2;Q9BZZ5;B4E283	E9PQK6;G3V1C3;Q9BZZ5-3;Q9BZZ5-2;Q9BZZ5;B4E283	Apoptosis inhibitor 5	API5	tr|E9PQK6|E9PQK6_HUMAN Apoptosis inhibitor 5 OS=Homo sapiens GN=API5 PE=1 SV=1;tr|G3V1C3|G3V1C3_HUMAN Apoptosis inhibitor 5 OS=Homo sapiens GN=API5 PE=1 SV=1;sp|Q9BZZ5-3|API5_HUMAN Isoform 3 of Apoptosis inhibitor 5 OS=Homo sapiens GN=API5;sp|Q9BZZ5-2|API5	6	2	2	2	1	0	0	0	0	0	0	0	0	0	0	1	0	0	0	0	0	0	1	0	1	0	0	0	0	0	0	0	0	0	0	1	0	0	0	0	0	0	1	0
317	E9PRU1;O95967;H0YET5;H0YCR9;H0YEU0;E9PI47	E9PRU1;O95967;H0YET5	EGF-containing fibulin-like extracellular matrix protein 2	EFEMP2	tr|E9PRU1|E9PRU1_HUMAN EGF-containing fibulin-like extracellular matrix protein 2 OS=Homo sapiens GN=EFEMP2 PE=4 SV=1;sp|O95967|FBLN4_HUMAN EGF-containing fibulin-like extracellular matrix protein 2 OS=Homo sapiens GN=EFEMP2 PE=1 SV=3;tr|H0YET5|H0YET5_HUMA	6	3	3	3	1	1	1	0	0	2	0	0	0	0	0	1	0	1	0	0	0	0	0	0	1	1	1	0	0	2	0	0	0	0	0	1	0	1	0	0	0	0	0	0
318	E9PRY8;P29692;P29692-2;P29692-3;E9PK01;E9PQZ1;A0A087X1X7;P29692-4;H0YE72;E9PPR1;E9PL12;E9PQ49;E9PI39;H0YE58;E9PMW7;E9PIZ1;E9PL71;H0YCK7;E9PN91;E9PQC9;E9PK06	E9PRY8;P29692;P29692-2;P29692-3;E9PK01;E9PQZ1;A0A087X1X7;P29692-4;H0YE72;E9PPR1;E9PL12;E9PQ49;E9PI39	Elongation factor 1-delta	EEF1D	tr|E9PRY8|E9PRY8_HUMAN Elongation factor 1-delta OS=Homo sapiens GN=EEF1D PE=1 SV=1;sp|P29692|EF1D_HUMAN Elongation factor 1-delta OS=Homo sapiens GN=EEF1D PE=1 SV=5;sp|P29692-2|EF1D_HUMAN Isoform 2 of Elongation factor 1-delta OS=Homo sapiens GN=EEF1D;sp|	21	8	8	7	1	0	0	0	0	0	0	0	2	1	1	1	0	1	0	0	1	0	2	1	1	0	0	0	0	0	0	0	2	1	1	1	0	1	0	0	1	0	2	1
319	F2Z2V1;Q96C11;Q96C11-3;Q96C11-5;C9J015;Q96C11-4;Q96C11-2;Q96C11-6;J3QKV9	F2Z2V1;Q96C11;Q96C11-3;Q96C11-5;C9J015;Q96C11-4	FGGY carbohydrate kinase domain-containing protein	FGGY	tr|F2Z2V1|F2Z2V1_HUMAN FGGY carbohydrate kinase domain-containing protein OS=Homo sapiens GN=FGGY PE=4 SV=1;sp|Q96C11|FGGY_HUMAN FGGY carbohydrate kinase domain-containing protein OS=Homo sapiens GN=FGGY PE=1 SV=2;sp|Q96C11-3|FGGY_HUMAN Isoform 4 of FGGY c	9	9	9	9	0	0	0	0	1	1	0	0	0	0	0	0	1	0	0	0	0	0	1	0	0	0	0	0	1	1	0	0	0	0	0	0	1	0	0	0	0	0	1	0
320	F2Z2Y4;O00764;O00764-3;O00764-2	F2Z2Y4;O00764;O00764-3;O00764-2	Pyridoxal kinase	PDXK	tr|F2Z2Y4|F2Z2Y4_HUMAN Pyridoxal kinase OS=Homo sapiens GN=PDXK PE=1 SV=1;sp|O00764|PDXK_HUMAN Pyridoxal kinase OS=Homo sapiens GN=PDXK PE=1 SV=1;sp|O00764-3|PDXK_HUMAN Isoform 3 of Pyridoxal kinase OS=Homo sapiens GN=PDXK;sp|O00764-2|PDXK_HUMAN Isoform 2	4	3	3	3	0	0	0	0	0	0	0	1	1	0	0	0	0	0	0	0	0	0	0	1	0	0	0	0	0	0	0	1	1	0	0	0	0	0	0	0	0	0	0	1
321	F5GWF6;P78371-2;P78371;F8VQ14	F5GWF6;P78371-2;P78371;F8VQ14	T-complex protein 1 subunit beta	CCT2	tr|F5GWF6|F5GWF6_HUMAN T-complex protein 1 subunit beta OS=Homo sapiens GN=CCT2 PE=1 SV=2;sp|P78371-2|TCPB_HUMAN Isoform 2 of T-complex protein 1 subunit beta OS=Homo sapiens GN=CCT2;sp|P78371|TCPB_HUMAN T-complex protein 1 subunit beta OS=Homo sapiens GN=	4	7	7	7	0	0	0	1	0	0	0	0	0	0	0	0	0	0	0	0	0	0	1	0	0	0	0	1	0	0	0	0	0	0	0	0	0	0	0	0	0	0	1	0
322	F5GWL3;Q08AH3;H3BTX9;Q68CK6;H3BP39;H3BNJ9;E7EPS5	F5GWL3;Q08AH3;H3BTX9;Q68CK6	Acyl-coenzyme A synthetase ACSM2A, mitochondrial;Acyl-coenzyme A synthetase ACSM2B, mitochondrial	ACSM2A;ACSM2B	tr|F5GWL3|F5GWL3_HUMAN Acyl-coenzyme A synthetase ACSM2A, mitochondrial OS=Homo sapiens GN=ACSM2A PE=4 SV=1;sp|Q08AH3|ACS2A_HUMAN Acyl-coenzyme A synthetase ACSM2A, mitochondrial OS=Homo sapiens GN=ACSM2A PE=1 SV=2;tr|H3BTX9|H3BTX9_HUMAN Acyl-coenzyme A sy	7	3	3	3	0	0	0	0	0	0	0	0	0	0	0	0	0	0	0	0	0	1	0	0	0	0	0	0	0	0	0	0	0	0	0	0	0	0	0	0	0	1	0	0
323	Q3KPI9;F5GWR7;P23468-3;P23468-7;P23468-5;P23468-4;P23468-6;P23468;P23468-2;C9J6E4;C9J8S8	Q3KPI9;F5GWR7;P23468-3;P23468-7;P23468-5;P23468-4;P23468-6;P23468;P23468-2	Protein-tyrosine-phosphatase;Receptor-type tyrosine-protein phosphatase delta	PTPRD	tr|Q3KPI9|Q3KPI9_HUMAN PTPRD protein OS=Homo sapiens GN=PTPRD PE=2 SV=1;tr|F5GWR7|F5GWR7_HUMAN Receptor-type tyrosine-protein phosphatase delta OS=Homo sapiens GN=PTPRD PE=4 SV=1;sp|P23468-3|PTPRD_HUMAN Isoform 3 of Receptor-type tyrosine-protein phosphata	11	8	6	6	1	1	1	0	2	3	1	2	0	1	2	1	1	0	2	4	2	2	2	2	0	0	0	0	1	2	1	1	0	0	1	0	0	0	1	3	1	1	1	1
324	F5GX07;H0YG83;H0YGR4;H0YG54;F5GYG5;Q9Y3B8-2;Q9Y3B8-3;Q9Y3B8;H0YH58	F5GX07;H0YG83;H0YGR4;H0YG54;F5GYG5;Q9Y3B8-2;Q9Y3B8-3;Q9Y3B8;H0YH58	Oligoribonuclease, mitochondrial	REXO2	tr|F5GX07|F5GX07_HUMAN Oligoribonuclease, mitochondrial OS=Homo sapiens GN=REXO2 PE=1 SV=1;tr|H0YG83|H0YG83_HUMAN Oligoribonuclease, mitochondrial (Fragment) OS=Homo sapiens GN=REXO2 PE=1 SV=1;tr|H0YGR4|H0YGR4_HUMAN Oligoribonuclease, mitochondrial (Fragme	9	2	2	2	0	0	0	0	0	0	0	0	0	0	0	0	0	0	0	0	0	0	0	0	0	0	0	0	0	0	0	0	0	0	0	0	0	0	0	0	0	0	0	0
325	F5H1S8;F5GX14;Q14165;H0YG07	F5H1S8;F5GX14;Q14165;H0YG07	Malectin	MLEC	tr|F5H1S8|F5H1S8_HUMAN Malectin (Fragment) OS=Homo sapiens GN=MLEC PE=1 SV=1;tr|F5GX14|F5GX14_HUMAN Malectin OS=Homo sapiens GN=MLEC PE=1 SV=1;sp|Q14165|MLEC_HUMAN Malectin OS=Homo sapiens GN=MLEC PE=1 SV=1;tr|H0YG07|H0YG07_HUMAN Malectin (Fragment) OS=Hom	4	2	2	2	0	0	0	0	0	0	0	0	0	0	0	0	0	2	0	0	0	1	1	0	0	0	0	0	0	0	0	0	0	0	0	0	0	2	0	0	0	1	1	0
326	F5H169;F5H5V4;F5GX23;J3KN29;O00233-2;O00233	F5H169;F5H5V4;F5GX23;J3KN29;O00233-2;O00233	26S proteasome non-ATPase regulatory subunit 9	PSMD9	tr|F5H169|F5H169_HUMAN 26S proteasome non-ATPase regulatory subunit 9 OS=Homo sapiens GN=PSMD9 PE=1 SV=1;tr|F5H5V4|F5H5V4_HUMAN 26S proteasome non-ATPase regulatory subunit 9 (Fragment) OS=Homo sapiens GN=PSMD9 PE=1 SV=1;tr|F5GX23|F5GX23_HUMAN 26S proteaso	6	2	2	2	2	2	1	2	1	1	1	1	0	0	2	0	0	0	0	1	1	1	0	1	2	2	1	2	1	1	1	1	0	0	2	0	0	0	0	1	1	1	0	1
327	F5GY55;Q16531;Q16531-2;F5GZY8;F5H775;F5GYG8;F5GWI0;F5H2L3;F5H0Y5;F5H581;F5H6C5;F5H238;F5H198;F5H4N9;F5H7A0	F5GY55;Q16531	DNA damage-binding protein 1	DDB1	tr|F5GY55|F5GY55_HUMAN Uncharacterized protein OS=Homo sapiens GN=DDB1 PE=1 SV=1;sp|Q16531|DDB1_HUMAN DNA damage-binding protein 1 OS=Homo sapiens GN=DDB1 PE=1 SV=1	15	13	13	13	0	0	0	0	2	2	2	0	0	1	1	0	1	0	1	0	1	0	2	1	0	0	0	0	2	2	2	0	0	1	1	0	1	0	1	0	1	0	2	1
328	F5H4U8;F5H7C6;F5GYF7;F5H248;Q9UBW8;F5H4Z0;F5H3M6;G3XAP1;F5GXT7	F5H4U8;F5H7C6;F5GYF7;F5H248;Q9UBW8;F5H4Z0;F5H3M6;G3XAP1;F5GXT7	COP9 signalosome complex subunit 7a	COPS7A	tr|F5H4U8|F5H4U8_HUMAN COP9 signalosome complex subunit 7a (Fragment) OS=Homo sapiens GN=COPS7A PE=1 SV=1;tr|F5H7C6|F5H7C6_HUMAN COP9 signalosome complex subunit 7a (Fragment) OS=Homo sapiens GN=COPS7A PE=1 SV=1;tr|F5GYF7|F5GYF7_HUMAN COP9 signalosome comp	9	2	2	2	0	0	0	0	0	0	0	0	0	0	0	0	0	0	0	1	0	0	0	1	0	0	0	0	0	0	0	0	0	0	0	0	0	0	0	1	0	0	0	1
329	F5GYN4;J3KR44;Q96FW1;F5H6Q1;F5GYJ8;F5H3F0;Q96FW1-2	F5GYN4;J3KR44;Q96FW1;F5H6Q1;F5GYJ8;F5H3F0;Q96FW1-2	Ubiquitin thioesterase OTUB1	OTUB1	tr|F5GYN4|F5GYN4_HUMAN Ubiquitin thioesterase OTUB1 OS=Homo sapiens GN=OTUB1 PE=1 SV=1;tr|J3KR44|J3KR44_HUMAN Ubiquitin thioesterase OTUB1 OS=Homo sapiens GN=OTUB1 PE=1 SV=2;sp|Q96FW1|OTUB1_HUMAN Ubiquitin thioesterase OTUB1 OS=Homo sapiens GN=OTUB1 PE=1 S	7	4	4	4	0	1	0	0	0	1	0	0	0	0	0	0	0	0	0	0	1	0	0	0	0	1	0	0	0	1	0	0	0	0	0	0	0	0	0	0	1	0	0	0
330	F8WCM7;F8VRJ6;F5GZG6;Q9H3S4	F8WCM7;F8VRJ6;F5GZG6;Q9H3S4	Thiamin pyrophosphokinase 1	TPK1	tr|F8WCM7|F8WCM7_HUMAN Thiamin pyrophosphokinase 1 OS=Homo sapiens GN=TPK1 PE=4 SV=1;tr|F8VRJ6|F8VRJ6_HUMAN Thiamin pyrophosphokinase 1 (Fragment) OS=Homo sapiens GN=TPK1 PE=4 SV=3;tr|F5GZG6|F5GZG6_HUMAN Thiamin pyrophosphokinase 1 OS=Homo sapiens GN=TPK1	4	2	2	2	0	0	0	0	0	0	0	0	0	1	0	0	0	0	1	1	0	0	0	1	0	0	0	0	0	0	0	0	0	1	0	0	0	0	1	1	0	0	0	1
331	F5GZS6;J3KPF3;P08195-2;P08195-3;P08195;P08195-4;F5GZI0;F5H0E2;H0YFS2;H0YFX4	F5GZS6;J3KPF3;P08195-2;P08195-3;P08195;P08195-4	4F2 cell-surface antigen heavy chain	SLC3A2	tr|F5GZS6|F5GZS6_HUMAN 4F2 cell-surface antigen heavy chain OS=Homo sapiens GN=SLC3A2 PE=1 SV=1;tr|J3KPF3|J3KPF3_HUMAN 4F2 cell-surface antigen heavy chain OS=Homo sapiens GN=SLC3A2 PE=1 SV=1;sp|P08195-2|4F2_HUMAN Isoform 2 of 4F2 cell-surface antigen heav	10	15	15	15	5	7	3	6	5	6	5	5	7	4	4	4	3	5	5	6	4	4	4	4	5	7	3	6	5	6	5	5	7	4	4	4	3	5	5	6	4	4	4	4
332	F5GZZ9;Q86VB7-3;Q86VB7;Q86VB7-2;C9JHR8;Q86VB7-4;H0YGZ7	F5GZZ9;Q86VB7-3;Q86VB7;Q86VB7-2;C9JHR8;Q86VB7-4	Scavenger receptor cysteine-rich type 1 protein M130;Soluble CD163	CD163	tr|F5GZZ9|F5GZZ9_HUMAN Scavenger receptor cysteine-rich type 1 protein M130 OS=Homo sapiens GN=CD163 PE=4 SV=1;sp|Q86VB7-3|C163A_HUMAN Isoform 3 of Scavenger receptor cysteine-rich type 1 protein M130 OS=Homo sapiens GN=CD163;sp|Q86VB7|C163A_HUMAN Scavenge	7	28	28	28	3	5	5	5	5	6	4	5	6	5	5	6	9	10	6	8	2	4	7	7	3	5	5	5	5	6	4	5	6	5	5	6	9	10	6	8	2	4	7	7
333	F5H2B5;Q96BZ4;G3V3J8	F5H2B5;Q96BZ4;G3V3J8	Phospholipase D4	PLD4	tr|F5H2B5|F5H2B5_HUMAN Phospholipase D4 OS=Homo sapiens GN=PLD4 PE=4 SV=1;sp|Q96BZ4|PLD4_HUMAN Phospholipase D4 OS=Homo sapiens GN=PLD4 PE=2 SV=2;tr|G3V3J8|G3V3J8_HUMAN Phospholipase D4 (Fragment) OS=Homo sapiens GN=PLD4 PE=4 SV=1	3	4	4	4	0	0	0	1	0	0	0	0	0	0	0	0	1	0	0	0	0	0	0	0	0	0	0	1	0	0	0	0	0	0	0	0	1	0	0	0	0	0	0	0
334	F5H365;Q15436;G3V4V1;G3V1W4;G3V3G5;G3V2R6;Q15436-2;G3V5K1;G3V5X8;G3V4Q2;Q5QPE2;Q15437	F5H365;Q15436	Protein transport protein Sec23A	SEC23A	tr|F5H365|F5H365_HUMAN Protein transport protein Sec23A OS=Homo sapiens GN=SEC23A PE=1 SV=1;sp|Q15436|SC23A_HUMAN Protein transport protein Sec23A OS=Homo sapiens GN=SEC23A PE=1 SV=2	12	5	5	5	0	0	0	2	1	1	1	0	0	1	1	1	0	0	0	0	0	1	0	2	0	0	0	2	1	1	1	0	0	1	1	1	0	0	0	0	0	1	0	2
335	F5H442;Q99816;Q99816-2	F5H442;Q99816	Tumor susceptibility gene 101 protein	TSG101	tr|F5H442|F5H442_HUMAN Tumor susceptibility gene 101 protein OS=Homo sapiens GN=TSG101 PE=1 SV=1;sp|Q99816|TS101_HUMAN Tumor susceptibility gene 101 protein OS=Homo sapiens GN=TSG101 PE=1 SV=2	3	3	3	3	0	0	0	0	0	0	0	0	0	0	0	0	0	0	0	0	0	0	0	0	0	0	0	0	0	0	0	0	0	0	0	0	0	0	0	0	0	0	0	0
336	F5H4B6;Q8IZ83-3;Q8IZ83	F5H4B6;Q8IZ83-3;Q8IZ83	Aldehyde dehydrogenase family 16 member A1	ALDH16A1	tr|F5H4B6|F5H4B6_HUMAN Aldehyde dehydrogenase family 16 member A1 OS=Homo sapiens GN=ALDH16A1 PE=1 SV=1;sp|Q8IZ83-3|A16A1_HUMAN Isoform 3 of Aldehyde dehydrogenase family 16 member A1 OS=Homo sapiens GN=ALDH16A1;sp|Q8IZ83|A16A1_HUMAN Aldehyde dehydrogenase	3	4	4	4	1	0	0	0	0	3	0	0	0	0	1	1	0	0	1	0	0	0	2	1	1	0	0	0	0	3	0	0	0	0	1	1	0	0	1	0	0	0	2	1
337	F5H5D3;Q9BQE3;F8VVB9;F8VQQ4;F8VRZ4;F8VS66;F8VX09;F8VWV9;F8VRK0;F8VXZ7;F8W0F6	F5H5D3;Q9BQE3;F8VVB9;F8VQQ4	Tubulin alpha-1C chain	TUBA1C;TUBA1B;TUBA1A	tr|F5H5D3|F5H5D3_HUMAN Tubulin alpha-1C chain OS=Homo sapiens GN=TUBA1C PE=1 SV=1;sp|Q9BQE3|TBA1C_HUMAN Tubulin alpha-1C chain OS=Homo sapiens GN=TUBA1C PE=1 SV=1;tr|F8VVB9|F8VVB9_HUMAN Tubulin alpha-1B chain (Fragment) OS=Homo sapiens GN=TUBA1B PE=4 SV=3;	11	12	1	1	3	4	2	4	4	6	3	3	2	5	3	4	4	3	3	5	5	4	4	4	1	1	0	0	1	0	0	0	0	0	0	0	0	0	0	0	0	0	1	1
338	F5H5G1;H3BLU2;Q13449;C9J5G3	F5H5G1;H3BLU2;Q13449	Limbic system-associated membrane protein	LSAMP	tr|F5H5G1|F5H5G1_HUMAN Limbic system-associated membrane protein OS=Homo sapiens GN=LSAMP PE=4 SV=2;tr|H3BLU2|H3BLU2_HUMAN Limbic system-associated membrane protein (Fragment) OS=Homo sapiens GN=LSAMP PE=4 SV=1;sp|Q13449|LSAMP_HUMAN Limbic system-associate	4	7	7	7	2	2	1	1	0	2	2	2	2	3	2	2	2	1	1	2	1	2	1	3	2	2	1	1	0	2	2	2	2	3	2	2	2	1	1	2	1	2	1	3
339	F5H7G2;Q96B86-3;Q96B86;Q96B86-4	F5H7G2;Q96B86-3;Q96B86;Q96B86-4	Repulsive guidance molecule A	RGMA	tr|F5H7G2|F5H7G2_HUMAN Repulsive guidance molecule A OS=Homo sapiens GN=RGMA PE=4 SV=2;sp|Q96B86-3|RGMA_HUMAN Isoform 2 of Repulsive guidance molecule A OS=Homo sapiens GN=RGMA;sp|Q96B86|RGMA_HUMAN Repulsive guidance molecule A OS=Homo sapiens GN=RGMA PE=1	4	2	2	2	1	1	1	1	1	1	1	1	1	1	1	1	1	1	1	1	1	1	1	1	1	1	1	1	1	1	1	1	1	1	1	1	1	1	1	1	1	1	1	1
340	F5H7S7;Q13576;E7EWC2;Q13576-3;Q13576-2;D6R939;E9PDT6;H0YLE8;F2Z2E2;Q86VI3	F5H7S7;Q13576;E7EWC2;Q13576-3;Q13576-2	Ras GTPase-activating-like protein IQGAP2	IQGAP2	tr|F5H7S7|F5H7S7_HUMAN Ras GTPase-activating-like protein IQGAP2 OS=Homo sapiens GN=IQGAP2 PE=1 SV=2;sp|Q13576|IQGA2_HUMAN Ras GTPase-activating-like protein IQGAP2 OS=Homo sapiens GN=IQGAP2 PE=1 SV=4;tr|E7EWC2|E7EWC2_HUMAN Ras GTPase-activating-like prote	10	15	15	14	2	0	0	0	2	1	2	2	0	1	0	0	0	2	0	2	0	2	1	1	2	0	0	0	2	1	2	2	0	1	0	0	0	2	0	2	0	2	1	1
341	F5H8B0;P08709-2;P08709	F5H8B0;P08709-2;P08709	Coagulation factor VII;Factor VII light chain;Factor VII heavy chain	F7	tr|F5H8B0|F5H8B0_HUMAN Coagulation factor VII OS=Homo sapiens GN=F7 PE=3 SV=2;sp|P08709-2|FA7_HUMAN Isoform B of Coagulation factor VII OS=Homo sapiens GN=F7;sp|P08709|FA7_HUMAN Coagulation factor VII OS=Homo sapiens GN=F7 PE=1 SV=1	3	11	11	11	7	6	6	7	4	5	4	7	6	5	6	5	5	5	4	6	4	6	6	5	7	6	6	7	4	5	4	7	6	5	6	5	5	5	4	6	4	6	6	5
342	F6RFD5;P60981;P60981-2	F6RFD5;P60981;P60981-2	Destrin	DSTN	tr|F6RFD5|F6RFD5_HUMAN Destrin OS=Homo sapiens GN=DSTN PE=1 SV=1;sp|P60981|DEST_HUMAN Destrin OS=Homo sapiens GN=DSTN PE=1 SV=3;sp|P60981-2|DEST_HUMAN Isoform 2 of Destrin OS=Homo sapiens GN=DSTN	3	3	3	3	0	0	0	0	0	0	0	0	0	0	0	0	0	0	0	0	0	0	0	0	0	0	0	0	0	0	0	0	0	0	0	0	0	0	0	0	0	0	0	0
343	F6SYF8;Q9UBP4;E9PKW6;E9PKK9;E9PHY3	F6SYF8;Q9UBP4	Dickkopf-related protein 3	DKK3	tr|F6SYF8|F6SYF8_HUMAN Dickkopf-related protein 3 OS=Homo sapiens GN=DKK3 PE=4 SV=1;sp|Q9UBP4|DKK3_HUMAN Dickkopf-related protein 3 OS=Homo sapiens GN=DKK3 PE=1 SV=2	5	8	8	8	2	1	1	0	0	1	1	1	1	1	0	2	1	0	1	2	1	0	2	1	2	1	1	0	0	1	1	1	1	1	0	2	1	0	1	2	1	0	2	1
344	F6TLX2;Q9HC38-2;Q9HC38;I3L3Q4;Q9HC38-3;I3L1I0	F6TLX2;Q9HC38-2;Q9HC38;I3L3Q4	Glyoxalase domain-containing protein 4	GLOD4	tr|F6TLX2|F6TLX2_HUMAN Glyoxalase domain-containing protein 4 OS=Homo sapiens GN=GLOD4 PE=1 SV=1;sp|Q9HC38-2|GLOD4_HUMAN Isoform 2 of Glyoxalase domain-containing protein 4 OS=Homo sapiens GN=GLOD4;sp|Q9HC38|GLOD4_HUMAN Glyoxalase domain-containing protein	6	7	7	7	2	0	1	0	0	1	0	0	0	0	0	0	0	1	0	1	0	0	0	1	2	0	1	0	0	1	0	0	0	0	0	0	0	1	0	1	0	0	0	1
345	F6X2W2;Q7Z3B1;Q7Z3B1-2	F6X2W2;Q7Z3B1;Q7Z3B1-2	Neuronal growth regulator 1	NEGR1	tr|F6X2W2|F6X2W2_HUMAN Neuronal growth regulator 1 OS=Homo sapiens GN=NEGR1 PE=4 SV=1;sp|Q7Z3B1|NEGR1_HUMAN Neuronal growth regulator 1 OS=Homo sapiens GN=NEGR1 PE=1 SV=3;sp|Q7Z3B1-2|NEGR1_HUMAN Isoform 2 of Neuronal growth regulator 1 OS=Homo sapiens GN=N	3	4	4	4	1	0	0	0	1	0	0	0	0	0	0	1	0	1	0	0	0	0	0	0	1	0	0	0	1	0	0	0	0	0	0	1	0	1	0	0	0	0	0	0
346	F8VQX6;H0YI09;Q9H8H3	F8VQX6;H0YI09;Q9H8H3	Methyltransferase-like protein 7A	METTL7A	tr|F8VQX6|F8VQX6_HUMAN Methyltransferase-like protein 7A (Fragment) OS=Homo sapiens GN=METTL7A PE=1 SV=1;tr|H0YI09|H0YI09_HUMAN Methyltransferase-like protein 7A (Fragment) OS=Homo sapiens GN=METTL7A PE=1 SV=1;sp|Q9H8H3|MET7A_HUMAN Methyltransferase-like p	3	2	2	2	1	0	1	1	0	0	0	0	0	0	1	1	1	0	1	1	0	0	1	1	1	0	1	1	0	0	0	0	0	0	1	1	1	0	1	1	0	0	1	1
347	F8VR84;Q9HB07;F8VQQ3	F8VR84;Q9HB07;F8VQQ3	UPF0160 protein MYG1, mitochondrial	C12orf10	tr|F8VR84|F8VR84_HUMAN UPF0160 protein MYG1, mitochondrial OS=Homo sapiens GN=C12orf10 PE=1 SV=1;sp|Q9HB07|MYG1_HUMAN UPF0160 protein MYG1, mitochondrial OS=Homo sapiens GN=C12orf10 PE=1 SV=2;tr|F8VQQ3|F8VQQ3_HUMAN UPF0160 protein MYG1, mitochondrial OS=Ho	3	3	3	3	0	0	0	0	0	0	0	0	0	0	0	0	1	0	0	0	0	0	0	0	0	0	0	0	0	0	0	0	0	0	0	0	1	0	0	0	0	0	0	0
348	Q6ZR19;F8VSD5;P23467-4;P23467;P23467-3;F8VU56;J3QT52;P23467-2	Q6ZR19;F8VSD5;P23467-4;P23467;P23467-3;F8VU56;J3QT52;P23467-2	Receptor-type tyrosine-protein phosphatase beta;Protein-tyrosine-phosphatase	PTPRB	tr|Q6ZR19|Q6ZR19_HUMAN Receptor-type tyrosine-protein phosphatase beta (Fragment) OS=Homo sapiens GN=PTPRB PE=2 SV=1;tr|F8VSD5|F8VSD5_HUMAN Receptor-type tyrosine-protein phosphatase beta OS=Homo sapiens GN=PTPRB PE=4 SV=1;sp|P23467-4|PTPRB_HUMAN Isoform 4	8	12	12	12	0	1	0	2	0	1	1	1	1	0	1	1	2	1	1	1	2	0	1	1	0	1	0	2	0	1	1	1	1	0	1	1	2	1	1	1	2	0	1	1
349	F8VWU4;F8VVZ0;F8VUA5;F8VVK3;K7ERI8;K7ERQ8;P61020-2;P20339-2;P61020;P20339;P51148;P51148-2;F8WCY6;F8WD79;F8VPW9;F8VSF8;F8VWZ7;K7ENY4	F8VWU4;F8VVZ0;F8VUA5;F8VVK3;K7ERI8;K7ERQ8;P61020-2;P20339-2;P61020;P20339;P51148;P51148-2;F8WCY6;F8WD79;F8VPW9;F8VSF8;F8VWZ7;K7ENY4	Ras-related protein Rab-5B;Ras-related protein Rab-5A;Ras-related protein Rab-5C	RAB5C;RAB5B;RAB5A	tr|F8VWU4|F8VWU4_HUMAN Ras-related protein Rab-5C (Fragment) OS=Homo sapiens GN=RAB5C PE=4 SV=3;tr|F8VVZ0|F8VVZ0_HUMAN Ras-related protein Rab-5B (Fragment) OS=Homo sapiens GN=RAB5B PE=1 SV=1;tr|F8VUA5|F8VUA5_HUMAN Ras-related protein Rab-5B (Fragment) OS=	18	2	2	2	0	0	0	0	0	1	0	1	0	0	0	1	0	0	0	1	1	0	0	1	0	0	0	0	0	1	0	1	0	0	0	1	0	0	0	1	1	0	0	1
350	F8W1A2;F8VVB6;Q99435-4;Q99435;Q99435-2;Q99435-3;F8VXR5;F8VRQ0;F8VZ72;H0YIT4	F8W1A2;F8VVB6;Q99435-4;Q99435;Q99435-2;Q99435-3	Protein kinase C-binding protein NELL2	NELL2	tr|F8W1A2|F8W1A2_HUMAN Protein kinase C-binding protein NELL2 (Fragment) OS=Homo sapiens GN=NELL2 PE=4 SV=1;tr|F8VVB6|F8VVB6_HUMAN Protein kinase C-binding protein NELL2 OS=Homo sapiens GN=NELL2 PE=4 SV=1;sp|Q99435-4|NELL2_HUMAN Isoform 4 of Protein kinase	10	5	5	5	0	2	2	1	0	1	0	0	1	1	2	1	0	0	0	0	1	0	0	1	0	2	2	1	0	1	0	0	1	1	2	1	0	0	0	0	1	0	0	1
351	F8VWW8;Q92485;Q5T0Y8;Q92485-2	F8VWW8;Q92485;Q5T0Y8;Q92485-2	Acid sphingomyelinase-like phosphodiesterase 3b	SMPDL3B	tr|F8VWW8|F8VWW8_HUMAN Acid sphingomyelinase-like phosphodiesterase 3b OS=Homo sapiens GN=SMPDL3B PE=4 SV=1;sp|Q92485|ASM3B_HUMAN Acid sphingomyelinase-like phosphodiesterase 3b OS=Homo sapiens GN=SMPDL3B PE=2 SV=2;tr|Q5T0Y8|Q5T0Y8_HUMAN Acid sphingomyelin	4	3	3	3	0	0	0	1	1	1	1	0	1	1	0	0	1	1	1	1	0	0	0	1	0	0	0	1	1	1	1	0	1	1	0	0	1	1	1	1	0	0	0	1
352	F8VXB0;Q8NEU8;Q8NEU8-3;F8VWV2;Q8NEU8-2	F8VXB0;Q8NEU8;Q8NEU8-3;F8VWV2;Q8NEU8-2	DCC-interacting protein 13-beta	APPL2	tr|F8VXB0|F8VXB0_HUMAN DCC-interacting protein 13-beta OS=Homo sapiens GN=APPL2 PE=1 SV=1;sp|Q8NEU8|DP13B_HUMAN DCC-interacting protein 13-beta OS=Homo sapiens GN=APPL2 PE=1 SV=3;sp|Q8NEU8-3|DP13B_HUMAN Isoform 3 of DCC-interacting protein 13-beta OS=Homo	5	2	2	2	1	0	0	0	0	0	0	0	0	0	0	1	1	0	1	0	0	0	0	0	1	0	0	0	0	0	0	0	0	0	0	1	1	0	1	0	0	0	0	0
353	F8VZ49;F8W6I7;P09651-3;P09651-2;P09651;F8VYN5;Q32P51;F8VTQ5;F8W646;H0YH80	F8VZ49;F8W6I7;P09651-3;P09651-2;P09651;F8VYN5;Q32P51;F8VTQ5;F8W646;H0YH80	Heterogeneous nuclear ribonucleoprotein A1;Heterogeneous nuclear ribonucleoprotein A1, N-terminally processed;Heterogeneous nuclear ribonucleoprotein A1-like 2	HNRNPA1;HNRNPA1L2	tr|F8VZ49|F8VZ49_HUMAN Heterogeneous nuclear ribonucleoprotein A1 (Fragment) OS=Homo sapiens GN=HNRNPA1 PE=1 SV=1;tr|F8W6I7|F8W6I7_HUMAN Heterogeneous nuclear ribonucleoprotein A1 OS=Homo sapiens GN=HNRNPA1 PE=1 SV=2;sp|P09651-3|ROA1_HUMAN Isoform 2 of Het	10	4	4	4	1	2	2	1	0	0	2	1	0	0	0	1	0	0	2	0	0	0	1	0	1	2	2	1	0	0	2	1	0	0	0	1	0	0	2	0	0	0	1	0
354	F8W111;P14384;F8VVI6;H0YHN7	F8W111;P14384;F8VVI6	Carboxypeptidase M	CPM	tr|F8W111|F8W111_HUMAN Carboxypeptidase M (Fragment) OS=Homo sapiens GN=CPM PE=4 SV=1;sp|P14384|CBPM_HUMAN Carboxypeptidase M OS=Homo sapiens GN=CPM PE=1 SV=2;tr|F8VVI6|F8VVI6_HUMAN Carboxypeptidase M (Fragment) OS=Homo sapiens GN=CPM PE=4 SV=1	4	4	4	4	0	0	1	0	0	0	1	0	0	0	0	0	0	1	0	0	0	0	0	1	0	0	1	0	0	0	1	0	0	0	0	0	0	1	0	0	0	0	0	1
355	F8W1A4;P54819-5;P54819-2;P54819;P54819-6;P54819-3;F8VY04;P54819-4;F8VZG5;G3V213;F8VPP1	F8W1A4;P54819-5;P54819-2;P54819;P54819-6;P54819-3;F8VY04;P54819-4;F8VZG5;G3V213	Adenylate kinase 2, mitochondrial;Adenylate kinase 2, mitochondrial;Adenylate kinase 2, mitochondrial, N-terminally processed	AK2	tr|F8W1A4|F8W1A4_HUMAN Adenylate kinase 2, mitochondrial OS=Homo sapiens GN=AK2 PE=1 SV=1;sp|P54819-5|KAD2_HUMAN Isoform 5 of Adenylate kinase 2, mitochondrial OS=Homo sapiens GN=AK2;sp|P54819-2|KAD2_HUMAN Isoform 2 of Adenylate kinase 2, mitochondrial OS=	11	8	8	8	3	3	2	0	2	2	0	2	1	1	1	1	0	1	3	3	0	0	1	3	3	3	2	0	2	2	0	2	1	1	1	1	0	1	3	3	0	0	1	3
356	F8W1I6;Q13561;Q13561-3;Q13561-2;F8VW18;H0YI98;H0YHL1;F8VRV7;F8VX93	F8W1I6;Q13561;Q13561-3;Q13561-2;F8VW18;H0YI98	Dynactin subunit 2	DCTN2	tr|F8W1I6|F8W1I6_HUMAN Dynactin subunit 2 OS=Homo sapiens GN=DCTN2 PE=1 SV=1;sp|Q13561|DCTN2_HUMAN Dynactin subunit 2 OS=Homo sapiens GN=DCTN2 PE=1 SV=4;sp|Q13561-3|DCTN2_HUMAN Isoform 3 of Dynactin subunit 2 OS=Homo sapiens GN=DCTN2;sp|Q13561-2|DCTN2_HUMA	9	5	5	5	1	1	0	0	2	0	0	0	0	0	0	0	0	2	0	0	1	2	0	0	1	1	0	0	2	0	0	0	0	0	0	0	0	2	0	0	1	2	0	0
357	F8W1R7;G3V1V0;P60660-2;P60660;F8VPF3;J3KND3;G8JLA2;B7Z6Z4;G3V1Y7;F8VZU9;F8W180;H0YI43;F8W1I5;P14649;F8VXL3	F8W1R7;G3V1V0;P60660-2;P60660;F8VPF3;J3KND3;G8JLA2;B7Z6Z4;G3V1Y7;F8VZU9;F8W180	Myosin light polypeptide 6	MYL6	tr|F8W1R7|F8W1R7_HUMAN Myosin light polypeptide 6 OS=Homo sapiens GN=MYL6 PE=4 SV=1;tr|G3V1V0|G3V1V0_HUMAN Myosin light polypeptide 6 OS=Homo sapiens GN=MYL6 PE=4 SV=1;sp|P60660-2|MYL6_HUMAN Isoform Smooth muscle of Myosin light polypeptide 6 OS=Homo sapie	15	7	7	7	2	2	2	2	1	4	4	1	1	3	2	3	2	3	1	2	2	3	2	2	2	2	2	2	1	4	4	1	1	3	2	3	2	3	1	2	2	3	2	2
358	F8W785;O00461	F8W785;O00461	Golgi integral membrane protein 4	GOLIM4	tr|F8W785|F8W785_HUMAN Golgi integral membrane protein 4 OS=Homo sapiens GN=GOLIM4 PE=1 SV=1;sp|O00461|GOLI4_HUMAN Golgi integral membrane protein 4 OS=Homo sapiens GN=GOLIM4 PE=1 SV=1	2	3	3	3	0	0	0	0	0	0	1	0	0	0	0	0	0	0	0	0	0	0	0	0	0	0	0	0	0	0	1	0	0	0	0	0	0	0	0	0	0	0	0	0
359	F8W876;P48740-3;C9JMA2	F8W876;P48740-3	Mannan-binding lectin serine protease 1;Mannan-binding lectin serine protease 1 heavy chain;Mannan-binding lectin serine protease 1 light chain	MASP1	tr|F8W876|F8W876_HUMAN Mannan-binding lectin serine protease 1 OS=Homo sapiens GN=MASP1 PE=4 SV=1;sp|P48740-3|MASP1_HUMAN Isoform 3 of Mannan-binding lectin serine protease 1 OS=Homo sapiens GN=MASP1	3	16	2	2	5	4	5	6	9	7	5	6	7	7	6	7	5	6	5	6	8	5	6	4	0	0	0	0	1	0	0	0	0	0	0	1	0	0	0	0	0	0	0	0
360	J3KQ45;F8W8W7;O43493-4;O43493-2;O43493-5;O43493-3;O43493;O43493-6	J3KQ45;F8W8W7;O43493-4;O43493-2;O43493-5;O43493-3;O43493	Trans-Golgi network integral membrane protein 2	TGOLN2	tr|J3KQ45|J3KQ45_HUMAN Trans-Golgi network integral membrane protein 2 OS=Homo sapiens GN=TGOLN2 PE=1 SV=1;tr|F8W8W7|F8W8W7_HUMAN Trans-Golgi network integral membrane protein 2 OS=Homo sapiens GN=TGOLN2 PE=1 SV=2;sp|O43493-4|TGON2_HUMAN Isoform 4 of Trans	8	5	5	5	0	0	0	0	1	0	0	0	0	1	1	0	0	0	0	0	0	0	0	0	0	0	0	0	1	0	0	0	0	1	1	0	0	0	0	0	0	0	0	0
361	F8WCF6;P59998;P59998-3;F8WDD7;H7C0A3;P59998-2;F8WDW3;F8WE39;R4GN08;P59998-4	F8WCF6;P59998;P59998-3;F8WDD7;H7C0A3;P59998-2	Actin-related protein 2/3 complex subunit 4	ARPC4-TTLL3;ARPC4	tr|F8WCF6|F8WCF6_HUMAN Protein ARPC4-TTLL3 OS=Homo sapiens GN=ARPC4-TTLL3 PE=4 SV=1;sp|P59998|ARPC4_HUMAN Actin-related protein 2/3 complex subunit 4 OS=Homo sapiens GN=ARPC4 PE=1 SV=3;sp|P59998-3|ARPC4_HUMAN Isoform 3 of Actin-related protein 2/3 complex	10	6	6	6	2	2	3	2	1	2	1	2	2	1	0	0	0	1	1	3	0	2	0	1	2	2	3	2	1	2	1	2	2	1	0	0	0	1	1	3	0	2	0	1
362	F8WDW9;Q96AP7;C9JIE7	F8WDW9;Q96AP7	Endothelial cell-selective adhesion molecule	ESAM	tr|F8WDW9|F8WDW9_HUMAN Endothelial cell-selective adhesion molecule OS=Homo sapiens GN=ESAM PE=4 SV=1;sp|Q96AP7|ESAM_HUMAN Endothelial cell-selective adhesion molecule OS=Homo sapiens GN=ESAM PE=1 SV=1	3	3	3	3	0	0	0	0	0	0	0	0	0	0	0	0	0	0	0	0	0	0	0	0	0	0	0	0	0	0	0	0	0	0	0	0	0	0	0	0	0	0	0	0
363	G3V0E5;P02786;H7C3V5	G3V0E5;P02786	Transferrin receptor protein 1;Transferrin receptor protein 1, serum form	TFRC	tr|G3V0E5|G3V0E5_HUMAN Transferrin receptor (P90, CD71), isoform CRA_c OS=Homo sapiens GN=TFRC PE=1 SV=1;sp|P02786|TFR1_HUMAN Transferrin receptor protein 1 OS=Homo sapiens GN=TFRC PE=1 SV=2	3	22	22	22	5	5	5	4	5	4	4	6	6	6	7	5	7	4	6	5	6	6	8	8	5	5	5	4	5	4	4	6	6	6	7	5	7	4	6	5	6	6	8	8
364	G3V279;P84090	G3V279;P84090	Enhancer of rudimentary homolog	ERH	tr|G3V279|G3V279_HUMAN Enhancer of rudimentary homolog OS=Homo sapiens GN=ERH PE=1 SV=1;sp|P84090|ERH_HUMAN Enhancer of rudimentary homolog OS=Homo sapiens GN=ERH PE=1 SV=1	2	1	1	1	0	0	0	0	0	0	0	0	0	0	0	0	0	0	0	0	0	0	0	0	0	0	0	0	0	0	0	0	0	0	0	0	0	0	0	0	0	0	0	0
365	J3KNG4;G3V2M8;Q8WVM8-2;Q8WVM8-3;Q8WVM8	J3KNG4;G3V2M8;Q8WVM8-2;Q8WVM8-3;Q8WVM8	Sec1 family domain-containing protein 1	SCFD1	tr|J3KNG4|J3KNG4_HUMAN Sec1 family domain-containing protein 1 OS=Homo sapiens GN=SCFD1 PE=1 SV=1;tr|G3V2M8|G3V2M8_HUMAN Sec1 family domain-containing protein 1 (Fragment) OS=Homo sapiens GN=SCFD1 PE=1 SV=1;sp|Q8WVM8-2|SCFD1_HUMAN Isoform 2 of Sec1 family	5	1	1	1	0	0	0	0	0	0	0	0	0	0	0	0	0	0	0	0	0	0	0	0	0	0	0	0	0	0	0	0	0	0	0	0	0	0	0	0	0	0	0	0
366	G3V4C1;G3V2Q1;P07910-4;P07910-2;P07910;G3V576;G3V4W0;B4DY08;P07910-3;G3V4M8;G3V5X6;G3V3K6;G3V251;B4DSU6;G3V555;G3V5V7;G3V575;G3V2D6;P0DMR1;O60812;B7ZW38;B2RXH8;G3V2H6	G3V4C1;G3V2Q1;P07910-4;P07910-2;P07910;G3V576;G3V4W0;B4DY08;P07910-3;G3V4M8;G3V5X6;G3V3K6;G3V251;B4DSU6;G3V555;G3V5V7;G3V575;G3V2D6;P0DMR1;O60812;B7ZW38;B2RXH8	Heterogeneous nuclear ribonucleoproteins C1/C2;Heterogeneous nuclear ribonucleoprotein C-like 4;Heterogeneous nuclear ribonucleoprotein C-like 1;Heterogeneous nuclear ribonucleoprotein C-like 3;Heterogeneous nuclear ribonucleoprotein C-like 2	HNRNPC;HNRNPCL4;HNRNPCL1;HNRNPCL3;HNRNPCL2	tr|G3V4C1|G3V4C1_HUMAN Heterogeneous nuclear ribonucleoproteins C1/C2 OS=Homo sapiens GN=HNRNPC PE=1 SV=1;tr|G3V2Q1|G3V2Q1_HUMAN Heterogeneous nuclear ribonucleoproteins C1/C2 OS=Homo sapiens GN=HNRNPC PE=1 SV=1;sp|P07910-4|HNRPC_HUMAN Isoform 4 of Heterog	23	4	4	4	0	0	1	0	0	1	0	0	0	0	0	0	0	0	0	0	1	1	0	1	0	0	1	0	0	1	0	0	0	0	0	0	0	0	0	0	1	1	0	1
367	G3V2W1;Q9UK55;CON__ENSEMBL:ENSBTAP00000013050	G3V2W1;Q9UK55	Protein Z-dependent protease inhibitor	SERPINA10	tr|G3V2W1|G3V2W1_HUMAN Protein Z-dependent protease inhibitor OS=Homo sapiens GN=SERPINA10 PE=3 SV=1;sp|Q9UK55|ZPI_HUMAN Protein Z-dependent protease inhibitor OS=Homo sapiens GN=SERPINA10 PE=1 SV=1	3	21	21	21	8	8	6	5	5	6	5	8	7	8	8	5	7	8	6	6	6	6	6	5	8	8	6	5	5	6	5	8	7	8	8	5	7	8	6	6	6	6	6	5
368	G3V3A0;A0A087WY93	G3V3A0		SERPINA3	tr|G3V3A0|G3V3A0_HUMAN Alpha-1-antichymotrypsin OS=Homo sapiens GN=SERPINA3 PE=3 SV=1	2	24	2	2	17	15	15	16	15	17	16	15	16	16	18	15	18	16	16	15	17	15	15	17	2	2	2	2	2	2	2	2	2	2	2	2	2	2	2	2	2	2	2	2
369	G3V511;G3V3X5;Q14767	G3V511;G3V3X5;Q14767	Latent-transforming growth factor beta-binding protein 2	LTBP2	tr|G3V511|G3V511_HUMAN Latent-transforming growth factor beta-binding protein 2 OS=Homo sapiens GN=LTBP2 PE=4 SV=1;tr|G3V3X5|G3V3X5_HUMAN Latent-transforming growth factor beta-binding protein 2 OS=Homo sapiens GN=LTBP2 PE=4 SV=1;sp|Q14767|LTBP2_HUMAN Late	3	11	11	11	1	2	2	2	0	0	3	2	0	1	4	2	1	1	0	1	0	0	1	0	1	2	2	2	0	0	3	2	0	1	4	2	1	1	0	1	0	0	1	0
370	G3V4S9;Q9UN36-2;Q9UN36-3;Q9UN36;G3V5L7;G3V2I9;G3V5H8;G3V578;H0YJT9;Q9UN36-4;Q9UN36-5;Q9UN36-6;G3V2A6;G3V5B7;G3V383;G3V5S0;G3V392;G3V5G0;G3V4X3;G3V5B5;G3V239;G3V5P9;G3V5D7;G3V420;G3V2S0;G3V3C3;G3V2Y3;G3V5G7;A0A088AWQ3;G3V552;G3V3X3;G3V3P6;G3V237;H0YJ56;G3V4T9;G3V2T2;G3V5A6;G3V280;G3V3P1;G3V5V9;G3V3D5;G3V3X2;G3V285;G3V4S2;G3V271;G3V358;H7C0X0	G3V4S9;Q9UN36-2;Q9UN36-3;Q9UN36;G3V5L7;G3V2I9;G3V5H8;G3V578;H0YJT9;Q9UN36-4;Q9UN36-5;Q9UN36-6;G3V2A6;G3V5B7;G3V383;G3V5S0;G3V392;G3V5G0	Protein NDRG2	NDRG2	tr|G3V4S9|G3V4S9_HUMAN Protein NDRG2 (Fragment) OS=Homo sapiens GN=NDRG2 PE=1 SV=3;sp|Q9UN36-2|NDRG2_HUMAN Isoform 2 of Protein NDRG2 OS=Homo sapiens GN=NDRG2;sp|Q9UN36-3|NDRG2_HUMAN Isoform 3 of Protein NDRG2 OS=Homo sapiens GN=NDRG2;sp|Q9UN36|NDRG2_HUMAN	47	4	4	4	0	0	0	0	0	0	0	1	0	0	0	1	0	0	0	0	0	0	0	0	0	0	0	0	0	0	0	1	0	0	0	1	0	0	0	0	0	0	0	0
371	H0YJ31;G3V4U0;G3XA98;Q9UBX5	H0YJ31;G3V4U0;G3XA98;Q9UBX5	Fibulin-5	FBLN5	tr|H0YJ31|H0YJ31_HUMAN Fibulin-5 (Fragment) OS=Homo sapiens GN=FBLN5 PE=4 SV=1;tr|G3V4U0|G3V4U0_HUMAN Fibulin-5 OS=Homo sapiens GN=FBLN5 PE=4 SV=1;tr|G3XA98|G3XA98_HUMAN Fibulin 5, isoform CRA_a OS=Homo sapiens GN=FBLN5 PE=4 SV=1;sp|Q9UBX5|FBLN5_HUMAN Fibu	4	4	4	4	1	1	1	1	1	2	1	2	1	1	2	1	2	1	1	1	0	1	1	0	1	1	1	1	1	2	1	2	1	1	2	1	2	1	1	1	0	1	1	0
372	G3V5P6;O95428-4;O95428-6;O95428-5;O95428;B5MDP7;O95428-3;H0YJA1;H0YMM2	G3V5P6;O95428-4;O95428-6;O95428-5;O95428;B5MDP7	Papilin	PAPLN	tr|G3V5P6|G3V5P6_HUMAN Papilin OS=Homo sapiens GN=PAPLN PE=4 SV=1;sp|O95428-4|PPN_HUMAN Isoform 4 of Papilin OS=Homo sapiens GN=PAPLN;sp|O95428-6|PPN_HUMAN Isoform 6 of Papilin OS=Homo sapiens GN=PAPLN;sp|O95428-5|PPN_HUMAN Isoform 5 of Papilin OS=Homo sap	9	7	7	7	0	1	2	0	0	0	1	1	1	1	1	2	0	1	1	2	2	2	0	1	0	1	2	0	0	0	1	1	1	1	1	2	0	1	1	2	2	2	0	1
373	G3V5Z7;P60900;G3V295;P60900-2;G3V3I1;P60900-3;G3V3U4;H0YJC4;G3V4S5;G3V2S7	G3V5Z7;P60900;G3V295;P60900-2;G3V3I1;P60900-3	Proteasome subunit alpha type;Proteasome subunit alpha type-6	PSMA6	tr|G3V5Z7|G3V5Z7_HUMAN Proteasome subunit alpha type OS=Homo sapiens GN=PSMA6 PE=1 SV=1;sp|P60900|PSA6_HUMAN Proteasome subunit alpha type-6 OS=Homo sapiens GN=PSMA6 PE=1 SV=1;tr|G3V295|G3V295_HUMAN Proteasome subunit alpha type OS=Homo sapiens GN=PSMA6 PE	10	12	12	12	1	1	1	2	2	1	2	1	2	2	2	3	2	1	0	1	4	2	2	3	1	1	1	2	2	1	2	1	2	2	2	3	2	1	0	1	4	2	2	3
374	G3XAI2;P07942;E7EPA6	G3XAI2;P07942	Laminin subunit beta-1	LAMB1	tr|G3XAI2|G3XAI2_HUMAN Laminin subunit beta-1 OS=Homo sapiens GN=LAMB1 PE=1 SV=1;sp|P07942|LAMB1_HUMAN Laminin subunit beta-1 OS=Homo sapiens GN=LAMB1 PE=1 SV=2	3	39	39	39	5	5	5	2	7	5	4	4	6	6	5	7	5	8	4	3	3	5	3	1	5	5	5	2	7	5	4	4	6	6	5	7	5	8	4	3	3	5	3	1
375	G3XAK1;P26927;Q2TV78;Q2TV78-2;H7C0F8	G3XAK1;P26927	Hepatocyte growth factor-like protein;Hepatocyte growth factor-like protein alpha chain;Hepatocyte growth factor-like protein beta chain	MST1	tr|G3XAK1|G3XAK1_HUMAN Hepatocyte growth factor-like protein alpha chain OS=Homo sapiens GN=MST1 PE=3 SV=1;sp|P26927|HGFL_HUMAN Hepatocyte growth factor-like protein OS=Homo sapiens GN=MST1 PE=1 SV=2	5	30	30	30	14	9	14	15	12	15	15	15	14	16	13	14	14	10	13	12	12	11	13	17	14	9	14	15	12	15	15	15	14	16	13	14	14	10	13	12	12	11	13	17
376	G3XAP6;P49747;P49747-2	G3XAP6;P49747;P49747-2	Cartilage oligomeric matrix protein	COMP	tr|G3XAP6|G3XAP6_HUMAN Cartilage oligomeric matrix protein OS=Homo sapiens GN=COMP PE=4 SV=1;sp|P49747|COMP_HUMAN Cartilage oligomeric matrix protein OS=Homo sapiens GN=COMP PE=1 SV=2;sp|P49747-2|COMP_HUMAN Isoform 2 of Cartilage oligomeric matrix protein	3	34	34	27	10	10	10	8	10	9	9	13	8	10	6	13	10	12	11	10	11	10	12	14	7	6	7	4	6	7	5	9	6	5	4	7	7	8	6	7	8	7	7	10
377	G5E9C5;O76074-2;O76074;C9JGT3;H0YA14	G5E9C5;O76074-2;O76074	cGMP-specific 3,5-cyclic phosphodiesterase	PDE5A	tr|G5E9C5|G5E9C5_HUMAN Phosphodiesterase 5A, cGMP-specific, isoform CRA_a OS=Homo sapiens GN=PDE5A PE=4 SV=1;sp|O76074-2|PDE5A_HUMAN Isoform PDE5A2 of cGMP-specific 3,5-cyclic phosphodiesterase OS=Homo sapiens GN=PDE5A;sp|O76074|PDE5A_HUMAN cGMP-specific	5	11	11	11	1	0	2	2	0	3	1	2	1	0	2	2	3	2	0	1	3	1	0	1	1	0	2	2	0	3	1	2	1	0	2	2	3	2	0	1	3	1	0	1
378	G8JLD5;O00429-4;O00429-5;O00429-3;O00429-2;O00429;O00429-8;O00429-6;O00429-7;F8VZ52;B4DPZ9;F8W1W3;F8VUJ9;H0YI79;H0YHY4;F8VR28;F8VYL3;B4DDQ3	G8JLD5;O00429-4;O00429-5;O00429-3;O00429-2;O00429;O00429-8;O00429-6;O00429-7	Dynamin-1-like protein	DNM1L	tr|G8JLD5|G8JLD5_HUMAN Dynamin-1-like protein OS=Homo sapiens GN=DNM1L PE=1 SV=1;sp|O00429-4|DNM1L_HUMAN Isoform 3 of Dynamin-1-like protein OS=Homo sapiens GN=DNM1L;sp|O00429-5|DNM1L_HUMAN Isoform 5 of Dynamin-1-like protein OS=Homo sapiens GN=DNM1L;sp|O0	18	9	9	9	1	2	0	0	0	1	0	1	1	1	2	0	1	0	0	0	2	1	0	0	1	2	0	0	0	1	0	1	1	1	2	0	1	0	0	0	2	1	0	0
379	H0Y2X5;P47895	H0Y2X5;P47895	Aldehyde dehydrogenase family 1 member A3	ALDH1A3	tr|H0Y2X5|H0Y2X5_HUMAN Aldehyde dehydrogenase 1 family, member A3, isoform CRA_b OS=Homo sapiens GN=ALDH1A3 PE=1 SV=1;sp|P47895|AL1A3_HUMAN Aldehyde dehydrogenase family 1 member A3 OS=Homo sapiens GN=ALDH1A3 PE=1 SV=2	2	2	1	1	1	0	0	0	0	1	0	0	0	0	1	0	0	0	0	0	0	0	0	0	0	0	0	0	0	0	0	0	0	0	0	0	0	0	0	0	0	0	0	0
380	H0Y360;Q01433-3;Q01433-5;Q01433-2;Q01433-4;Q01433	H0Y360;Q01433-3;Q01433-5;Q01433-2;Q01433-4;Q01433	AMP deaminase 2	AMPD2	tr|H0Y360|H0Y360_HUMAN AMP deaminase 2 (Fragment) OS=Homo sapiens GN=AMPD2 PE=1 SV=1;sp|Q01433-3|AMPD2_HUMAN Isoform Ex1A-3 of AMP deaminase 2 OS=Homo sapiens GN=AMPD2;sp|Q01433-5|AMPD2_HUMAN Isoform 5 of AMP deaminase 2 OS=Homo sapiens GN=AMPD2;sp|Q01433-	6	4	4	4	0	0	0	0	0	0	0	0	0	0	0	0	1	0	1	0	0	0	0	0	0	0	0	0	0	0	0	0	0	0	0	0	1	0	1	0	0	0	0	0
381	H0Y4Y4;Q96C19	H0Y4Y4;Q96C19	EF-hand domain-containing protein D2	EFHD2	tr|H0Y4Y4|H0Y4Y4_HUMAN EF-hand domain-containing protein D2 (Fragment) OS=Homo sapiens GN=EFHD2 PE=1 SV=1;sp|Q96C19|EFHD2_HUMAN EF-hand domain-containing protein D2 OS=Homo sapiens GN=EFHD2 PE=1 SV=1	2	2	2	1	0	0	0	0	0	0	0	0	0	0	0	0	0	0	0	0	0	0	0	0	0	0	0	0	0	0	0	0	0	0	0	0	0	0	0	0	0	0	0	0
382	H0YDW7;H0YCV9;H0Y5E4;P16070-15;P16070-18;P16070-12;P16070-14;P16070-13;P16070-11;P16070-10;P16070-16;P16070-8;P16070-9;P16070-17;P16070-6;P16070-4;P16070-3;P16070-7;P16070-5;P16070;H0YDX6;H0YD13;H0YD17;H0Y2P0;E9PKC6;Q86UZ1;H0YF08;H0YD90;H0YEV3;H0YEU1;P16070-19	H0YDW7;H0YCV9;H0Y5E4;P16070-15;P16070-18;P16070-12;P16070-14;P16070-13;P16070-11;P16070-10;P16070-16;P16070-8;P16070-9;P16070-17;P16070-6;P16070-4;P16070-3;P16070-7;P16070-5;P16070;H0YDX6;H0YD13;H0YD17;H0Y2P0;E9PKC6	CD44 antigen	CD44	tr|H0YDW7|H0YDW7_HUMAN CD44 antigen (Fragment) OS=Homo sapiens GN=CD44 PE=1 SV=1;tr|H0YCV9|H0YCV9_HUMAN CD44 antigen (Fragment) OS=Homo sapiens GN=CD44 PE=1 SV=1;tr|H0Y5E4|H0Y5E4_HUMAN CD44 antigen (Fragment) OS=Homo sapiens GN=CD44 PE=1 SV=1;sp|P16070-15|	31	4	4	4	2	1	2	2	2	2	2	2	2	2	2	2	2	2	2	2	2	2	2	2	2	1	2	2	2	2	2	2	2	2	2	2	2	2	2	2	2	2	2	2
383	H0Y630;Q9Y6E0-2;Q9Y6E0;Q5JV98	H0Y630;Q9Y6E0-2;Q9Y6E0;Q5JV98	Serine/threonine-protein kinase 24;Serine/threonine-protein kinase 24 36 kDa subunit;Serine/threonine-protein kinase 24 12 kDa subunit	STK24	tr|H0Y630|H0Y630_HUMAN Serine/threonine-protein kinase 24 12 kDa subunit (Fragment) OS=Homo sapiens GN=STK24 PE=1 SV=1;sp|Q9Y6E0-2|STK24_HUMAN Isoform A of Serine/threonine-protein kinase 24 OS=Homo sapiens GN=STK24;sp|Q9Y6E0|STK24_HUMAN Serine/threonine-p	4	4	4	1	0	0	1	0	1	1	0	0	2	1	1	1	0	3	1	0	1	1	2	0	0	0	0	0	1	0	0	0	0	0	0	0	0	1	0	0	0	1	1	0
384	H0Y755;M9MML0;P08637;C9JC71	H0Y755;M9MML0;P08637	Low affinity immunoglobulin gamma Fc region receptor III-A	FCGR3A	tr|H0Y755|H0Y755_HUMAN Low affinity immunoglobulin gamma Fc region receptor III-A (Fragment) OS=Homo sapiens GN=FCGR3A PE=4 SV=1;tr|M9MML0|M9MML0_HUMAN Low affinity immunoglobulin gamma Fc region receptor III-A OS=Homo sapiens GN=FCGR3A PE=4 SV=1;sp|P08637	4	7	3	3	4	4	4	5	5	5	4	3	3	5	5	4	5	3	3	3	3	2	2	3	2	2	2	2	1	1	1	1	1	2	2	1	1	1	1	1	1	1	0	1
385	H0Y7A7;P62158;E7ETZ0;E7EMB3;Q96HY3;G3V361;G3V226;M0QZ52;F8WBR5;G3V479	H0Y7A7;P62158;E7ETZ0;E7EMB3;Q96HY3;G3V361	Calmodulin	CALM2;CALM1	tr|H0Y7A7|H0Y7A7_HUMAN Calmodulin (Fragment) OS=Homo sapiens GN=CALM2 PE=1 SV=1;sp|P62158|CALM_HUMAN Calmodulin OS=Homo sapiens GN=CALM1 PE=1 SV=2;tr|E7ETZ0|E7ETZ0_HUMAN Calmodulin OS=Homo sapiens GN=CALM1 PE=1 SV=1;tr|E7EMB3|E7EMB3_HUMAN Calmodulin OS=Hom	10	11	11	11	5	7	6	6	3	6	3	6	6	7	4	6	6	2	3	6	3	2	2	5	5	7	6	6	3	6	3	6	6	7	4	6	6	2	3	6	3	2	2	5
386	H0Y8X4;O43598-2;O43598	H0Y8X4;O43598-2;O43598	2-deoxynucleoside 5-phosphate N-hydrolase 1	DNPH1	tr|H0Y8X4|H0Y8X4_HUMAN 2-deoxynucleoside 5-phosphate N-hydrolase 1 (Fragment) OS=Homo sapiens GN=DNPH1 PE=1 SV=1;sp|O43598-2|DNPH1_HUMAN Isoform 2 of 2-deoxynucleoside 5-phosphate N-hydrolase 1 OS=Homo sapiens GN=DNPH1;sp|O43598|DNPH1_HUMAN 2-deoxynuc	3	1	1	1	0	0	0	0	0	0	0	0	0	0	0	0	0	0	0	0	0	0	0	0	0	0	0	0	0	0	0	0	0	0	0	0	0	0	0	0	0	0	0	0
387	H0Y997;Q96J42-2;Q96J42;H0Y928;D6RBD9;D6RB48	H0Y997;Q96J42-2;Q96J42	Thioredoxin domain-containing protein 15	TXNDC15	tr|H0Y997|H0Y997_HUMAN Thioredoxin domain-containing protein 15 (Fragment) OS=Homo sapiens GN=TXNDC15 PE=4 SV=1;sp|Q96J42-2|TXD15_HUMAN Isoform 2 of Thioredoxin domain-containing protein 15 OS=Homo sapiens GN=TXNDC15;sp|Q96J42|TXD15_HUMAN Thioredoxin domai	6	5	5	5	0	0	0	2	1	0	2	0	1	0	1	1	0	1	0	1	0	0	2	0	0	0	0	2	1	0	2	0	1	0	1	1	0	1	0	1	0	0	2	0
388	H0YAC1;P03952;E9PBC5;C9J075;P20718	H0YAC1;P03952;E9PBC5	Plasma kallikrein;Plasma kallikrein heavy chain;Plasma kallikrein light chain	KLKB1	tr|H0YAC1|H0YAC1_HUMAN Plasma kallikrein heavy chain (Fragment) OS=Homo sapiens GN=KLKB1 PE=3 SV=1;sp|P03952|KLKB1_HUMAN Plasma kallikrein OS=Homo sapiens GN=KLKB1 PE=1 SV=1;tr|E9PBC5|E9PBC5_HUMAN Plasma kallikrein heavy chain OS=Homo sapiens GN=KLKB1 PE=3	5	41	41	33	25	26	26	26	25	26	26	25	31	26	28	26	29	24	28	26	28	26	25	23	21	22	23	21	21	23	22	21	25	22	24	23	25	21	23	23	22	22	20	19
389	H0YB13;O76061	H0YB13;O76061	Stanniocalcin-2	STC2	tr|H0YB13|H0YB13_HUMAN Stanniocalcin-2 (Fragment) OS=Homo sapiens GN=STC2 PE=4 SV=1;sp|O76061|STC2_HUMAN Stanniocalcin-2 OS=Homo sapiens GN=STC2 PE=1 SV=1	2	2	2	2	1	1	1	1	1	0	1	0	0	1	1	1	1	0	1	0	1	0	1	1	1	1	1	1	1	0	1	0	0	1	1	1	1	0	1	0	1	0	1	1
390	H0YBN0;Q8NEZ2-2;Q8NEZ2	H0YBN0;Q8NEZ2-2;Q8NEZ2	Vacuolar protein sorting-associated protein 37A	VPS37A	tr|H0YBN0|H0YBN0_HUMAN Vacuolar protein sorting-associated protein 37A (Fragment) OS=Homo sapiens GN=VPS37A PE=4 SV=1;sp|Q8NEZ2-2|VP37A_HUMAN Isoform 2 of Vacuolar protein sorting-associated protein 37A OS=Homo sapiens GN=VPS37A;sp|Q8NEZ2|VP37A_HUMAN Vacuo	3	1	1	1	0	0	1	0	0	1	0	1	1	0	0	0	1	0	1	0	1	0	1	0	0	0	1	0	0	1	0	1	1	0	0	0	1	0	1	0	1	0	1	0
391	H0YEX4;Q4KMG0-2;Q4KMG0;E9PNF2;E9PPQ7;E9PRD8	H0YEX4;Q4KMG0-2;Q4KMG0	Cell adhesion molecule-related/down-regulated by oncogenes	CDON	tr|H0YEX4|H0YEX4_HUMAN Cell adhesion molecule-related/down-regulated by oncogenes (Fragment) OS=Homo sapiens GN=CDON PE=4 SV=1;sp|Q4KMG0-2|CDON_HUMAN Isoform 2 of Cell adhesion molecule-related/down-regulated by oncogenes OS=Homo sapiens GN=CDON;sp|Q4KMG0|	6	4	4	4	0	0	0	0	0	0	0	0	0	0	0	0	0	0	0	0	1	0	0	0	0	0	0	0	0	0	0	0	0	0	0	0	0	0	0	0	1	0	0	0
392	H0YGV7;H0YG20;Q9UKM7	H0YGV7;H0YG20;Q9UKM7	alpha-1,2-Mannosidase;Endoplasmic reticulum mannosyl-oligosaccharide 1,2-alpha-mannosidase	MAN1B1	tr|H0YGV7|H0YGV7_HUMAN alpha-1,2-Mannosidase OS=Homo sapiens GN=MAN1B1 PE=3 SV=2;tr|H0YG20|H0YG20_HUMAN alpha-1,2-Mannosidase OS=Homo sapiens GN=MAN1B1 PE=3 SV=2;sp|Q9UKM7|MA1B1_HUMAN Endoplasmic reticulum mannosyl-oligosaccharide 1,2-alpha-mannosidase OS=	3	2	2	2	1	0	0	0	1	0	0	0	0	0	0	0	0	0	0	0	0	0	0	0	1	0	0	0	1	0	0	0	0	0	0	0	0	0	0	0	0	0	0	0
393	H0YJ34;Q96AC1-2;Q96AC1;Q96AC1-3;H0YJB6	H0YJ34;Q96AC1-2;Q96AC1;Q96AC1-3	Fermitin family homolog 2	FERMT2	tr|H0YJ34|H0YJ34_HUMAN Fermitin family homolog 2 (Fragment) OS=Homo sapiens GN=FERMT2 PE=1 SV=1;sp|Q96AC1-2|FERM2_HUMAN Isoform 2 of Fermitin family homolog 2 OS=Homo sapiens GN=FERMT2;sp|Q96AC1|FERM2_HUMAN Fermitin family homolog 2 OS=Homo sapiens GN=FERM	5	5	5	5	0	1	0	0	0	0	0	0	0	0	0	0	0	0	0	0	0	0	0	0	0	1	0	0	0	0	0	0	0	0	0	0	0	0	0	0	0	0	0	0
394	H0YJG7;O95433-2;O95433;H0YJ63;G3V438;H0YJU2	H0YJG7;O95433-2;O95433;H0YJ63;G3V438	Activator of 90 kDa heat shock protein ATPase homolog 1	AHSA1	tr|H0YJG7|H0YJG7_HUMAN Activator of 90 kDa heat shock protein ATPase homolog 1 (Fragment) OS=Homo sapiens GN=AHSA1 PE=1 SV=1;sp|O95433-2|AHSA1_HUMAN Isoform 2 of Activator of 90 kDa heat shock protein ATPase homolog 1 OS=Homo sapiens GN=AHSA1;sp|O95433|AHS	6	3	3	3	0	0	0	0	0	0	0	0	0	0	0	1	0	0	0	1	1	0	1	1	0	0	0	0	0	0	0	0	0	0	0	1	0	0	0	1	1	0	1	1
395	H0YJW9	H0YJW9			tr|H0YJW9|H0YJW9_HUMAN Uncharacterized protein (Fragment) OS=Homo sapiens PE=4 SV=3	1	5	1	1	2	2	1	1	1	4	1	2	1	3	3	2	2	3	3	2	2	2	1	3	0	0	0	0	0	1	0	1	0	1	1	1	0	1	1	0	1	0	0	0
396	H0YMM1;H0YKS4;H0YMD0;H0YMU9;H0YN42;P07355;H0YKZ7;H0YLV6;H0YMT9;H0YKX9;P07355-2;H0YKV8;H0YKL9;H0YMW4;A6NMY6;H0YMD9;H0YNP5;H0YM50;H0YNB8;H0YKN4;H0YLE2;H0YN52;H0YNA0;H0YN28;H0YL33	H0YMM1;H0YKS4;H0YMD0;H0YMU9;H0YN42;P07355;H0YKZ7;H0YLV6;H0YMT9;H0YKX9;P07355-2;H0YKV8;H0YKL9;H0YMW4;A6NMY6;H0YMD9;H0YNP5;H0YM50	Annexin;Annexin A2;Putative annexin A2-like protein	ANXA2;ANXA2P2	tr|H0YMM1|H0YMM1_HUMAN Annexin (Fragment) OS=Homo sapiens GN=ANXA2 PE=1 SV=1;tr|H0YKS4|H0YKS4_HUMAN Annexin (Fragment) OS=Homo sapiens GN=ANXA2 PE=1 SV=1;tr|H0YMD0|H0YMD0_HUMAN Annexin (Fragment) OS=Homo sapiens GN=ANXA2 PE=1 SV=1;tr|H0YMU9|H0YMU9_HUMAN An	25	6	6	6	1	1	1	1	0	1	1	1	0	1	2	1	1	1	0	2	1	1	2	1	1	1	1	1	0	1	1	1	0	1	2	1	1	1	0	2	1	1	2	1
397	H0YKU1;H0YNJ8;Q9NYL9	H0YKU1;H0YNJ8;Q9NYL9	Tropomodulin-3	TMOD3	tr|H0YKU1|H0YKU1_HUMAN Tropomodulin-3 (Fragment) OS=Homo sapiens GN=TMOD3 PE=1 SV=1;tr|H0YNJ8|H0YNJ8_HUMAN Tropomodulin-3 OS=Homo sapiens GN=TMOD3 PE=1 SV=1;sp|Q9NYL9|TMOD3_HUMAN Tropomodulin-3 OS=Homo sapiens GN=TMOD3 PE=1 SV=1	3	8	8	8	0	0	0	1	1	0	0	0	1	0	1	0	1	0	0	1	0	2	0	1	0	0	0	1	1	0	0	0	1	0	1	0	1	0	0	1	0	2	0	1
398	H0YL18;P61769;F5H6I0	H0YL18;P61769;F5H6I0	Beta-2-microglobulin;Beta-2-microglobulin;Beta-2-microglobulin form pI 5.3	B2M	tr|H0YL18|H0YL18_HUMAN Beta-2-microglobulin form pI 5.3 OS=Homo sapiens GN=B2M PE=1 SV=1;sp|P61769|B2MG_HUMAN Beta-2-microglobulin OS=Homo sapiens GN=B2M PE=1 SV=1;tr|F5H6I0|F5H6I0_HUMAN Beta-2-microglobulin OS=Homo sapiens GN=B2M PE=1 SV=2	3	3	3	1	3	3	3	3	3	3	3	3	3	3	3	3	3	3	3	3	2	3	3	3	1	1	1	1	1	1	1	1	1	1	1	1	1	1	1	1	0	1	1	1
399	H0YMZ1;H0YL69;P25789;H0YMA1;H0YLC2;H0YN18;H0YKT8;H0YMI6;P25789-2;H0YKS0;H0YLS6;H0YMV3	H0YMZ1;H0YL69;P25789;H0YMA1;H0YLC2;H0YN18;H0YKT8;H0YMI6;P25789-2	Proteasome subunit alpha type;Proteasome subunit alpha type-4;Proteasome subunit beta type	PSMA4	tr|H0YMZ1|H0YMZ1_HUMAN Proteasome subunit alpha type (Fragment) OS=Homo sapiens GN=PSMA4 PE=1 SV=3;tr|H0YL69|H0YL69_HUMAN Proteasome subunit alpha type (Fragment) OS=Homo sapiens GN=PSMA4 PE=1 SV=1;sp|P25789|PSA4_HUMAN Proteasome subunit alpha type-4 OS=Ho	12	9	9	9	0	1	3	1	3	1	2	2	1	2	0	0	2	0	2	1	2	0	0	1	0	1	3	1	3	1	2	2	1	2	0	0	2	0	2	1	2	0	0	1
400	J3KMZ9;H0YMD1;P01130-2;P01130-3;P01130-6;P01130-4;P01130-5;P01130;H0YM92;H0YMQ3	J3KMZ9;H0YMD1;P01130-2;P01130-3;P01130-6;P01130-4;P01130-5;P01130;H0YM92	Low-density lipoprotein receptor	LDLR	tr|J3KMZ9|J3KMZ9_HUMAN Low-density lipoprotein receptor (Fragment) OS=Homo sapiens GN=LDLR PE=1 SV=1;tr|H0YMD1|H0YMD1_HUMAN Low-density lipoprotein receptor OS=Homo sapiens GN=LDLR PE=1 SV=1;sp|P01130-2|LDLR_HUMAN Isoform 2 of Low-density lipoprotein recep	10	10	10	10	2	1	1	0	0	2	1	0	0	1	3	1	3	1	0	2	2	2	0	2	2	1	1	0	0	2	1	0	0	1	3	1	3	1	0	2	2	2	0	2
401	H0YN26;P39687;O95626;O43423	H0YN26;P39687	Acidic leucine-rich nuclear phosphoprotein 32 family member A	ANP32A	tr|H0YN26|H0YN26_HUMAN Acidic leucine-rich nuclear phosphoprotein 32 family member A OS=Homo sapiens GN=ANP32A PE=1 SV=1;sp|P39687|AN32A_HUMAN Acidic leucine-rich nuclear phosphoprotein 32 family member A OS=Homo sapiens GN=ANP32A PE=1 SV=1	4	5	5	3	0	1	0	0	0	0	1	0	0	0	1	0	0	0	0	0	0	0	1	0	0	1	0	0	0	0	1	0	0	0	1	0	0	0	0	0	0	0	1	0
402	H0YNK6;Q06418;H0YN24	H0YNK6;Q06418	Receptor protein-tyrosine kinase;Tyrosine-protein kinase receptor TYRO3	TYRO3	tr|H0YNK6|H0YNK6_HUMAN Tyrosine-protein kinase receptor TYRO3 OS=Homo sapiens GN=TYRO3 PE=4 SV=1;sp|Q06418|TYRO3_HUMAN Tyrosine-protein kinase receptor TYRO3 OS=Homo sapiens GN=TYRO3 PE=1 SV=1	3	3	3	3	0	0	0	0	0	0	0	0	0	0	0	1	1	0	0	0	0	0	0	0	0	0	0	0	0	0	0	0	0	0	0	1	1	0	0	0	0	0	0	0
403	H0YNX7;P30047-2;P30047	H0YNX7;P30047-2;P30047	GTP cyclohydrolase 1 feedback regulatory protein	GCHFR	tr|H0YNX7|H0YNX7_HUMAN GTP cyclohydrolase 1 feedback regulatory protein OS=Homo sapiens GN=GCHFR PE=1 SV=1;sp|P30047-2|GFRP_HUMAN Isoform 2 of GTP cyclohydrolase 1 feedback regulatory protein OS=Homo sapiens GN=GCHFR;sp|P30047|GFRP_HUMAN GTP cyclohydrolase	3	2	2	2	0	0	0	0	0	0	1	0	0	0	1	0	0	0	0	0	0	0	0	0	0	0	0	0	0	0	1	0	0	0	1	0	0	0	0	0	0	0	0	0
404	H3BLU7;O43488	H3BLU7;O43488	Aflatoxin B1 aldehyde reductase member 2	AKR7A2	tr|H3BLU7|H3BLU7_HUMAN Aflatoxin B1 aldehyde reductase member 2 (Fragment) OS=Homo sapiens GN=AKR7A2 PE=1 SV=1;sp|O43488|ARK72_HUMAN Aflatoxin B1 aldehyde reductase member 2 OS=Homo sapiens GN=AKR7A2 PE=1 SV=3	2	5	4	3	1	0	1	0	0	1	1	1	1	1	0	1	0	0	1	0	0	0	0	0	0	0	0	0	0	0	0	0	0	0	0	0	0	0	0	0	0	0	0	0
405	I3L4X8;H3BM21;P05106-2;P05106-3;P05106	I3L4X8;H3BM21;P05106-2;P05106-3;P05106	Integrin beta;Integrin beta-3	ITGB3	tr|I3L4X8|I3L4X8_HUMAN Integrin beta OS=Homo sapiens GN=ITGB3 PE=3 SV=1;tr|H3BM21|H3BM21_HUMAN Integrin beta (Fragment) OS=Homo sapiens PE=3 SV=1;sp|P05106-2|ITB3_HUMAN Isoform Beta-3B of Integrin beta-3 OS=Homo sapiens GN=ITGB3;sp|P05106-3|ITB3_HUMAN Isof	5	1	1	1	0	0	0	0	0	0	0	0	0	0	0	0	0	0	0	0	0	0	0	0	0	0	0	0	0	0	0	0	0	0	0	0	0	0	0	0	0	0	0	0
406	H3BMA1;H3BUX1;Q13421-4;Q13421-3;Q13421-2;Q13421;H3BR90	H3BMA1;H3BUX1;Q13421-4;Q13421-3;Q13421-2;Q13421	Mesothelin;Megakaryocyte-potentiating factor;Mesothelin, cleaved form	MSLN	tr|H3BMA1|H3BMA1_HUMAN Mesothelin (Fragment) OS=Homo sapiens GN=MSLN PE=4 SV=2;tr|H3BUX1|H3BUX1_HUMAN Mesothelin (Fragment) OS=Homo sapiens GN=MSLN PE=4 SV=1;sp|Q13421-4|MSLN_HUMAN Isoform 4 of Mesothelin OS=Homo sapiens GN=MSLN;sp|Q13421-3|MSLN_HUMAN Isof	7	6	6	6	2	2	1	0	1	1	2	1	0	1	1	1	0	0	1	0	1	1	2	2	2	2	1	0	1	1	2	1	0	1	1	1	0	0	1	0	1	1	2	2
407	H3BMH2;H3BSC1;P62491-2;Q15907-2;P62491;Q15907;B4DQU5	H3BMH2;H3BSC1;P62491-2;Q15907-2;P62491;Q15907;B4DQU5	Ras-related protein Rab-11A;Ras-related protein Rab-11B	RAB11A;RAB11B	tr|H3BMH2|H3BMH2_HUMAN Ras-related protein Rab-11A (Fragment) OS=Homo sapiens GN=RAB11A PE=3 SV=1;tr|H3BSC1|H3BSC1_HUMAN Ras-related protein Rab-11A OS=Homo sapiens GN=RAB11A PE=1 SV=1;sp|P62491-2|RB11A_HUMAN Isoform 2 of Ras-related protein Rab-11A OS=Hom	7	8	8	8	1	2	1	1	1	2	1	1	2	1	2	2	1	2	2	3	3	0	3	5	1	2	1	1	1	2	1	1	2	1	2	2	1	2	2	3	3	0	3	5
408	H3BRN4;H3BNQ7;P80404;H3BPW8;H3BMJ9;H3BRJ1;H3BRT1	H3BRN4;H3BNQ7;P80404	4-aminobutyrate aminotransferase, mitochondrial	ABAT	tr|H3BRN4|H3BRN4_HUMAN 4-aminobutyrate aminotransferase, mitochondrial OS=Homo sapiens GN=ABAT PE=1 SV=1;tr|H3BNQ7|H3BNQ7_HUMAN 4-aminobutyrate aminotransferase, mitochondrial OS=Homo sapiens GN=ABAT PE=1 SV=1;sp|P80404|GABT_HUMAN 4-aminobutyrate aminotran	7	24	24	24	3	2	0	2	1	1	1	2	2	1	1	1	4	2	1	0	2	1	2	2	3	2	0	2	1	1	1	2	2	1	1	1	4	2	1	0	2	1	2	2
409	H3BP20;P06865;H3BS10;H3BU85;H3BTD4;A0A087WUJ7;P06865-2;H3BRP6;A0A087WTY2;H3BVH8;H3BT62;H3BQ04	H3BP20;P06865;H3BS10;H3BU85;H3BTD4	Beta-hexosaminidase;Beta-hexosaminidase subunit alpha	HEXA	tr|H3BP20|H3BP20_HUMAN Beta-hexosaminidase OS=Homo sapiens GN=HEXA PE=1 SV=1;sp|P06865|HEXA_HUMAN Beta-hexosaminidase subunit alpha OS=Homo sapiens GN=HEXA PE=1 SV=2;tr|H3BS10|H3BS10_HUMAN Beta-hexosaminidase OS=Homo sapiens GN=HEXA PE=1 SV=1;tr|H3BU85|H3B	12	10	10	10	1	1	1	3	3	1	3	2	1	2	2	1	1	3	0	1	1	1	1	1	1	1	1	3	3	1	3	2	1	2	2	1	1	3	0	1	1	1	1	1
410	H3BPE1;H3BQK9;Q9UPN3;E9PLY5;E9PNZ4;Q9UPN3-4;Q9UPN3-3;Q9UPN3-2;E9PLY0;Q9UPN3-5	H3BPE1;H3BQK9;Q9UPN3;E9PLY5;E9PNZ4;Q9UPN3-4;Q9UPN3-3;Q9UPN3-2	Microtubule-actin cross-linking factor 1, isoforms 1/2/3/5	MACF1	tr|H3BPE1|H3BPE1_HUMAN Microtubule-actin cross-linking factor 1, isoforms 1/2/3/5 OS=Homo sapiens GN=MACF1 PE=1 SV=1;tr|H3BQK9|H3BQK9_HUMAN Microtubule-actin cross-linking factor 1, isoforms 1/2/3/5 OS=Homo sapiens GN=MACF1 PE=1 SV=1;sp|Q9UPN3|MACF1_HUMAN	10	3	3	3	0	0	0	0	0	0	0	0	0	0	0	0	0	1	0	0	0	0	0	0	0	0	0	0	0	0	0	0	0	0	0	0	0	1	0	0	0	0	0	0
411	H3BQD0;P23435	H3BQD0;P23435	Cerebellin-1;Cerebellin;[des-Ser1]-cerebellin	CBLN1	tr|H3BQD0|H3BQD0_HUMAN Cerebellin OS=Homo sapiens GN=CBLN1 PE=4 SV=1;sp|P23435|CBLN1_HUMAN Cerebellin-1 OS=Homo sapiens GN=CBLN1 PE=1 SV=1	2	1	1	1	1	1	0	0	1	1	0	0	1	0	0	1	1	1	0	1	0	1	1	1	1	1	0	0	1	1	0	0	1	0	0	1	1	1	0	1	0	1	1	1
412	H3BQF1;P07741-2;P07741;H3BSW3;H3BQZ9;H3BQB1	H3BQF1;P07741-2;P07741;H3BSW3;H3BQZ9;H3BQB1	Adenine phosphoribosyltransferase	APRT	tr|H3BQF1|H3BQF1_HUMAN Adenine phosphoribosyltransferase (Fragment) OS=Homo sapiens GN=APRT PE=1 SV=3;sp|P07741-2|APT_HUMAN Isoform 2 of Adenine phosphoribosyltransferase OS=Homo sapiens GN=APRT;sp|P07741|APT_HUMAN Adenine phosphoribosyltransferase OS=Homo	6	3	3	3	0	1	0	0	0	1	0	0	1	0	0	0	0	0	0	0	0	0	0	0	0	1	0	0	0	1	0	0	1	0	0	0	0	0	0	0	0	0	0	0
413	H3BQZ7;Q1KMD3	H3BQZ7;Q1KMD3	Heterogeneous nuclear ribonucleoprotein U-like protein 2	HNRNPUL2-BSCL2;HNRNPUL2	tr|H3BQZ7|H3BQZ7_HUMAN HCG2044799 OS=Homo sapiens GN=HNRNPUL2-BSCL2 PE=4 SV=1;sp|Q1KMD3|HNRL2_HUMAN Heterogeneous nuclear ribonucleoprotein U-like protein 2 OS=Homo sapiens GN=HNRNPUL2 PE=1 SV=1	2	1	1	1	1	0	1	0	0	0	0	0	0	0	0	1	0	0	0	0	0	0	0	1	1	0	1	0	0	0	0	0	0	0	0	1	0	0	0	0	0	0	0	1
414	H3BRY5;P50225;H3BQX5;P50225-2;P50226;E9PKR8;E9PKW4	H3BRY5;P50225;H3BQX5;P50225-2;P50226	Sulfotransferase;Sulfotransferase 1A1;Sulfotransferase 1A2	SULT1A1;SULT1A2	tr|H3BRY5|H3BRY5_HUMAN Sulfotransferase (Fragment) OS=Homo sapiens GN=SULT1A1 PE=1 SV=1;sp|P50225|ST1A1_HUMAN Sulfotransferase 1A1 OS=Homo sapiens GN=SULT1A1 PE=1 SV=3;tr|H3BQX5|H3BQX5_HUMAN Sulfotransferase (Fragment) OS=Homo sapiens GN=SULT1A1 PE=1 SV=3;	7	5	5	3	0	0	0	1	1	0	2	1	1	0	1	0	0	0	0	0	0	1	1	1	0	0	0	0	1	0	0	0	1	0	0	0	0	0	0	0	0	0	1	0
415	H3BSG2;O75309-4;O75309-2;O75309;J3QLA1;I3L418;H3BSV3;O75309-3	H3BSG2;O75309-4;O75309-2;O75309;J3QLA1;I3L418;H3BSV3;O75309-3	Cadherin-16	CDH16	tr|H3BSG2|H3BSG2_HUMAN Cadherin-16 OS=Homo sapiens GN=CDH16 PE=4 SV=1;sp|O75309-4|CAD16_HUMAN Isoform 4 of Cadherin-16 OS=Homo sapiens GN=CDH16;sp|O75309-2|CAD16_HUMAN Isoform 2 of Cadherin-16 OS=Homo sapiens GN=CDH16;sp|O75309|CAD16_HUMAN Cadherin-16 OS=H	8	2	2	2	1	1	0	0	0	0	0	0	0	0	0	0	0	1	0	0	0	0	0	0	1	1	0	0	0	0	0	0	0	0	0	0	0	1	0	0	0	0	0	0
416	H7BY58;P22061;P22061-2;F8WDT3;F8WAV5;F8WAX2;F6S8N6;H7C4X2;C9J0F2	H7BY58;P22061;P22061-2;F8WDT3;F8WAV5;F8WAX2;F6S8N6	Protein-L-isoaspartate O-methyltransferase;Protein-L-isoaspartate(D-aspartate) O-methyltransferase	PCMT1	tr|H7BY58|H7BY58_HUMAN Protein-L-isoaspartate O-methyltransferase OS=Homo sapiens GN=PCMT1 PE=1 SV=1;sp|P22061|PIMT_HUMAN Protein-L-isoaspartate(D-aspartate) O-methyltransferase OS=Homo sapiens GN=PCMT1 PE=1 SV=4;sp|P22061-2|PIMT_HUMAN Isoform 2 of Protein	9	3	3	3	1	0	1	1	0	0	0	0	0	0	1	1	0	1	0	0	1	0	0	1	1	0	1	1	0	0	0	0	0	0	1	1	0	1	0	0	1	0	0	1
417	H7BY64;Q96NZ9-4;Q96NZ9;Q96NZ9-2	H7BY64;Q96NZ9-4;Q96NZ9;Q96NZ9-2	Proline-rich acidic protein 1	PRAP1	tr|H7BY64|H7BY64_HUMAN Proline-rich acidic protein 1 OS=Homo sapiens GN=PRAP1 PE=4 SV=1;sp|Q96NZ9-4|PRAP1_HUMAN Isoform 4 of Proline-rich acidic protein 1 OS=Homo sapiens GN=PRAP1;sp|Q96NZ9|PRAP1_HUMAN Proline-rich acidic protein 1 OS=Homo sapiens GN=PRAP1	4	7	7	1	4	1	1	0	1	4	1	3	4	3	3	3	3	4	3	1	4	4	2	5	0	0	0	0	0	0	0	0	0	0	0	0	0	0	0	0	0	0	0	1
418	H7BZJ3	H7BZJ3		PDIA3	tr|H7BZJ3|H7BZJ3_HUMAN Protein disulfide-isomerase A3 (Fragment) OS=Homo sapiens GN=PDIA3 PE=1 SV=1	1	7	1	1	2	3	1	5	3	2	1	5	3	3	3	4	2	4	4	4	3	5	4	3	1	1	1	1	1	1	1	1	1	1	1	1	1	1	1	1	1	1	1	1
419	H7C0V4;H7C215;Q9BZR6	H7C0V4;H7C215;Q9BZR6	Reticulon-4 receptor	RTN4R	tr|H7C0V4|H7C0V4_HUMAN Reticulon-4 receptor (Fragment) OS=Homo sapiens GN=RTN4R PE=4 SV=1;tr|H7C215|H7C215_HUMAN Reticulon-4 receptor (Fragment) OS=Homo sapiens GN=RTN4R PE=4 SV=1;sp|Q9BZR6|RTN4R_HUMAN Reticulon-4 receptor OS=Homo sapiens GN=RTN4R PE=1 SV=	3	3	3	3	0	0	0	0	0	0	0	0	0	0	0	0	0	0	0	0	0	0	0	0	0	0	0	0	0	0	0	0	0	0	0	0	0	0	0	0	0	0	0	0
420	H7C1E4;P61966;P61966-2	H7C1E4;P61966;P61966-2	AP-1 complex subunit sigma-1A	AP1S1	tr|H7C1E4|H7C1E4_HUMAN AP-1 complex subunit sigma-1A (Fragment) OS=Homo sapiens GN=AP1S1 PE=1 SV=1;sp|P61966|AP1S1_HUMAN AP-1 complex subunit sigma-1A OS=Homo sapiens GN=AP1S1 PE=1 SV=1;sp|P61966-2|AP1S1_HUMAN Isoform 2 of AP-1 complex subunit sigma-1A OS=	3	2	2	2	0	0	0	0	0	0	0	0	0	0	0	0	0	0	0	0	0	0	0	0	0	0	0	0	0	0	0	0	0	0	0	0	0	0	0	0	0	0	0	0
421	H7C2G2;Q93070;Q3KZ30	H7C2G2;Q93070	NAD(P)(+)--arginine ADP-ribosyltransferase;Ecto-ADP-ribosyltransferase 4	ART4	tr|H7C2G2|H7C2G2_HUMAN NAD(P)(+)--arginine ADP-ribosyltransferase (Fragment) OS=Homo sapiens GN=ART4 PE=3 SV=1;sp|Q93070|NAR4_HUMAN Ecto-ADP-ribosyltransferase 4 OS=Homo sapiens GN=ART4 PE=2 SV=2	3	6	6	6	0	1	0	0	0	1	0	2	0	1	1	0	1	0	0	2	1	2	1	1	0	1	0	0	0	1	0	2	0	1	1	0	1	0	0	2	1	2	1	1
422	H7C3S5;Q9C0K7-3;Q9C0K7-2;Q9C0K7	H7C3S5;Q9C0K7-3;Q9C0K7-2;Q9C0K7	STE20-related kinase adapter protein beta	STRADB	tr|H7C3S5|H7C3S5_HUMAN STE20-related kinase adapter protein beta (Fragment) OS=Homo sapiens GN=STRADB PE=4 SV=1;sp|Q9C0K7-3|STRAB_HUMAN Isoform 3 of STE20-related kinase adapter protein beta OS=Homo sapiens GN=STRADB;sp|Q9C0K7-2|STRAB_HUMAN Isoform 2 of ST	4	1	1	1	1	1	1	1	1	1	1	1	1	1	1	1	1	1	0	1	1	1	1	1	1	1	1	1	1	1	1	1	1	1	1	1	1	1	0	1	1	1	1	1
423	H7C5R1	H7C5R1		CP	tr|H7C5R1|H7C5R1_HUMAN Ceruloplasmin (Fragment) OS=Homo sapiens GN=CP PE=4 SV=1	1	66	1	1	44	44	45	42	40	44	45	45	45	44	45	42	43	44	41	44	41	45	42	42	1	0	0	0	0	0	0	0	0	0	0	0	0	0	0	0	0	0	0	0
424	H9KV31;O15394;O15394-2	H9KV31;O15394;O15394-2	Neural cell adhesion molecule 2	NCAM2	tr|H9KV31|H9KV31_HUMAN Neural cell adhesion molecule 2 OS=Homo sapiens GN=NCAM2 PE=4 SV=2;sp|O15394|NCAM2_HUMAN Neural cell adhesion molecule 2 OS=Homo sapiens GN=NCAM2 PE=1 SV=2;sp|O15394-2|NCAM2_HUMAN Isoform 2 of Neural cell adhesion molecule 2 OS=Homo	3	20	20	20	5	6	4	4	4	2	1	6	2	1	3	3	6	4	5	3	3	1	3	1	5	6	4	4	4	2	1	6	2	1	3	3	6	4	5	3	3	1	3	1
425	I3L0A0;Q13404;Q13404-7;Q13404-2;Q13404-1;G3V2F7;Q13404-6;Q13404-8;E5RIF1;D6RG00	I3L0A0;Q13404;Q13404-7;Q13404-2;Q13404-1;G3V2F7;Q13404-6;Q13404-8	Ubiquitin-conjugating enzyme E2 variant 1	TMEM189-UBE2V1;UBE2V1	tr|I3L0A0|I3L0A0_HUMAN HCG2044781 OS=Homo sapiens GN=TMEM189-UBE2V1 PE=4 SV=1;sp|Q13404|UB2V1_HUMAN Ubiquitin-conjugating enzyme E2 variant 1 OS=Homo sapiens GN=UBE2V1 PE=1 SV=2;sp|Q13404-7|UB2V1_HUMAN Isoform 5 of Ubiquitin-conjugating enzyme E2 variant 1	10	3	3	2	0	1	0	0	1	0	1	0	0	0	0	0	0	1	0	1	0	0	1	0	0	1	0	0	0	0	1	0	0	0	0	0	0	0	0	1	0	0	1	0
426	I3L0K2;I3L3M7;Q9BRA2	I3L0K2;I3L3M7;Q9BRA2	Thioredoxin domain-containing protein 17	TXNDC17	tr|I3L0K2|I3L0K2_HUMAN Thioredoxin domain-containing protein 17 OS=Homo sapiens GN=TXNDC17 PE=1 SV=1;tr|I3L3M7|I3L3M7_HUMAN Thioredoxin domain-containing protein 17 OS=Homo sapiens GN=TXNDC17 PE=1 SV=1;sp|Q9BRA2|TXD17_HUMAN Thioredoxin domain-containing pr	3	1	1	1	1	1	0	0	1	1	0	1	0	1	0	0	0	0	1	0	0	0	0	0	1	1	0	0	1	1	0	1	0	1	0	0	0	0	1	0	0	0	0	0
427	I3L145;P04278;P04278-5;I3L1J1;B4DYU0;P04278-4;P04278-2;P04278-3;I3L2X4;I3L4B9;I3L2F1;B0FWH6;B0FWH5;I3L1G4;I3L1C1;B0FWH7;I3L0M1	I3L145;P04278;P04278-5;I3L1J1;B4DYU0;P04278-4;P04278-2;P04278-3;I3L2X4;I3L4B9;I3L2F1;B0FWH6;B0FWH5	Sex hormone-binding globulin	SHBG	tr|I3L145|I3L145_HUMAN Sex hormone-binding globulin OS=Homo sapiens GN=SHBG PE=4 SV=1;sp|P04278|SHBG_HUMAN Sex hormone-binding globulin OS=Homo sapiens GN=SHBG PE=1 SV=2;sp|P04278-5|SHBG_HUMAN Isoform 5 of Sex hormone-binding globulin OS=Homo sapiens GN=SH	17	14	14	13	12	11	10	12	9	10	12	11	9	11	12	11	10	13	11	10	7	11	9	11	11	10	9	11	8	9	11	10	8	10	11	10	9	12	10	9	6	10	8	10
428	I3L1H9;I3L3X0;Q96DA0	I3L1H9;I3L3X0;Q96DA0	Zymogen granule protein 16 homolog B	ZG16B	tr|I3L1H9|I3L1H9_HUMAN Zymogen granule protein 16 homolog B (Fragment) OS=Homo sapiens GN=ZG16B PE=4 SV=1;tr|I3L3X0|I3L3X0_HUMAN Zymogen granule protein 16 homolog B (Fragment) OS=Homo sapiens GN=ZG16B PE=4 SV=1;sp|Q96DA0|ZG16B_HUMAN Zymogen granule protei	3	1	1	1	0	0	0	0	0	0	0	0	0	0	0	0	0	0	0	0	0	0	0	0	0	0	0	0	0	0	0	0	0	0	0	0	0	0	0	0	0	0	0	0
429	I3L1P5;O14964-2;O14964;I3L165	I3L1P5;O14964-2;O14964	Hepatocyte growth factor-regulated tyrosine kinase substrate	HGS	tr|I3L1P5|I3L1P5_HUMAN Hepatocyte growth factor-regulated tyrosine kinase substrate (Fragment) OS=Homo sapiens GN=HGS PE=1 SV=1;sp|O14964-2|HGS_HUMAN Isoform 2 of Hepatocyte growth factor-regulated tyrosine kinase substrate OS=Homo sapiens GN=HGS;sp|O14964	4	3	3	3	0	0	0	0	0	1	0	1	0	0	0	0	0	0	1	1	0	1	0	0	0	0	0	0	0	1	0	1	0	0	0	0	0	0	1	1	0	1	0	0
430	I3L297;P46108-2;P46108	I3L297;P46108-2;P46108	Adapter molecule crk	CRK	tr|I3L297|I3L297_HUMAN Adapter molecule crk OS=Homo sapiens GN=CRK PE=1 SV=1;sp|P46108-2|CRK_HUMAN Isoform Crk-I of Adapter molecule crk OS=Homo sapiens GN=CRK;sp|P46108|CRK_HUMAN Adapter molecule crk OS=Homo sapiens GN=CRK PE=1 SV=2	3	2	2	2	0	0	0	0	1	0	0	0	0	0	0	0	0	0	0	1	0	0	0	0	0	0	0	0	1	0	0	0	0	0	0	0	0	0	0	1	0	0	0	0
431	J3KN67;P06753	J3KN67;P06753	Tropomyosin alpha-3 chain	TPM3	tr|J3KN67|J3KN67_HUMAN Tropomyosin alpha-3 chain OS=Homo sapiens GN=TPM3 PE=1 SV=1;sp|P06753|TPM3_HUMAN Tropomyosin alpha-3 chain OS=Homo sapiens GN=TPM3 PE=1 SV=2	2	11	1	1	2	2	2	2	0	3	1	4	1	2	4	3	2	2	1	2	2	4	2	3	0	0	0	0	0	0	0	0	0	0	0	0	0	0	0	0	0	0	0	0
432	J3KNB4;P49913	J3KNB4;P49913	Cathelicidin antimicrobial peptide;Antibacterial protein FALL-39;Antibacterial protein LL-37	CAMP	tr|J3KNB4|J3KNB4_HUMAN Cathelicidin antimicrobial peptide OS=Homo sapiens GN=CAMP PE=4 SV=1;sp|P49913|CAMP_HUMAN Cathelicidin antimicrobial peptide OS=Homo sapiens GN=CAMP PE=1 SV=1	2	9	9	9	2	3	4	5	3	5	3	5	6	4	5	6	5	5	2	4	3	4	5	3	2	3	4	5	3	5	3	5	6	4	5	6	5	5	2	4	3	4	5	3
433	J3KNP4;Q9NPR2-2;Q9NPR2;H0YMZ3;H0YN49;H0YNM2;H0YMR1;H0YLN3;H0YMD6	J3KNP4;Q9NPR2-2;Q9NPR2;H0YMZ3;H0YN49	Semaphorin-4B	SEMA4B	tr|J3KNP4|J3KNP4_HUMAN Semaphorin-4B OS=Homo sapiens GN=SEMA4B PE=1 SV=1;sp|Q9NPR2-2|SEM4B_HUMAN Isoform 2 of Semaphorin-4B OS=Homo sapiens GN=SEMA4B;sp|Q9NPR2|SEM4B_HUMAN Semaphorin-4B OS=Homo sapiens GN=SEMA4B PE=1 SV=3;tr|H0YMZ3|H0YMZ3_HUMAN Semaphorin-	9	14	14	14	1	2	2	2	2	5	4	2	2	2	2	4	4	3	3	3	3	3	4	3	1	2	2	2	2	5	4	2	2	2	2	4	4	3	3	3	3	3	4	3
434	J3KNV4;Q13683-13;Q13683-9;Q13683-7;Q13683-3;Q13683-10;Q13683;G3V2I4;G3V2C6	J3KNV4;Q13683-13;Q13683-9;Q13683-7;Q13683-3;Q13683-10;Q13683;G3V2I4	Integrin alpha-7;Integrin alpha-7 heavy chain;Integrin alpha-7 light chain;Integrin alpha-7 70 kDa form	ITGA7	tr|J3KNV4|J3KNV4_HUMAN Integrin alpha-7 OS=Homo sapiens GN=ITGA7 PE=3 SV=1;sp|Q13683-13|ITA7_HUMAN Isoform 2 of Integrin alpha-7 OS=Homo sapiens GN=ITGA7;sp|Q13683-9|ITA7_HUMAN Isoform Alpha-7X2DB of Integrin alpha-7 OS=Homo sapiens GN=ITGA7;sp|Q13683-7|IT	9	3	3	3	1	0	1	1	0	1	0	0	0	0	1	0	0	1	1	0	0	0	0	1	1	0	1	1	0	1	0	0	0	0	1	0	0	1	1	0	0	0	0	1
435	J3KPA1;P54108;P54108-2;P54108-3;I3L0A1	J3KPA1;P54108;P54108-2;P54108-3	Cysteine-rich secretory protein 3	CRISP3	tr|J3KPA1|J3KPA1_HUMAN Cysteine-rich secretory protein 3 OS=Homo sapiens GN=CRISP3 PE=4 SV=1;sp|P54108|CRIS3_HUMAN Cysteine-rich secretory protein 3 OS=Homo sapiens GN=CRISP3 PE=1 SV=1;sp|P54108-2|CRIS3_HUMAN Isoform 2 of Cysteine-rich secretory protein 3	5	4	4	4	3	1	2	3	2	3	1	2	1	1	1	3	2	2	2	2	2	2	3	3	3	1	2	3	2	3	1	2	1	1	1	3	2	2	2	2	2	2	3	3
436	J3KPM9;P42224-2;P42224	J3KPM9;P42224-2;P42224	Signal transducer and activator of transcription;Signal transducer and activator of transcription 1-alpha/beta	STAT1	tr|J3KPM9|J3KPM9_HUMAN Signal transducer and activator of transcription OS=Homo sapiens GN=STAT1 PE=1 SV=1;sp|P42224-2|STAT1_HUMAN Isoform Beta of Signal transducer and activator of transcription 1-alpha/beta OS=Homo sapiens GN=STAT1;sp|P42224|STAT1_HUMAN	3	3	3	3	0	0	0	0	0	0	0	0	0	0	0	0	0	0	1	0	0	0	0	1	0	0	0	0	0	0	0	0	0	0	0	0	0	0	1	0	0	0	0	1
437	J3KPQ0;P22455-2;P22455;E7EWF4;D6R9V0;D6RG06;P22455-3	J3KPQ0;P22455-2;P22455;E7EWF4	Receptor protein-tyrosine kinase;Fibroblast growth factor receptor 4	FGFR4	tr|J3KPQ0|J3KPQ0_HUMAN Fibroblast growth factor receptor OS=Homo sapiens GN=FGFR4 PE=1 SV=1;sp|P22455-2|FGFR4_HUMAN Isoform 2 of Fibroblast growth factor receptor 4 OS=Homo sapiens GN=FGFR4;sp|P22455|FGFR4_HUMAN Fibroblast growth factor receptor 4 OS=Homo	7	5	5	5	1	1	0	0	0	0	0	0	1	0	0	0	0	0	0	0	0	0	0	0	1	1	0	0	0	0	0	0	1	0	0	0	0	0	0	0	0	0	0	0
438	J3KQ32;Q9NTK5;Q9NTK5-2;Q9NTK5-3;C9JCJ9;C9JTK6	J3KQ32;Q9NTK5;Q9NTK5-2	Obg-like ATPase 1	OLA1	tr|J3KQ32|J3KQ32_HUMAN Obg-like ATPase 1 OS=Homo sapiens GN=OLA1 PE=1 SV=1;sp|Q9NTK5|OLA1_HUMAN Obg-like ATPase 1 OS=Homo sapiens GN=OLA1 PE=1 SV=2;sp|Q9NTK5-2|OLA1_HUMAN Isoform 2 of Obg-like ATPase 1 OS=Homo sapiens GN=OLA1	6	7	7	7	1	0	2	0	0	1	0	0	0	1	0	1	1	0	2	3	0	0	0	1	1	0	2	0	0	1	0	0	0	1	0	1	1	0	2	3	0	0	0	1
439	J3KQ66;P78509-3;P78509-2;P78509	J3KQ66;P78509-3;P78509-2;P78509	Reelin	RELN	tr|J3KQ66|J3KQ66_HUMAN Reelin OS=Homo sapiens GN=RELN PE=4 SV=1;sp|P78509-3|RELN_HUMAN Isoform 3 of Reelin OS=Homo sapiens GN=RELN;sp|P78509-2|RELN_HUMAN Isoform 2 of Reelin OS=Homo sapiens GN=RELN;sp|P78509|RELN_HUMAN Reelin OS=Homo sapiens GN=RELN PE=1 S	4	40	40	40	5	2	2	2	1	5	3	3	5	3	4	2	2	4	2	3	3	4	1	3	5	2	2	2	1	5	3	3	5	3	4	2	2	4	2	3	3	4	1	3
440	J3KRE2;J3KTF8;J3QQX2;P52565;J3KS60;J3KRY1;P52565-2	J3KRE2;J3KTF8;J3QQX2;P52565;J3KS60;J3KRY1;P52565-2	Rho GDP-dissociation inhibitor 1	ARHGDIA	tr|J3KRE2|J3KRE2_HUMAN Rho GDP-dissociation inhibitor 1 OS=Homo sapiens GN=ARHGDIA PE=1 SV=1;tr|J3KTF8|J3KTF8_HUMAN Rho GDP-dissociation inhibitor 1 (Fragment) OS=Homo sapiens GN=ARHGDIA PE=1 SV=3;tr|J3QQX2|J3QQX2_HUMAN Rho GDP-dissociation inhibitor 1 OS=	7	5	5	5	0	2	2	1	1	2	1	2	1	2	2	0	1	2	2	2	2	1	1	2	0	2	2	1	1	2	1	2	1	2	2	0	1	2	2	2	2	1	1	2
441	J3KRP0	J3KRP0		CNDP1	tr|J3KRP0|J3KRP0_HUMAN Beta-Ala-His dipeptidase OS=Homo sapiens GN=CNDP1 PE=4 SV=2	1	23	1	1	17	10	12	11	15	14	10	18	15	14	13	13	13	15	12	13	11	15	13	12	1	0	0	0	0	0	0	1	1	0	0	1	0	1	0	0	0	0	0	0
442	J3KS22;J3QS36;Q7Z4W1;J3QL34;J3QS45;J3KSZ5;J3KRZ4;J3QRQ2	J3KS22;J3QS36;Q7Z4W1;J3QL34;J3QS45;J3KSZ5	L-xylulose reductase	DCXR	tr|J3KS22|J3KS22_HUMAN L-xylulose reductase (Fragment) OS=Homo sapiens GN=DCXR PE=1 SV=3;tr|J3QS36|J3QS36_HUMAN L-xylulose reductase (Fragment) OS=Homo sapiens GN=DCXR PE=1 SV=1;sp|Q7Z4W1|DCXR_HUMAN L-xylulose reductase OS=Homo sapiens GN=DCXR PE=1 SV=2;tr	8	9	9	9	0	1	0	0	1	1	1	0	0	2	2	1	2	0	1	1	0	0	2	2	0	1	0	0	1	1	1	0	0	2	2	1	2	0	1	1	0	0	2	2
443	J3KSN0;J3QQU6;J3QKK2;J3KTR4;Q8WVN6	J3KSN0;J3QQU6;J3QKK2;J3KTR4;Q8WVN6	Secreted and transmembrane protein 1	SECTM1	tr|J3KSN0|J3KSN0_HUMAN Secreted and transmembrane protein 1 (Fragment) OS=Homo sapiens GN=SECTM1 PE=4 SV=3;tr|J3QQU6|J3QQU6_HUMAN Secreted and transmembrane protein 1 OS=Homo sapiens GN=SECTM1 PE=4 SV=1;tr|J3QKK2|J3QKK2_HUMAN Secreted and transmembrane pro	5	1	1	1	0	0	0	0	0	0	0	0	0	0	0	0	0	0	0	0	0	0	0	0	0	0	0	0	0	0	0	0	0	0	0	0	0	0	0	0	0	0	0	0
444	J3KTI2;Q9BRT3	J3KTI2;Q9BRT3	Migration and invasion enhancer 1	MIEN1	tr|J3KTI2|J3KTI2_HUMAN Migration and invasion enhancer 1 OS=Homo sapiens GN=MIEN1 PE=1 SV=1;sp|Q9BRT3|MIEN1_HUMAN Migration and invasion enhancer 1 OS=Homo sapiens GN=MIEN1 PE=1 SV=1	2	2	2	2	0	0	0	0	0	0	0	1	1	0	0	0	0	0	2	1	0	1	0	0	0	0	0	0	0	0	0	1	1	0	0	0	0	0	2	1	0	1	0	0
445	J3QRJ1;J3QL71;Q96FV2-2;Q96FV2;J3KS57;J3KT79;J3QR84;J3QQM9	J3QRJ1;J3QL71;Q96FV2-2;Q96FV2;J3KS57;J3KT79;J3QR84;J3QQM9	Secernin-2	SCRN2	tr|J3QRJ1|J3QRJ1_HUMAN Secernin-2 OS=Homo sapiens GN=SCRN2 PE=4 SV=1;tr|J3QL71|J3QL71_HUMAN Secernin-2 OS=Homo sapiens GN=SCRN2 PE=1 SV=1;sp|Q96FV2-2|SCRN2_HUMAN Isoform 2 of Secernin-2 OS=Homo sapiens GN=SCRN2;sp|Q96FV2|SCRN2_HUMAN Secernin-2 OS=Homo sapi	8	2	2	2	0	0	0	0	0	0	0	0	0	0	1	0	0	0	0	0	0	0	1	0	0	0	0	0	0	0	0	0	0	0	1	0	0	0	0	0	0	0	1	0
446	J3QQQ0;Q9Y5X9-2;Q9Y5X9	J3QQQ0;Q9Y5X9-2;Q9Y5X9	Endothelial lipase	LIPG	tr|J3QQQ0|J3QQQ0_HUMAN Endothelial lipase OS=Homo sapiens GN=LIPG PE=3 SV=1;sp|Q9Y5X9-2|LIPE_HUMAN Isoform 2 of Endothelial lipase OS=Homo sapiens GN=LIPG;sp|Q9Y5X9|LIPE_HUMAN Endothelial lipase OS=Homo sapiens GN=LIPG PE=1 SV=1	3	2	2	2	0	0	0	0	0	0	0	0	0	0	0	0	0	0	0	0	0	0	0	0	0	0	0	0	0	0	0	0	0	0	0	0	0	0	0	0	0	0	0	0
447	J3QQR8;J3QQX6;J3QRQ1;J3QRT5;P13598;J3QKR4	J3QQR8;J3QQX6;J3QRQ1;J3QRT5;P13598;J3QKR4	Intercellular adhesion molecule 2	ICAM2	tr|J3QQR8|J3QQR8_HUMAN Intercellular adhesion molecule 2 (Fragment) OS=Homo sapiens GN=ICAM2 PE=4 SV=3;tr|J3QQX6|J3QQX6_HUMAN Intercellular adhesion molecule 2 (Fragment) OS=Homo sapiens GN=ICAM2 PE=4 SV=1;tr|J3QRQ1|J3QRQ1_HUMAN Intercellular adhesion mole	6	4	4	4	3	3	3	2	3	1	2	1	1	2	2	2	2	3	4	3	2	2	1	3	3	3	3	2	3	1	2	1	1	2	2	2	2	3	4	3	2	2	1	3
448	J3QR77;J3QQW1;Q15762	J3QR77;J3QQW1;Q15762	CD226 antigen	CD226	tr|J3QR77|J3QR77_HUMAN CD226 antigen OS=Homo sapiens GN=CD226 PE=1 SV=1;tr|J3QQW1|J3QQW1_HUMAN CD226 antigen (Fragment) OS=Homo sapiens GN=CD226 PE=4 SV=1;sp|Q15762|CD226_HUMAN CD226 antigen OS=Homo sapiens GN=CD226 PE=1 SV=2	3	2	2	2	0	0	0	0	0	0	0	0	0	0	0	0	0	0	0	0	0	0	0	0	0	0	0	0	0	0	0	0	0	0	0	0	0	0	0	0	0	0	0	0
449	J3QRN2	J3QRN2		APOH	tr|J3QRN2|J3QRN2_HUMAN Beta-2-glycoprotein 1 (Fragment) OS=Homo sapiens GN=APOH PE=4 SV=1	1	11	1	1	6	6	6	6	6	7	6	7	7	8	6	6	7	6	7	8	7	7	8	8	0	0	0	0	0	0	0	0	0	0	0	0	0	0	0	0	0	0	0	0
450	J3QRS3;P19105;O14950;J3KTJ1	J3QRS3;P19105;O14950	Myosin regulatory light chain 12A;Myosin regulatory light chain 12B	MYL12A;MYL12B	tr|J3QRS3|J3QRS3_HUMAN Myosin regulatory light chain 12A OS=Homo sapiens GN=MYL12A PE=4 SV=1;sp|P19105|ML12A_HUMAN Myosin regulatory light chain 12A OS=Homo sapiens GN=MYL12A PE=1 SV=2;sp|O14950|ML12B_HUMAN Myosin regulatory light chain 12B OS=Homo sapiens	4	9	9	4	1	2	2	3	3	2	3	1	2	2	3	0	2	2	3	1	1	3	1	2	0	0	0	1	1	1	0	0	0	0	1	0	0	1	1	0	0	1	0	0
451	J3QS41;P42694;A0A075B6R3;P42694-2	J3QS41;P42694;A0A075B6R3;P42694-2	Probable helicase with zinc finger domain	HELZ	tr|J3QS41|J3QS41_HUMAN Probable helicase with zinc finger domain OS=Homo sapiens GN=HELZ PE=1 SV=1;sp|P42694|HELZ_HUMAN Probable helicase with zinc finger domain OS=Homo sapiens GN=HELZ PE=1 SV=2;tr|A0A075B6R3|A0A075B6R3_HUMAN Probable helicase with zinc f	4	2	2	2	1	1	1	0	1	1	1	1	1	1	1	1	1	0	0	0	1	1	1	0	1	1	1	0	1	1	1	1	1	1	1	1	1	0	0	0	1	1	1	0
452	K4DI93;Q13620-3;Q13620-1;Q13620;A0A087WWN2;A6NE76;Q13619-2;Q13619	K4DI93;Q13620-3;Q13620-1;Q13620	Cullin-4B	CUL4B	tr|K4DI93|K4DI93_HUMAN Cullin 4B, isoform CRA_e OS=Homo sapiens GN=CUL4B PE=1 SV=1;sp|Q13620-3|CUL4B_HUMAN Isoform 3 of Cullin-4B OS=Homo sapiens GN=CUL4B;sp|Q13620-1|CUL4B_HUMAN Isoform 2 of Cullin-4B OS=Homo sapiens GN=CUL4B;sp|Q13620|CUL4B_HUMAN Cullin-	8	3	3	3	0	0	0	0	0	0	0	0	0	1	0	0	0	0	0	0	0	0	0	1	0	0	0	0	0	0	0	0	0	1	0	0	0	0	0	0	0	0	0	1
453	K4DIA0;O75144;O75144-2;A0A087X1L8;O75144-3	K4DIA0;O75144;O75144-2	ICOS ligand	ICOSLG	tr|K4DIA0|K4DIA0_HUMAN ICOS ligand OS=Homo sapiens GN=ICOSLG PE=4 SV=1;sp|O75144|ICOSL_HUMAN ICOS ligand OS=Homo sapiens GN=ICOSLG PE=1 SV=2;sp|O75144-2|ICOSL_HUMAN Isoform 2 of ICOS ligand OS=Homo sapiens GN=ICOSLG	5	4	4	4	1	1	0	1	3	2	1	1	1	2	1	1	2	1	1	2	1	2	1	2	1	1	0	1	3	2	1	1	1	2	1	1	2	1	1	2	1	2	1	2
454	K7EIK7;O95834;O95834-2;O95834-3;K7EII6;C9JRL6;K7EKG3;K7ELB2;K7ELI8	K7EIK7;O95834;O95834-2;O95834-3;K7EII6;C9JRL6;K7EKG3	Echinoderm microtubule-associated protein-like 2	EML2	tr|K7EIK7|K7EIK7_HUMAN Echinoderm microtubule-associated protein-like 2 OS=Homo sapiens GN=EML2 PE=4 SV=1;sp|O95834|EMAL2_HUMAN Echinoderm microtubule-associated protein-like 2 OS=Homo sapiens GN=EML2 PE=1 SV=1;sp|O95834-2|EMAL2_HUMAN Isoform 2 of Echinode	9	4	4	4	0	1	0	1	0	0	1	1	0	1	0	1	2	0	0	1	0	1	0	1	0	1	0	1	0	0	1	1	0	1	0	1	2	0	0	1	0	1	0	1
455	K7EIS8;O95897;K7EKW2;K7ELC6	K7EIS8;O95897;K7EKW2	Noelin-2	OLFM2	tr|K7EIS8|K7EIS8_HUMAN Noelin-2 OS=Homo sapiens GN=OLFM2 PE=4 SV=1;sp|O95897|NOE2_HUMAN Noelin-2 OS=Homo sapiens GN=OLFM2 PE=2 SV=2;tr|K7EKW2|K7EKW2_HUMAN Noelin-2 (Fragment) OS=Homo sapiens GN=OLFM2 PE=4 SV=3	4	4	4	4	0	0	0	0	0	0	0	0	0	0	0	0	0	0	0	0	0	0	0	1	0	0	0	0	0	0	0	0	0	0	0	0	0	0	0	0	0	0	0	1
456	K7EK07;P84243;K7EMV3;K7EP01;B4DEB1;Q5TEC6;K7ES00;Q6NXT2;Q71DI3;Q16695	K7EK07;P84243;K7EMV3;K7EP01;B4DEB1;Q5TEC6;K7ES00;Q6NXT2;Q71DI3;Q16695	Histone H3;Histone H3.3;Histone H3.3C;Histone H3.2;Histone H3.1t	H3F3B;H3F3A;HIST2H3PS2;H3F3C;HIST2H3A;HIST3H3	tr|K7EK07|K7EK07_HUMAN Histone H3 (Fragment) OS=Homo sapiens GN=H3F3B PE=1 SV=1;sp|P84243|H33_HUMAN Histone H3.3 OS=Homo sapiens GN=H3F3A PE=1 SV=2;tr|K7EMV3|K7EMV3_HUMAN Histone H3 OS=Homo sapiens GN=H3F3B PE=1 SV=1;tr|K7EP01|K7EP01_HUMAN Histone H3.3 OS=	10	2	2	1	0	0	0	0	0	0	0	0	0	0	0	0	1	0	0	0	0	0	1	0	0	0	0	0	0	0	0	0	0	0	0	0	1	0	0	0	0	0	1	0
457	K7EKE8;Q92692-2;Q92692	K7EKE8;Q92692-2;Q92692	Nectin-2	PVRL2	tr|K7EKE8|K7EKE8_HUMAN Nectin-2 (Fragment) OS=Homo sapiens GN=PVRL2 PE=4 SV=1;sp|Q92692-2|PVRL2_HUMAN Isoform Alpha of Nectin-2 OS=Homo sapiens GN=PVRL2;sp|Q92692|PVRL2_HUMAN Nectin-2 OS=Homo sapiens GN=PVRL2 PE=1 SV=1	3	4	4	4	2	3	2	1	2	2	2	2	2	2	2	2	1	2	1	1	2	2	1	2	2	3	2	1	2	2	2	2	2	2	2	2	1	2	1	1	2	2	1	2
458	K7ENV7;K7EKW4;Q96AB3;Q96AB3-2;Q96AB3-3	K7ENV7;K7EKW4;Q96AB3;Q96AB3-2;Q96AB3-3	Isochorismatase domain-containing protein 2, mitochondrial	ISOC2	tr|K7ENV7|K7ENV7_HUMAN Isochorismatase domain-containing protein 2, mitochondrial (Fragment) OS=Homo sapiens GN=ISOC2 PE=1 SV=3;tr|K7EKW4|K7EKW4_HUMAN Isochorismatase domain-containing protein 2, mitochondrial (Fragment) OS=Homo sapiens GN=ISOC2 PE=1 SV=1;	5	3	3	3	2	0	2	2	1	0	0	0	3	1	0	0	1	2	1	1	0	1	0	2	2	0	2	2	1	0	0	0	3	1	0	0	1	2	1	1	0	1	0	2
459	K7EL40;Q9UHD8-4;Q9UHD8-9;Q9UHD8-3;Q9UHD8-8;Q9UHD8-7;Q9UHD8-2;Q9UHD8-5;Q9UHD8;K7EK18;K7ER52;K7EIE4;K7EQD7	K7EL40;Q9UHD8-4;Q9UHD8-9;Q9UHD8-3;Q9UHD8-8;Q9UHD8-7;Q9UHD8-2;Q9UHD8-5;Q9UHD8;K7EK18	Septin-9	2022-09-09	tr|K7EL40|K7EL40_HUMAN Septin-9 (Fragment) OS=Homo sapiens GN=SEPT9 PE=1 SV=1;sp|Q9UHD8-4|SEPT9_HUMAN Isoform 4 of Septin-9 OS=Homo sapiens GN=SEPT9;sp|Q9UHD8-9|SEPT9_HUMAN Isoform 9 of Septin-9 OS=Homo sapiens GN=SEPT9;sp|Q9UHD8-3|SEPT9_HUMAN Isoform 3 of	13	3	3	3	0	0	0	0	0	0	0	0	0	0	0	0	0	0	0	1	0	0	0	0	0	0	0	0	0	0	0	0	0	0	0	0	0	0	0	1	0	0	0	0
460	K7ELL7;P14314-2;P14314;K7EKX1;K7EJ70;K7EPW7;K7EIP3	K7ELL7;P14314-2;P14314	Glucosidase 2 subunit beta	PRKCSH	tr|K7ELL7|K7ELL7_HUMAN Glucosidase 2 subunit beta OS=Homo sapiens GN=PRKCSH PE=1 SV=1;sp|P14314-2|GLU2B_HUMAN Isoform 2 of Glucosidase 2 subunit beta OS=Homo sapiens GN=PRKCSH;sp|P14314|GLU2B_HUMAN Glucosidase 2 subunit beta OS=Homo sapiens GN=PRKCSH PE=1	7	12	12	12	3	1	2	2	2	4	1	2	1	3	1	2	1	2	1	1	2	1	1	2	3	1	2	2	2	4	1	2	1	3	1	2	1	2	1	1	2	1	1	2
461	K7EM13;P10644-2;P10644;K7EPB2	K7EM13;P10644-2;P10644;K7EPB2	cAMP-dependent protein kinase type I-alpha regulatory subunit;cAMP-dependent protein kinase type I-alpha regulatory subunit, N-terminally processed	PRKAR1A	tr|K7EM13|K7EM13_HUMAN cAMP-dependent protein kinase type I-alpha regulatory subunit (Fragment) OS=Homo sapiens GN=PRKAR1A PE=1 SV=1;sp|P10644-2|KAP0_HUMAN Isoform 2 of cAMP-dependent protein kinase type I-alpha regulatory subunit OS=Homo sapiens GN=PRKAR1	4	4	4	4	1	1	0	1	1	1	0	0	0	1	0	0	1	0	1	1	0	0	0	1	1	1	0	1	1	1	0	0	0	1	0	0	1	0	1	1	0	0	0	1
462	K7EM34;Q14353;Q14353-2	K7EM34;Q14353;Q14353-2	Guanidinoacetate N-methyltransferase	GAMT	tr|K7EM34|K7EM34_HUMAN Guanidinoacetate N-methyltransferase (Fragment) OS=Homo sapiens GN=GAMT PE=4 SV=2;sp|Q14353|GAMT_HUMAN Guanidinoacetate N-methyltransferase OS=Homo sapiens GN=GAMT PE=1 SV=1;sp|Q14353-2|GAMT_HUMAN Isoform 2 of Guanidinoacetate N-meth	3	1	1	1	0	0	0	0	0	0	0	0	0	0	0	0	0	0	0	0	0	0	0	0	0	0	0	0	0	0	0	0	0	0	0	0	0	0	0	0	0	0	0	0
463	K7ES31;K7EMQ9;K7ERF1;Q9UBQ5-2;Q9UBQ5	K7ES31;K7EMQ9;K7ERF1;Q9UBQ5-2;Q9UBQ5	Eukaryotic translation initiation factor 3 subunit K	EIF3K	tr|K7ES31|K7ES31_HUMAN Eukaryotic translation initiation factor 3 subunit K OS=Homo sapiens GN=EIF3K PE=1 SV=1;tr|K7EMQ9|K7EMQ9_HUMAN Eukaryotic translation initiation factor 3 subunit K (Fragment) OS=Homo sapiens GN=EIF3K PE=1 SV=1;tr|K7ERF1|K7ERF1_HUMAN	5	1	1	1	0	0	0	0	0	0	0	0	0	0	0	0	0	0	1	0	0	0	0	0	0	0	0	0	0	0	0	0	0	0	0	0	0	0	1	0	0	0	0	0
464	K7EPJ4;Q8IUL8	K7EPJ4;Q8IUL8	Cartilage intermediate layer protein 2;Cartilage intermediate layer protein 2 C1;Cartilage intermediate layer protein 2 C2	CILP2	tr|K7EPJ4|K7EPJ4_HUMAN Cartilage intermediate layer protein 2 C1 OS=Homo sapiens GN=CILP2 PE=4 SV=1;sp|Q8IUL8|CILP2_HUMAN Cartilage intermediate layer protein 2 OS=Homo sapiens GN=CILP2 PE=2 SV=2	2	13	13	13	3	2	2	4	3	4	2	1	4	3	3	2	1	3	1	4	3	3	3	2	3	2	2	4	3	4	2	1	4	3	3	2	1	3	1	4	3	3	3	2
465	K7EQA1;O14737;O14737-2;K7ESJ4	K7EQA1;O14737;O14737-2;K7ESJ4	Programmed cell death protein 5	PDCD5	tr|K7EQA1|K7EQA1_HUMAN Programmed cell death protein 5 OS=Homo sapiens GN=PDCD5 PE=1 SV=1;sp|O14737|PDCD5_HUMAN Programmed cell death protein 5 OS=Homo sapiens GN=PDCD5 PE=1 SV=3;sp|O14737-2|PDCD5_HUMAN Isoform 2 of Programmed cell death protein 5 OS=Homo	4	2	2	2	0	0	0	0	0	0	0	1	0	0	0	0	0	0	1	0	0	0	0	0	0	0	0	0	0	0	0	1	0	0	0	0	0	0	1	0	0	0	0	0
466	K7ER74;P02655;Q6P163;V9GYJ8;K7EMC3	K7ER74;P02655;Q6P163	Apolipoprotein C-II;Proapolipoprotein C-II	APOC4-APOC2;APOC2	tr|K7ER74|K7ER74_HUMAN Protein APOC4-APOC2 OS=Homo sapiens GN=APOC4-APOC2 PE=4 SV=1;sp|P02655|APOC2_HUMAN Apolipoprotein C-II OS=Homo sapiens GN=APOC2 PE=1 SV=1;tr|Q6P163|Q6P163_HUMAN APOC2 protein OS=Homo sapiens GN=APOC2 PE=2 SV=1	5	8	8	7	6	6	6	6	6	6	6	6	6	6	6	6	6	6	6	6	6	6	6	6	5	5	5	5	5	5	5	5	5	5	5	5	5	5	5	5	5	5	5	5
467	K7ERG9;P00746	K7ERG9;P00746	Complement factor D	CFD	tr|K7ERG9|K7ERG9_HUMAN Complement factor D OS=Homo sapiens GN=CFD PE=3 SV=1;sp|P00746|CFAD_HUMAN Complement factor D OS=Homo sapiens GN=CFD PE=1 SV=5	2	11	11	11	6	6	7	5	5	4	5	6	5	8	6	4	4	5	5	6	6	6	6	6	6	6	7	5	5	4	5	6	5	8	6	4	4	5	5	6	6	6	6	6
468	K7ERI9;P02654;K7EJI9;K7ELM9;K7EPF9;K7EKP1	K7ERI9;P02654;K7EJI9;K7ELM9;K7EPF9;K7EKP1	Apolipoprotein C-I;Truncated apolipoprotein C-I	APOC1	tr|K7ERI9|K7ERI9_HUMAN Truncated apolipoprotein C-I (Fragment) OS=Homo sapiens GN=APOC1 PE=4 SV=1;sp|P02654|APOC1_HUMAN Apolipoprotein C-I OS=Homo sapiens GN=APOC1 PE=1 SV=1;tr|K7EJI9|K7EJI9_HUMAN Truncated apolipoprotein C-I OS=Homo sapiens GN=APOC1 PE=4	6	7	7	7	5	4	5	4	5	4	5	5	6	4	5	4	6	5	5	6	5	4	5	5	5	4	5	4	5	4	5	5	6	4	5	4	6	5	5	6	5	4	5	5
469	K7ES70;P55083;P55083-2	K7ES70;P55083;P55083-2	Microfibril-associated glycoprotein 4	MFAP4	tr|K7ES70|K7ES70_HUMAN Microfibril-associated glycoprotein 4 OS=Homo sapiens GN=MFAP4 PE=4 SV=1;sp|P55083|MFAP4_HUMAN Microfibril-associated glycoprotein 4 OS=Homo sapiens GN=MFAP4 PE=1 SV=2;sp|P55083-2|MFAP4_HUMAN Isoform 2 of Microfibril-associated glyco	3	3	3	3	1	1	0	1	2	1	1	0	0	1	1	1	0	0	1	0	0	0	0	1	1	1	0	1	2	1	1	0	0	1	1	1	0	0	1	0	0	0	0	1
470	M0R0H5;M0R0Y4;M0QYR6;M0R1I2;Q03405-2;Q03405;M0QX27;M0QYS6;M0R2E9;M0R383;Q03405-3	M0R0H5;M0R0Y4;M0QYR6;M0R1I2;Q03405-2;Q03405;M0QX27;M0QYS6;M0R2E9;M0R383;Q03405-3	Urokinase plasminogen activator surface receptor	PLAUR	tr|M0R0H5|M0R0H5_HUMAN Urokinase plasminogen activator surface receptor (Fragment) OS=Homo sapiens GN=PLAUR PE=4 SV=3;tr|M0R0Y4|M0R0Y4_HUMAN Urokinase plasminogen activator surface receptor (Fragment) OS=Homo sapiens GN=PLAUR PE=4 SV=1;tr|M0QYR6|M0QYR6_HUM	11	2	2	2	0	0	0	0	0	0	0	0	0	0	0	0	0	0	1	1	0	1	1	0	0	0	0	0	0	0	0	0	0	0	0	0	0	0	1	1	0	1	1	0
471	M0QZK8;O75223;H7BZK5;B8ZZK2;O75223-3	M0QZK8;O75223;H7BZK5;B8ZZK2;O75223-3	Gamma-glutamylcyclotransferase	GGCT	tr|M0QZK8|M0QZK8_HUMAN Gamma-glutamylcyclotransferase OS=Homo sapiens GN=GGCT PE=1 SV=1;sp|O75223|GGCT_HUMAN Gamma-glutamylcyclotransferase OS=Homo sapiens GN=GGCT PE=1 SV=1;tr|H7BZK5|H7BZK5_HUMAN Gamma-glutamylcyclotransferase (Fragment) OS=Homo sapiens G	5	2	2	2	0	0	0	0	1	1	0	0	0	0	0	1	0	0	1	0	1	0	1	0	0	0	0	0	1	1	0	0	0	0	0	1	0	0	1	0	1	0	1	0
472	M0R009	M0R009		A1BG	tr|M0R009|M0R009_HUMAN Alpha-1B-glycoprotein (Fragment) OS=Homo sapiens GN=A1BG PE=4 SV=3	1	17	1	1	7	9	8	8	8	9	7	6	8	7	8	7	7	7	8	9	8	7	8	7	0	0	0	0	0	1	0	0	0	0	0	0	0	0	0	0	0	0	0	0
473	M0R2S2;M0R165;Q9UBC2-4;Q9UBC2-3;Q9UBC2;Q9UBC2-2	M0R2S2;M0R165;Q9UBC2-4;Q9UBC2-3;Q9UBC2;Q9UBC2-2	Epidermal growth factor receptor substrate 15-like 1	EPS15L1	tr|M0R2S2|M0R2S2_HUMAN Epidermal growth factor receptor substrate 15-like 1 OS=Homo sapiens GN=EPS15L1 PE=4 SV=1;tr|M0R165|M0R165_HUMAN Epidermal growth factor receptor substrate 15-like 1 OS=Homo sapiens GN=EPS15L1 PE=4 SV=1;sp|Q9UBC2-4|EP15R_HUMAN Isofor	6	3	3	3	0	0	0	1	1	0	1	0	1	0	1	0	1	0	1	1	0	0	1	0	0	0	0	1	1	0	1	0	1	0	1	0	1	0	1	1	0	0	1	0
474	O00139-2;O00139-1;O00139-5;O00139;O00139-4;H0Y8H2	O00139-2;O00139-1;O00139-5;O00139;O00139-4	Kinesin-like protein KIF2A	KIF2A	sp|O00139-2|KIF2A_HUMAN Isoform 2 of Kinesin-like protein KIF2A OS=Homo sapiens GN=KIF2A;sp|O00139-1|KIF2A_HUMAN Isoform 1 of Kinesin-like protein KIF2A OS=Homo sapiens GN=KIF2A;sp|O00139-5|KIF2A_HUMAN Isoform 5 of Kinesin-like protein KIF2A OS=Homo sapien	6	4	4	4	0	0	0	0	0	1	1	0	1	0	0	0	0	0	0	0	0	1	0	0	0	0	0	0	0	1	1	0	1	0	0	0	0	0	0	0	0	1	0	0
475	O00151	O00151	PDZ and LIM domain protein 1	PDLIM1	sp|O00151|PDLI1_HUMAN PDZ and LIM domain protein 1 OS=Homo sapiens GN=PDLIM1 PE=1 SV=4	1	17	17	17	5	7	2	6	1	4	3	4	5	3	4	4	3	5	1	5	6	5	4	2	5	7	2	6	1	4	3	4	5	3	4	4	3	5	1	5	6	5	4	2
476	O00187;O00187-2	O00187	Mannan-binding lectin serine protease 2;Mannan-binding lectin serine protease 2 A chain;Mannan-binding lectin serine protease 2 B chain	MASP2	sp|O00187|MASP2_HUMAN Mannan-binding lectin serine protease 2 OS=Homo sapiens GN=MASP2 PE=1 SV=4	2	24	24	24	4	2	4	3	6	5	2	3	4	6	1	6	4	6	2	4	2	4	4	7	4	2	4	3	6	5	2	3	4	6	1	6	4	6	2	4	2	4	4	7
477	O00194;K7ES41;H3BUD9;H3BS49;H3BVH7;H3BN55;P51159-2;P51159	O00194	Ras-related protein Rab-27B	RAB27B	sp|O00194|RB27B_HUMAN Ras-related protein Rab-27B OS=Homo sapiens GN=RAB27B PE=1 SV=4	8	4	4	4	0	0	0	2	1	0	0	1	1	0	1	1	0	0	0	0	0	0	1	0	0	0	0	2	1	0	0	1	1	0	1	1	0	0	0	0	0	0	1	0
478	O00241;H3BRP9;H3BV43;H3BML4;H9KV29;H3BUW0;O00241-2	O00241;H3BRP9;H3BV43;H3BML4;H9KV29;H3BUW0;O00241-2	Signal-regulatory protein beta-1	SIRPB1	sp|O00241|SIRB1_HUMAN Signal-regulatory protein beta-1 OS=Homo sapiens GN=SIRPB1 PE=1 SV=5;tr|H3BRP9|H3BRP9_HUMAN Signal-regulatory protein beta-1 isoform 3 (Fragment) OS=Homo sapiens GN=SIRPB1 PE=4 SV=1;tr|H3BV43|H3BV43_HUMAN Uncharacterized protein OS=Ho	7	4	3	3	1	0	1	2	0	0	1	1	1	0	1	1	1	0	1	2	1	0	2	1	1	0	1	2	0	0	1	1	1	0	1	1	1	0	1	2	1	0	2	1
479	O00264;O00264-2;U3KQM0;O15173;O15173-2	O00264;O00264-2	Membrane-associated progesterone receptor component 1	PGRMC1	sp|O00264|PGRC1_HUMAN Membrane-associated progesterone receptor component 1 OS=Homo sapiens GN=PGRMC1 PE=1 SV=3;sp|O00264-2|PGRC1_HUMAN Isoform 2 of Membrane-associated progesterone receptor component 1 OS=Homo sapiens GN=PGRMC1	5	3	3	3	0	0	0	1	0	0	0	0	0	0	0	0	0	0	0	0	0	1	0	0	0	0	0	1	0	0	0	0	0	0	0	0	0	0	0	0	0	1	0	0
480	O00299	O00299	Chloride intracellular channel protein 1	CLIC1	sp|O00299|CLIC1_HUMAN Chloride intracellular channel protein 1 OS=Homo sapiens GN=CLIC1 PE=1 SV=4	1	11	11	11	2	3	2	2	1	2	2	3	0	1	1	4	3	1	1	2	3	1	2	2	2	3	2	2	1	2	2	3	0	1	1	4	3	1	1	2	3	1	2	2
481	O00339-3;O00339-2;O00339;H0YBN2;H0YBJ4;O00339-4	O00339-3;O00339-2;O00339;H0YBN2;H0YBJ4;O00339-4	Matrilin-2	MATN2	sp|O00339-3|MATN2_HUMAN Isoform 3 of Matrilin-2 OS=Homo sapiens GN=MATN2;sp|O00339-2|MATN2_HUMAN Isoform 2 of Matrilin-2 OS=Homo sapiens GN=MATN2;sp|O00339|MATN2_HUMAN Matrilin-2 OS=Homo sapiens GN=MATN2 PE=1 SV=4;tr|H0YBN2|H0YBN2_HUMAN Matrilin-2 (Fragmen	6	2	2	2	0	0	0	0	0	0	0	0	0	0	0	0	0	0	0	0	0	0	0	0	0	0	0	0	0	0	0	0	0	0	0	0	0	0	0	0	0	0	0	0
482	O00391;O00391-2;A8MXT8;H0Y5Z8	O00391;O00391-2	Sulfhydryl oxidase 1	QSOX1	sp|O00391|QSOX1_HUMAN Sulfhydryl oxidase 1 OS=Homo sapiens GN=QSOX1 PE=1 SV=3;sp|O00391-2|QSOX1_HUMAN Isoform 2 of Sulfhydryl oxidase 1 OS=Homo sapiens GN=QSOX1	4	31	31	31	13	11	12	10	14	15	13	15	13	13	13	16	11	12	10	10	15	14	11	10	13	11	12	10	14	15	13	15	13	13	13	16	11	12	10	10	15	14	11	10
483	O00451;O00451-3;E5RGR6;O00451-2;E5RJ44	O00451;O00451-3;E5RGR6;O00451-2	GDNF family receptor alpha-2	GFRA2	sp|O00451|GFRA2_HUMAN GDNF family receptor alpha-2 OS=Homo sapiens GN=GFRA2 PE=2 SV=2;sp|O00451-3|GFRA2_HUMAN Isoform 3 of GDNF family receptor alpha-2 OS=Homo sapiens GN=GFRA2;tr|E5RGR6|E5RGR6_HUMAN GDNF family receptor alpha-2 (Fragment) OS=Homo sapiens	5	6	6	6	0	2	0	1	0	0	0	0	1	0	0	1	0	1	1	0	0	0	1	0	0	2	0	1	0	0	0	0	1	0	0	1	0	1	1	0	0	0	1	0
484	O00462;E9PFW2	O00462;E9PFW2	Beta-mannosidase	MANBA	sp|O00462|MANBA_HUMAN Beta-mannosidase OS=Homo sapiens GN=MANBA PE=1 SV=3;tr|E9PFW2|E9PFW2_HUMAN Beta-mannosidase OS=Homo sapiens GN=MANBA PE=4 SV=1	2	12	12	12	1	1	1	1	1	1	0	0	1	1	2	0	0	0	1	2	1	1	1	2	1	1	1	1	1	1	0	0	1	1	2	0	0	0	1	2	1	1	1	2
485	O00468-6;O00468-3;O00468-7;A0A087X208;O00468-2;O00468-5;O00468-4;O00468;H0Y5U1	O00468-6;O00468-3;O00468-7;A0A087X208;O00468-2;O00468-5;O00468-4;O00468	Agrin;Agrin N-terminal 110 kDa subunit;Agrin C-terminal 110 kDa subunit;Agrin C-terminal 90 kDa fragment;Agrin C-terminal 22 kDa fragment	AGRN	sp|O00468-6|AGRIN_HUMAN Isoform 6 of Agrin OS=Homo sapiens GN=AGRN;sp|O00468-3|AGRIN_HUMAN Isoform 3 of Agrin OS=Homo sapiens GN=AGRN;sp|O00468-7|AGRIN_HUMAN Isoform 7 of Agrin OS=Homo sapiens GN=AGRN;tr|A0A087X208|A0A087X208_HUMAN Agrin OS=Homo sapiens GN	9	17	17	17	2	1	2	1	2	1	1	0	1	3	1	0	1	0	2	0	4	2	3	2	2	1	2	1	2	1	1	0	1	3	1	0	1	0	2	0	4	2	3	2
486	O00499-9;O00499-10;O00499-7;O00499-8;O00499-4;O00499-6;O00499-11;O00499-3;O00499-2;O00499-5;O00499	O00499-9;O00499-10;O00499-7;O00499-8;O00499-4;O00499-6;O00499-11;O00499-3;O00499-2;O00499-5;O00499	Myc box-dependent-interacting protein 1	BIN1	sp|O00499-9|BIN1_HUMAN Isoform BIN1-10-13 of Myc box-dependent-interacting protein 1 OS=Homo sapiens GN=BIN1;sp|O00499-10|BIN1_HUMAN Isoform BIN1-13 of Myc box-dependent-interacting protein 1 OS=Homo sapiens GN=BIN1;sp|O00499-7|BIN1_HUMAN Isoform II3 of My	11	2	2	2	0	0	0	0	0	0	0	0	0	0	0	0	0	0	0	0	0	0	0	0	0	0	0	0	0	0	0	0	0	0	0	0	0	0	0	0	0	0	0	0
487	O00533;O00533-2	O00533;O00533-2	Neural cell adhesion molecule L1-like protein;Processed neural cell adhesion molecule L1-like protein	CHL1	sp|O00533|NCHL1_HUMAN Neural cell adhesion molecule L1-like protein OS=Homo sapiens GN=CHL1 PE=1 SV=4;sp|O00533-2|NCHL1_HUMAN Isoform 2 of Neural cell adhesion molecule L1-like protein OS=Homo sapiens GN=CHL1	2	31	31	2	7	7	5	5	10	7	8	5	5	8	6	7	8	6	9	12	6	6	8	7	1	1	1	0	1	1	1	1	0	1	0	1	0	1	1	1	0	1	1	1
488	O00592-2;O00592	O00592-2;O00592	Podocalyxin	PODXL	sp|O00592-2|PODXL_HUMAN Isoform 2 of Podocalyxin OS=Homo sapiens GN=PODXL;sp|O00592|PODXL_HUMAN Podocalyxin OS=Homo sapiens GN=PODXL PE=1 SV=2	2	3	3	3	1	0	3	1	0	3	2	0	1	3	1	0	1	2	2	0	1	1	0	2	1	0	3	1	0	3	2	0	1	3	1	0	1	2	2	0	1	1	0	2
489	O00602;A0A087WVE2	O00602;A0A087WVE2	Ficolin-1	FCN1	sp|O00602|FCN1_HUMAN Ficolin-1 OS=Homo sapiens GN=FCN1 PE=1 SV=2;tr|A0A087WVE2|A0A087WVE2_HUMAN Ficolin-1 OS=Homo sapiens GN=FCN1 PE=4 SV=1	2	2	2	2	0	0	0	1	0	2	0	1	1	2	2	2	1	2	1	1	1	1	1	1	0	0	0	1	0	2	0	1	1	2	2	2	1	2	1	1	1	1	1	1
490	O00748;O00748-2;J3QSC0;J3QLP1	O00748;O00748-2	Cocaine esterase	CES2	sp|O00748|EST2_HUMAN Cocaine esterase OS=Homo sapiens GN=CES2 PE=1 SV=1;sp|O00748-2|EST2_HUMAN Isoform 2 of Cocaine esterase OS=Homo sapiens GN=CES2	4	9	9	9	1	0	0	0	0	0	1	1	0	0	0	0	0	0	1	0	1	0	0	0	1	0	0	0	0	0	1	1	0	0	0	0	0	0	1	0	1	0	0	0
491	O00754-2;O00754;M0QZ24	O00754-2;O00754;M0QZ24	Lysosomal alpha-mannosidase;Lysosomal alpha-mannosidase A peptide;Lysosomal alpha-mannosidase B peptide;Lysosomal alpha-mannosidase C peptide;Lysosomal alpha-mannosidase D peptide;Lysosomal alpha-mannosidase E peptide	MAN2B1	sp|O00754-2|MA2B1_HUMAN Isoform 2 of Lysosomal alpha-mannosidase OS=Homo sapiens GN=MAN2B1;sp|O00754|MA2B1_HUMAN Lysosomal alpha-mannosidase OS=Homo sapiens GN=MAN2B1 PE=1 SV=3;tr|M0QZ24|M0QZ24_HUMAN Uncharacterized protein (Fragment) OS=Homo sapiens PE=4	3	4	4	4	2	1	0	1	0	1	0	1	0	0	1	0	0	0	0	1	1	1	0	1	2	1	0	1	0	1	0	1	0	0	1	0	0	0	0	1	1	1	0	1
492	O00757	O00757	Fructose-1,6-bisphosphatase isozyme 2	FBP2	sp|O00757|F16P2_HUMAN Fructose-1,6-bisphosphatase isozyme 2 OS=Homo sapiens GN=FBP2 PE=1 SV=2	1	2	1	1	1	0	2	2	1	0	0	1	1	2	1	0	2	0	0	0	1	0	0	1	0	0	1	1	0	0	0	1	0	1	1	0	1	0	0	0	0	0	0	1
493	O14498;H0YN67;H0YL90	O14498;H0YN67;H0YL90	Immunoglobulin superfamily containing leucine-rich repeat protein	ISLR	sp|O14498|ISLR_HUMAN Immunoglobulin superfamily containing leucine-rich repeat protein OS=Homo sapiens GN=ISLR PE=1 SV=1;tr|H0YN67|H0YN67_HUMAN Immunoglobulin superfamily-containing leucine-rich repeat protein (Fragment) OS=Homo sapiens GN=ISLR PE=4 SV=1;t	3	7	7	7	3	2	2	2	2	2	1	3	4	1	3	3	1	1	1	3	2	3	2	1	3	2	2	2	2	2	1	3	4	1	3	3	1	1	1	3	2	3	2	1
494	O14594;K7EKF8	O14594	Neurocan core protein	NCAN	sp|O14594|NCAN_HUMAN Neurocan core protein OS=Homo sapiens GN=NCAN PE=1 SV=3	2	4	4	4	0	0	1	1	0	0	0	1	0	1	1	0	0	1	2	0	1	0	0	0	0	0	1	1	0	0	0	1	0	1	1	0	0	1	2	0	1	0	0	0
495	O14686;O14686-3	O14686;O14686-3	Histone-lysine N-methyltransferase 2D	KMT2D	sp|O14686|KMT2D_HUMAN Histone-lysine N-methyltransferase 2D OS=Homo sapiens GN=KMT2D PE=1 SV=2;sp|O14686-3|KMT2D_HUMAN Isoform 3 of Histone-lysine N-methyltransferase 2D OS=Homo sapiens GN=KMT2D	2	3	3	3	0	0	0	0	0	0	0	0	0	0	0	0	0	0	0	0	0	0	0	0	0	0	0	0	0	0	0	0	0	0	0	0	0	0	0	0	0	0	0	0
496	O14745;J3QRP6;O14745-2	O14745;J3QRP6	Na(+)/H(+) exchange regulatory cofactor NHE-RF1	SLC9A3R1	sp|O14745|NHRF1_HUMAN Na(+)/H(+) exchange regulatory cofactor NHE-RF1 OS=Homo sapiens GN=SLC9A3R1 PE=1 SV=4;tr|J3QRP6|J3QRP6_HUMAN Na(+)/H(+) exchange regulatory cofactor NHE-RF1 (Fragment) OS=Homo sapiens GN=SLC9A3R1 PE=1 SV=1	3	4	4	4	0	1	1	1	1	2	2	2	0	1	0	0	1	2	1	2	1	0	0	0	0	1	1	1	1	2	2	2	0	1	0	0	1	2	1	2	1	0	0	0
497	O14773;O14773-2;E7EV34	O14773;O14773-2	Tripeptidyl-peptidase 1	TPP1	sp|O14773|TPP1_HUMAN Tripeptidyl-peptidase 1 OS=Homo sapiens GN=TPP1 PE=1 SV=2;sp|O14773-2|TPP1_HUMAN Isoform 2 of Tripeptidyl-peptidase 1 OS=Homo sapiens GN=TPP1	3	5	5	5	0	0	1	0	0	1	0	0	0	0	1	1	0	1	1	0	1	1	1	0	0	0	1	0	0	1	0	0	0	0	1	1	0	1	1	0	1	1	1	0
498	O14791;O14791-2;O14791-3;B1AH96;B1AH94;B1AH95;F8WCH3	O14791;O14791-2;O14791-3	Apolipoprotein L1	APOL1	sp|O14791|APOL1_HUMAN Apolipoprotein L1 OS=Homo sapiens GN=APOL1 PE=1 SV=5;sp|O14791-2|APOL1_HUMAN Isoform 2 of Apolipoprotein L1 OS=Homo sapiens GN=APOL1;sp|O14791-3|APOL1_HUMAN Isoform 3 of Apolipoprotein L1 OS=Homo sapiens GN=APOL1	7	13	13	13	9	8	9	11	11	8	9	9	8	11	9	10	7	9	10	8	10	7	9	10	9	8	9	11	11	8	9	9	8	11	9	10	7	9	10	8	10	7	9	10
499	O14793	O14793	Growth/differentiation factor 8	MSTN	sp|O14793|GDF8_HUMAN Growth/differentiation factor 8 OS=Homo sapiens GN=MSTN PE=1 SV=1	1	4	4	4	0	0	0	0	0	0	0	0	0	0	0	0	0	0	0	0	0	0	0	0	0	0	0	0	0	0	0	0	0	0	0	0	0	0	0	0	0	0	0	0
500	O14818;O14818-2;H0Y586;O14818-4;Q8TAA3-2;Q8TAA3-5;Q8TAA3;A0A087WYS6;F5GY34	O14818;O14818-2;H0Y586	Proteasome subunit alpha type-7	PSMA7	sp|O14818|PSA7_HUMAN Proteasome subunit alpha type-7 OS=Homo sapiens GN=PSMA7 PE=1 SV=1;sp|O14818-2|PSA7_HUMAN Isoform 2 of Proteasome subunit alpha type-7 OS=Homo sapiens GN=PSMA7;tr|H0Y586|H0Y586_HUMAN Proteasome subunit alpha type-7 (Fragment) OS=Homo s	9	13	13	13	3	2	2	2	2	2	3	1	1	2	3	0	2	4	1	2	1	1	1	3	3	2	2	2	2	2	3	1	1	2	3	0	2	4	1	2	1	1	1	3
501	O14983-2;O14983;H7C5W9;O14983-3;P16615-5;P16615-2;P16615-3;P16615-4;P16615	O14983-2;O14983;H7C5W9;O14983-3;P16615-5;P16615-2;P16615-3;P16615-4;P16615	Sarcoplasmic/endoplasmic reticulum calcium ATPase 1;Sarcoplasmic/endoplasmic reticulum calcium ATPase 2	ATP2A1;ATP2A2	sp|O14983-2|AT2A1_HUMAN Isoform SERCA1A of Sarcoplasmic/endoplasmic reticulum calcium ATPase 1 OS=Homo sapiens GN=ATP2A1;sp|O14983|AT2A1_HUMAN Sarcoplasmic/endoplasmic reticulum calcium ATPase 1 OS=Homo sapiens GN=ATP2A1 PE=1 SV=1;tr|H7C5W9|H7C5W9_HUMAN Sa	9	2	2	1	0	0	0	0	0	0	0	0	0	0	0	0	0	0	0	0	0	0	0	0	0	0	0	0	0	0	0	0	0	0	0	0	0	0	0	0	0	0	0	0
502	O15031;E2PU09;A6QRH1;H0Y7X5;H0Y6J7	O15031	Plexin-B2	PLXNB2	sp|O15031|PLXB2_HUMAN Plexin-B2 OS=Homo sapiens GN=PLXNB2 PE=1 SV=3	5	20	20	20	1	1	3	2	3	2	2	3	2	1	3	3	3	3	5	2	4	3	3	1	1	1	3	2	3	2	2	3	2	1	3	3	3	3	5	2	4	3	3	1
503	O15067;J3KTQ5	O15067	Phosphoribosylformylglycinamidine synthase	PFAS	sp|O15067|PUR4_HUMAN Phosphoribosylformylglycinamidine synthase OS=Homo sapiens GN=PFAS PE=1 SV=4	2	3	3	3	0	0	0	0	0	0	0	0	0	0	0	0	0	0	0	0	0	0	0	0	0	0	0	0	0	0	0	0	0	0	0	0	0	0	0	0	0	0	0	0
504	O15117;O15117-2;O15117-3;D6RFJ5;D6RER7	O15117;O15117-2;O15117-3	FYN-binding protein	FYB	sp|O15117|FYB_HUMAN FYN-binding protein OS=Homo sapiens GN=FYB PE=1 SV=2;sp|O15117-2|FYB_HUMAN Isoform FYB-130 of FYN-binding protein OS=Homo sapiens GN=FYB;sp|O15117-3|FYB_HUMAN Isoform 3 of FYN-binding protein OS=Homo sapiens GN=FYB	5	7	7	7	1	2	1	1	2	2	0	2	0	2	2	2	1	1	1	1	2	2	1	2	1	2	1	1	2	2	0	2	0	2	2	2	1	1	1	1	2	2	1	2
505	O15143;C9JBJ7;C9K057;C9J4Z7;F8VXW2;C9JEY1;C9JQM8;C9JFG9;C9J6C8;C9JTT6;C9JM51;F8WEB3	O15143	Actin-related protein 2/3 complex subunit 1B	ARPC1B	sp|O15143|ARC1B_HUMAN Actin-related protein 2/3 complex subunit 1B OS=Homo sapiens GN=ARPC1B PE=1 SV=3	12	12	12	11	1	3	3	2	2	4	1	1	0	1	0	1	2	3	0	2	2	3	1	1	1	2	3	2	2	4	1	1	0	1	0	1	2	3	0	2	2	3	1	0
506	O15144;C9JTV5;G5E9J0;H7C3F9;G5E9S7	O15144	Actin-related protein 2/3 complex subunit 2	ARPC2	sp|O15144|ARPC2_HUMAN Actin-related protein 2/3 complex subunit 2 OS=Homo sapiens GN=ARPC2 PE=1 SV=1	5	13	13	13	0	1	1	0	0	4	1	1	0	4	3	3	2	1	1	1	2	2	2	1	0	1	1	0	0	4	1	1	0	4	3	3	2	1	1	1	2	2	2	1
507	O15145;C9JZD1;F8VR50	O15145;C9JZD1;F8VR50	Actin-related protein 2/3 complex subunit 3	ARPC3	sp|O15145|ARPC3_HUMAN Actin-related protein 2/3 complex subunit 3 OS=Homo sapiens GN=ARPC3 PE=1 SV=3;tr|C9JZD1|C9JZD1_HUMAN Actin-related protein 2/3 complex subunit 3 (Fragment) OS=Homo sapiens GN=ARPC3 PE=1 SV=1;tr|F8VR50|F8VR50_HUMAN Actin-related prote	3	5	5	5	1	1	1	2	2	2	1	1	1	1	1	1	2	1	0	1	1	1	1	1	1	1	1	2	2	2	1	1	1	1	1	1	2	1	0	1	1	1	1	1
508	O15204-2;O15204	O15204-2;O15204	ADAM DEC1	ADAMDEC1	sp|O15204-2|ADEC1_HUMAN Isoform 2 of ADAM DEC1 OS=Homo sapiens GN=ADAMDEC1;sp|O15204|ADEC1_HUMAN ADAM DEC1 OS=Homo sapiens GN=ADAMDEC1 PE=1 SV=2	2	4	4	4	0	1	0	1	2	2	1	1	1	0	1	1	1	0	1	0	1	2	1	0	0	1	0	1	2	2	1	1	1	0	1	1	1	0	1	0	1	2	1	0
509	O15230	O15230	Laminin subunit alpha-5	LAMA5	sp|O15230|LAMA5_HUMAN Laminin subunit alpha-5 OS=Homo sapiens GN=LAMA5 PE=1 SV=8	1	2	2	2	0	0	0	0	0	0	0	0	0	0	0	0	0	0	1	0	0	0	0	0	0	0	0	0	0	0	0	0	0	0	0	0	0	0	1	0	0	0	0	0
510	O15335	O15335	Chondroadherin	CHAD	sp|O15335|CHAD_HUMAN Chondroadherin OS=Homo sapiens GN=CHAD PE=2 SV=2	1	5	5	5	3	2	0	1	1	1	1	0	1	0	1	0	1	1	0	0	2	0	0	0	3	2	0	1	1	1	1	0	1	0	1	0	1	1	0	0	2	0	0	0
511	O15400-2;O15400	O15400-2;O15400	Syntaxin-7	STX7	sp|O15400-2|STX7_HUMAN Isoform 2 of Syntaxin-7 OS=Homo sapiens GN=STX7;sp|O15400|STX7_HUMAN Syntaxin-7 OS=Homo sapiens GN=STX7 PE=1 SV=4	2	6	6	6	1	2	0	0	0	0	1	1	2	2	0	1	1	3	0	1	2	1	1	0	1	2	0	0	0	0	1	1	2	2	0	1	1	3	0	1	2	1	1	0
512	O15467;A0A087WUE5	O15467;A0A087WUE5	C-C motif chemokine 16;C-C motif chemokine	CCL16	sp|O15467|CCL16_HUMAN C-C motif chemokine 16 OS=Homo sapiens GN=CCL16 PE=1 SV=1;tr|A0A087WUE5|A0A087WUE5_HUMAN C-C motif chemokine 16 (Fragment) OS=Homo sapiens GN=CCL16 PE=4 SV=1	2	3	3	3	0	0	0	0	0	1	0	0	0	0	0	0	0	0	0	0	0	0	0	0	0	0	0	0	0	1	0	0	0	0	0	0	0	0	0	0	0	0	0	0
513	O15511;B1ALC0;O15511-2	O15511;B1ALC0;O15511-2	Actin-related protein 2/3 complex subunit 5	ARPC5	sp|O15511|ARPC5_HUMAN Actin-related protein 2/3 complex subunit 5 OS=Homo sapiens GN=ARPC5 PE=1 SV=3;tr|B1ALC0|B1ALC0_HUMAN Actin-related protein 2/3 complex subunit 5 OS=Homo sapiens GN=ARPC5 PE=1 SV=1;sp|O15511-2|ARPC5_HUMAN Isoform 2 of Actin-related pr	3	3	3	3	1	1	3	2	1	3	0	2	0	1	0	2	2	0	2	1	1	0	1	1	1	1	3	2	1	3	0	2	0	1	0	2	2	0	2	1	1	0	1	1
514	O43150-2;O43150	O43150-2;O43150	Arf-GAP with SH3 domain, ANK repeat and PH domain-containing protein 2	ASAP2	sp|O43150-2|ASAP2_HUMAN Isoform 2 of Arf-GAP with SH3 domain, ANK repeat and PH domain-containing protein 2 OS=Homo sapiens GN=ASAP2;sp|O43150|ASAP2_HUMAN Arf-GAP with SH3 domain, ANK repeat and PH domain-containing protein 2 OS=Homo sapiens GN=ASAP2 PE=1	2	3	3	3	0	0	0	0	0	0	0	0	0	0	0	0	0	0	0	0	0	0	0	1	0	0	0	0	0	0	0	0	0	0	0	0	0	0	0	0	0	0	0	1
515	O43157-2;O43157;O43157-3	O43157-2;O43157	Plexin-B1	PLXNB1	sp|O43157-2|PLXB1_HUMAN Isoform 2 of Plexin-B1 OS=Homo sapiens GN=PLXNB1;sp|O43157|PLXB1_HUMAN Plexin-B1 OS=Homo sapiens GN=PLXNB1 PE=1 SV=3	3	13	13	13	4	6	4	6	3	6	6	7	3	5	4	3	4	3	6	6	6	6	5	5	4	6	4	6	3	6	6	7	3	5	4	3	4	3	6	6	6	6	5	5
516	O43242;O43242-2	O43242;O43242-2	26S proteasome non-ATPase regulatory subunit 3	PSMD3	sp|O43242|PSMD3_HUMAN 26S proteasome non-ATPase regulatory subunit 3 OS=Homo sapiens GN=PSMD3 PE=1 SV=2;sp|O43242-2|PSMD3_HUMAN Isoform 2 of 26S proteasome non-ATPase regulatory subunit 3 OS=Homo sapiens GN=PSMD3	2	3	3	3	0	0	0	0	0	0	0	0	0	0	0	0	0	0	0	0	0	0	0	0	0	0	0	0	0	0	0	0	0	0	0	0	0	0	0	0	0	0	0	0
517	O43278-2;H3BR01	O43278-2;H3BR01	Kunitz-type protease inhibitor 1	SPINT1	sp|O43278-2|SPIT1_HUMAN Isoform 2 of Kunitz-type protease inhibitor 1 OS=Homo sapiens GN=SPINT1;tr|H3BR01|H3BR01_HUMAN Kunitz-type protease inhibitor 1 (Fragment) OS=Homo sapiens GN=SPINT1 PE=1 SV=1	2	9	9	1	0	1	2	1	1	1	0	1	0	2	1	2	1	2	1	1	1	0	0	2	0	0	0	0	0	1	0	0	0	1	1	1	0	1	0	0	0	0	0	1
518	O43396;K7ER96;K7EML9;K7EKG2;K7EPB7	O43396;K7ER96;K7EML9	Thioredoxin-like protein 1	TXNL1	sp|O43396|TXNL1_HUMAN Thioredoxin-like protein 1 OS=Homo sapiens GN=TXNL1 PE=1 SV=3;tr|K7ER96|K7ER96_HUMAN Thioredoxin-like protein 1 (Fragment) OS=Homo sapiens GN=TXNL1 PE=1 SV=1;tr|K7EML9|K7EML9_HUMAN Thioredoxin-like protein 1 (Fragment) OS=Homo sapiens	5	4	4	4	0	1	0	2	0	0	0	1	0	1	0	0	0	0	1	0	1	0	0	0	0	1	0	2	0	0	0	1	0	1	0	0	0	0	1	0	1	0	0	0
519	O43505	O43505	Beta-1,4-glucuronyltransferase 1	B4GAT1	sp|O43505|B3GN1_HUMAN N-acetyllactosaminide beta-1,3-N-acetylglucosaminyltransferase OS=Homo sapiens GN=B3GNT1 PE=1 SV=1	1	8	8	8	0	0	0	0	1	2	1	2	0	1	1	1	1	1	3	3	0	2	1	1	0	0	0	0	1	2	1	2	0	1	1	1	1	1	3	3	0	2	1	1
520	O43639;E7EPF5	O43639;E7EPF5	Cytoplasmic protein NCK2	NCK2	sp|O43639|NCK2_HUMAN Cytoplasmic protein NCK2 OS=Homo sapiens GN=NCK2 PE=1 SV=2;tr|E7EPF5|E7EPF5_HUMAN Cytoplasmic protein NCK2 (Fragment) OS=Homo sapiens GN=NCK2 PE=1 SV=1	2	4	4	4	0	0	0	0	1	3	0	1	0	0	1	2	0	1	2	0	0	2	1	1	0	0	0	0	1	3	0	1	0	0	1	2	0	1	2	0	0	2	1	1
521	O43665-2;O43665;O43665-3	O43665-2;O43665;O43665-3	Regulator of G-protein signaling 10	RGS10	sp|O43665-2|RGS10_HUMAN Isoform 2 of Regulator of G-protein signaling 10 OS=Homo sapiens GN=RGS10;sp|O43665|RGS10_HUMAN Regulator of G-protein signaling 10 OS=Homo sapiens GN=RGS10 PE=1 SV=2;sp|O43665-3|RGS10_HUMAN Isoform 3 of Regulator of G-protein signa	3	4	4	4	0	0	0	0	0	1	0	0	1	0	0	1	1	1	0	0	0	0	0	0	0	0	0	0	0	1	0	0	1	0	0	1	1	1	0	0	0	0	0	0
522	O43707;O43707-2;F5GXS2;O43707-3;H7C144;K7EJH8;K7EP19;D6RH00	O43707;O43707-2;F5GXS2;O43707-3	Alpha-actinin-4	ACTN4	sp|O43707|ACTN4_HUMAN Alpha-actinin-4 OS=Homo sapiens GN=ACTN4 PE=1 SV=2;sp|O43707-2|ACTN4_HUMAN Isoform ACTN4ISO of Alpha-actinin-4 OS=Homo sapiens GN=ACTN4;tr|F5GXS2|F5GXS2_HUMAN Alpha-actinin-4 OS=Homo sapiens GN=ACTN4 PE=1 SV=2;sp|O43707-3|ACTN4_HUMAN	8	42	28	27	6	14	9	6	5	18	3	15	5	7	6	11	15	7	10	11	12	8	9	7	4	6	3	2	2	7	1	6	3	2	2	5	8	4	6	5	5	2	2	3
523	O43747;O43747-2;H3BR36;H3BUN9;H3BNR4	O43747;O43747-2	AP-1 complex subunit gamma-1	AP1G1	sp|O43747|AP1G1_HUMAN AP-1 complex subunit gamma-1 OS=Homo sapiens GN=AP1G1 PE=1 SV=5;sp|O43747-2|AP1G1_HUMAN Isoform 2 of AP-1 complex subunit gamma-1 OS=Homo sapiens GN=AP1G1	5	3	3	3	0	0	0	0	0	0	0	0	0	0	0	0	0	0	0	0	0	0	1	0	0	0	0	0	0	0	0	0	0	0	0	0	0	0	0	0	0	0	1	0
524	O43852-9;O43852-5;O43852-2;O43852;O43852-4;O43852-3;H0Y875;O43852-15;O43852-8;O43852-6;O43852-12;O43852-13;O43852-14;O43852-7;O43852-11;O43852-10	O43852-9;O43852-5;O43852-2;O43852;O43852-4;O43852-3;H0Y875;O43852-15;O43852-8;O43852-6	Calumenin	CALU	sp|O43852-9|CALU_HUMAN Isoform 9 of Calumenin OS=Homo sapiens GN=CALU;sp|O43852-5|CALU_HUMAN Isoform 5 of Calumenin OS=Homo sapiens GN=CALU;sp|O43852-2|CALU_HUMAN Isoform 2 of Calumenin OS=Homo sapiens GN=CALU;sp|O43852|CALU_HUMAN Calumenin OS=Homo sapiens	16	3	3	3	0	1	0	0	1	1	0	0	0	1	1	0	0	0	0	0	2	0	1	1	0	1	0	0	1	1	0	0	0	1	1	0	0	0	0	0	2	0	1	1
525	O43866	O43866	CD5 antigen-like	CD5L	sp|O43866|CD5L_HUMAN CD5 antigen-like OS=Homo sapiens GN=CD5L PE=1 SV=1	1	14	14	14	11	10	10	12	10	11	13	10	11	11	10	12	11	11	11	11	12	9	11	10	11	10	10	12	10	11	13	10	11	11	10	12	11	11	11	11	12	9	11	10
526	O43895	O43895	Xaa-Pro aminopeptidase 2	XPNPEP2	sp|O43895|XPP2_HUMAN Xaa-Pro aminopeptidase 2 OS=Homo sapiens GN=XPNPEP2 PE=1 SV=3	1	8	8	8	2	2	2	1	1	1	2	1	1	1	1	0	1	1	0	2	1	1	1	1	2	2	2	1	1	1	2	1	1	1	1	0	1	1	0	2	1	1	1	1
527	O60234;M0QX47;M0QYG8;M0R1D2;M0R0C1;M0QYJ8;M0QXZ6;M0R2P2;M0QXC2;G3V4P8;P60983	O60234;M0QX47;M0QYG8;M0R1D2;M0R0C1;M0QYJ8	Glia maturation factor gamma	GMFG	sp|O60234|GMFG_HUMAN Glia maturation factor gamma OS=Homo sapiens GN=GMFG PE=1 SV=1;tr|M0QX47|M0QX47_HUMAN Glia maturation factor gamma OS=Homo sapiens GN=GMFG PE=1 SV=1;tr|M0QYG8|M0QYG8_HUMAN Glia maturation factor gamma OS=Homo sapiens GN=GMFG PE=1 SV=1;	11	3	3	3	1	1	1	1	0	0	0	2	1	1	0	0	2	0	2	0	1	0	1	1	1	1	1	1	0	0	0	2	1	1	0	0	2	0	2	0	1	0	1	1
528	O60268-3;O60268;H3BMU3;O60268-2	O60268-3;O60268;H3BMU3;O60268-2	Uncharacterized protein KIAA0513	KIAA0513	sp|O60268-3|K0513_HUMAN Isoform 3 of Uncharacterized protein KIAA0513 OS=Homo sapiens GN=KIAA0513;sp|O60268|K0513_HUMAN Uncharacterized protein KIAA0513 OS=Homo sapiens GN=KIAA0513 PE=2 SV=1;tr|H3BMU3|H3BMU3_HUMAN Uncharacterized protein KIAA0513 (Fragment	4	2	2	2	0	0	0	0	0	0	0	0	0	0	0	0	0	0	0	0	0	0	0	0	0	0	0	0	0	0	0	0	0	0	0	0	0	0	0	0	0	0	0	0
529	O60279;H7C2K7	O60279;H7C2K7	Sushi domain-containing protein 5	SUSD5	sp|O60279|SUSD5_HUMAN Sushi domain-containing protein 5 OS=Homo sapiens GN=SUSD5 PE=1 SV=3;tr|H7C2K7|H7C2K7_HUMAN Sushi domain-containing protein 5 (Fragment) OS=Homo sapiens GN=SUSD5 PE=1 SV=1	2	6	6	6	2	1	1	2	1	1	1	0	1	1	0	1	1	2	0	0	1	1	2	1	2	1	1	2	1	1	1	0	1	1	0	1	1	2	0	0	1	1	2	1
530	O60308;J3QLL3;H7C0J5;Q5SR27;O60308-3	O60308;J3QLL3;H7C0J5;Q5SR27;O60308-3	Centrosomal protein of 104 kDa	CEP104	sp|O60308|CE104_HUMAN Centrosomal protein of 104 kDa OS=Homo sapiens GN=CEP104 PE=1 SV=1;tr|J3QLL3|J3QLL3_HUMAN Centrosomal protein of 104 kDa (Fragment) OS=Homo sapiens GN=CEP104 PE=4 SV=1;tr|H7C0J5|H7C0J5_HUMAN Centrosomal protein of 104 kDa (Fragment) O	5	2	2	2	0	0	0	0	0	0	0	0	0	0	0	0	0	0	0	0	0	0	0	1	0	0	0	0	0	0	0	0	0	0	0	0	0	0	0	0	0	0	0	1
531	O60462-4;O60462-5;O60462-2;O60462-3;O60462;O60462-6;C9JH98	O60462-4;O60462-5;O60462-2;O60462-3;O60462;O60462-6	Neuropilin-2	NRP2	sp|O60462-4|NRP2_HUMAN Isoform B0 of Neuropilin-2 OS=Homo sapiens GN=NRP2;sp|O60462-5|NRP2_HUMAN Isoform B5 of Neuropilin-2 OS=Homo sapiens GN=NRP2;sp|O60462-2|NRP2_HUMAN Isoform A0 of Neuropilin-2 OS=Homo sapiens GN=NRP2;sp|O60462-3|NRP2_HUMAN Isoform A17	7	18	18	18	1	1	1	1	0	0	0	1	0	0	2	1	1	1	2	2	0	3	1	2	1	1	1	1	0	0	0	1	0	0	2	1	1	1	2	2	0	3	1	2
532	O60506-4;O60506-3;O60506-2;O60506;B7Z645;F6UXX1;O60506-5;O43390-4;O43390;O43390-2;B4DT28;O43390-3	O60506-4;O60506-3;O60506-2;O60506;B7Z645;F6UXX1;O60506-5	Heterogeneous nuclear ribonucleoprotein Q	SYNCRIP	sp|O60506-4|HNRPQ_HUMAN Isoform 4 of Heterogeneous nuclear ribonucleoprotein Q OS=Homo sapiens GN=SYNCRIP;sp|O60506-3|HNRPQ_HUMAN Isoform 3 of Heterogeneous nuclear ribonucleoprotein Q OS=Homo sapiens GN=SYNCRIP;sp|O60506-2|HNRPQ_HUMAN Isoform 2 of Heterog	12	6	6	6	0	0	0	0	1	0	1	0	1	0	1	0	1	2	0	0	1	0	0	1	0	0	0	0	1	0	1	0	1	0	1	0	1	2	0	0	1	0	0	1
533	O60664-4;O60664-3;O60664;K7ERZ3;K7EL96;K7ER39;O60664-2	O60664-4;O60664-3;O60664;K7ERZ3;K7EL96	Perilipin-3	PLIN3	sp|O60664-4|PLIN3_HUMAN Isoform 4 of Perilipin-3 OS=Homo sapiens GN=PLIN3;sp|O60664-3|PLIN3_HUMAN Isoform 3 of Perilipin-3 OS=Homo sapiens GN=PLIN3;sp|O60664|PLIN3_HUMAN Perilipin-3 OS=Homo sapiens GN=PLIN3 PE=1 SV=3;tr|K7ERZ3|K7ERZ3_HUMAN Perilipin-3 (Fra	7	10	10	10	1	2	1	1	0	1	1	1	0	1	0	0	1	1	3	0	2	1	2	1	1	2	1	1	0	1	1	1	0	1	0	0	1	1	3	0	2	1	2	1
534	O60701-2;O60701;O60701-3;E7ER95;E7ER83;E7ETF4;E7EV97	O60701-2;O60701;O60701-3	UDP-glucose 6-dehydrogenase	UGDH	sp|O60701-2|UGDH_HUMAN Isoform 2 of UDP-glucose 6-dehydrogenase OS=Homo sapiens GN=UGDH;sp|O60701|UGDH_HUMAN UDP-glucose 6-dehydrogenase OS=Homo sapiens GN=UGDH PE=1 SV=1;sp|O60701-3|UGDH_HUMAN Isoform 3 of UDP-glucose 6-dehydrogenase OS=Homo sapiens GN=UG	7	3	3	3	0	2	0	1	0	0	1	1	1	1	0	0	0	1	0	0	0	0	0	0	0	2	0	1	0	0	1	1	1	1	0	0	0	1	0	0	0	0	0	0
535	O60749-2;O60749;D6RC15;H0YK42;Q13596-2;Q13596;Q13596-3	O60749-2;O60749	Sorting nexin-2	SNX2	sp|O60749-2|SNX2_HUMAN Isoform 2 of Sorting nexin-2 OS=Homo sapiens GN=SNX2;sp|O60749|SNX2_HUMAN Sorting nexin-2 OS=Homo sapiens GN=SNX2 PE=1 SV=2	7	3	3	3	0	0	0	0	0	0	0	0	0	0	0	0	0	0	0	0	0	0	0	0	0	0	0	0	0	0	0	0	0	0	0	0	0	0	0	0	0	0	0	0
536	O60763;O60763-2	O60763;O60763-2	General vesicular transport factor p115	USO1	sp|O60763|USO1_HUMAN General vesicular transport factor p115 OS=Homo sapiens GN=USO1 PE=1 SV=2;sp|O60763-2|USO1_HUMAN Isoform 2 of General vesicular transport factor p115 OS=Homo sapiens GN=USO1	2	17	17	17	1	1	1	1	0	0	1	0	2	2	0	0	1	0	0	1	1	0	2	0	1	1	1	1	0	0	1	0	2	2	0	0	1	0	0	1	1	0	2	0
537	U3KQK0;Q99880;Q99879;Q99877;Q93079;Q5QNW6;P62807;P58876;P57053;O60814;Q5QNW6-2;Q96A08	U3KQK0;Q99880;Q99879;Q99877;Q93079;Q5QNW6;P62807;P58876;P57053;O60814;Q5QNW6-2;Q96A08	Histone H2B;Histone H2B type 1-L;Histone H2B type 1-M;Histone H2B type 1-N;Histone H2B type 1-H;Histone H2B type 2-F;Histone H2B type 1-C/E/F/G/I;Histone H2B type 1-D;Histone H2B type F-S;Histone H2B type 1-K;Histone H2B type 1-A	HIST1H2BN;HIST1H2BL;HIST1H2BM;HIST1H2BH;HIST2H2BF;HIST1H2BC;HIST1H2BD;H2BFS;HIST1H2BK;HIST1H2BA	tr|U3KQK0|U3KQK0_HUMAN Histone H2B OS=Homo sapiens GN=HIST1H2BN PE=1 SV=1;sp|Q99880|H2B1L_HUMAN Histone H2B type 1-L OS=Homo sapiens GN=HIST1H2BL PE=1 SV=3;sp|Q99879|H2B1M_HUMAN Histone H2B type 1-M OS=Homo sapiens GN=HIST1H2BM PE=1 SV=3;sp|Q99877|H2B1N_HU	12	4	4	1	0	0	1	0	0	0	0	1	2	2	1	1	1	2	2	2	0	2	0	2	0	0	0	0	0	0	0	0	0	0	0	0	0	0	0	0	0	0	0	0
538	O60844	O60844	Zymogen granule membrane protein 16	ZG16	sp|O60844|ZG16_HUMAN Zymogen granule membrane protein 16 OS=Homo sapiens GN=ZG16 PE=1 SV=2	1	1	1	1	0	0	0	1	0	0	0	0	0	0	0	1	0	0	0	0	0	0	0	0	0	0	0	1	0	0	0	0	0	0	0	1	0	0	0	0	0	0	0	0
539	O60927	O60927	Protein phosphatase 1 regulatory subunit 11	PPP1R11	sp|O60927|PP1RB_HUMAN Protein phosphatase 1 regulatory subunit 11 OS=Homo sapiens GN=PPP1R11 PE=1 SV=1	1	1	1	1	0	0	0	0	0	0	0	0	0	0	0	0	0	0	0	0	0	0	0	0	0	0	0	0	0	0	0	0	0	0	0	0	0	0	0	0	0	0	0	0
540	O75023;O75023-3;O75023-2	O75023;O75023-3;O75023-2	Leukocyte immunoglobulin-like receptor subfamily B member 5	LILRB5	sp|O75023|LIRB5_HUMAN Leukocyte immunoglobulin-like receptor subfamily B member 5 OS=Homo sapiens GN=LILRB5 PE=1 SV=1;sp|O75023-3|LIRB5_HUMAN Isoform 3 of Leukocyte immunoglobulin-like receptor subfamily B member 5 OS=Homo sapiens GN=LILRB5;sp|O75023-2|LIR	3	12	12	12	2	1	1	3	2	1	2	2	2	2	3	4	4	4	2	1	3	1	1	2	2	1	1	3	2	1	2	2	2	2	3	4	4	4	2	1	3	1	1	2
541	O75083;O75083-3;D6RD66	O75083;O75083-3;D6RD66	WD repeat-containing protein 1	WDR1	sp|O75083|WDR1_HUMAN WD repeat-containing protein 1 OS=Homo sapiens GN=WDR1 PE=1 SV=4;sp|O75083-3|WDR1_HUMAN Isoform 2 of WD repeat-containing protein 1 OS=Homo sapiens GN=WDR1;tr|D6RD66|D6RD66_HUMAN WD repeat-containing protein 1 (Fragment) OS=Homo sapien	3	23	23	23	4	10	5	4	2	9	5	10	4	9	5	5	7	6	3	5	9	7	4	5	4	10	5	4	2	9	5	10	4	9	5	5	7	6	3	5	9	7	4	5
542	O75116;E9PF63;D6REE7;Q14DU5;C9JFJ0;Q13464	O75116;E9PF63;D6REE7;Q14DU5	Rho-associated protein kinase 2	ROCK2	sp|O75116|ROCK2_HUMAN Rho-associated protein kinase 2 OS=Homo sapiens GN=ROCK2 PE=1 SV=4;tr|E9PF63|E9PF63_HUMAN Rho-associated protein kinase 2 OS=Homo sapiens GN=ROCK2 PE=1 SV=1;tr|D6REE7|D6REE7_HUMAN Rho-associated protein kinase 2 OS=Homo sapiens GN=ROC	6	6	6	6	2	0	1	3	1	1	0	0	1	1	1	0	1	1	1	1	2	0	0	1	2	0	1	3	1	1	0	0	1	1	1	0	1	1	1	1	2	0	0	1
543	O75326;O75326-2;F5GYX3;H3BMF9	O75326;O75326-2;F5GYX3	Semaphorin-7A	SEMA7A	sp|O75326|SEM7A_HUMAN Semaphorin-7A OS=Homo sapiens GN=SEMA7A PE=1 SV=1;sp|O75326-2|SEM7A_HUMAN Isoform 2 of Semaphorin-7A OS=Homo sapiens GN=SEMA7A;tr|F5GYX3|F5GYX3_HUMAN Semaphorin-7A OS=Homo sapiens GN=SEMA7A PE=4 SV=1	4	14	14	14	1	0	0	1	1	1	1	2	1	1	1	0	1	0	2	1	2	1	1	2	1	0	0	1	1	1	1	2	1	1	1	0	1	0	2	1	2	1	1	2
544	O75339	O75339	Cartilage intermediate layer protein 1;Cartilage intermediate layer protein 1 C1;Cartilage intermediate layer protein 1 C2	CILP	sp|O75339|CILP1_HUMAN Cartilage intermediate layer protein 1 OS=Homo sapiens GN=CILP PE=1 SV=4	1	10	10	10	2	0	1	1	1	2	1	1	0	0	0	0	1	0	3	1	2	0	0	0	2	0	1	1	1	2	1	1	0	0	0	0	1	0	3	1	2	0	0	0
545	O75340-2;O75340;A0A024QZ42;H0Y9X3;A0A087WZ38	O75340-2;O75340;A0A024QZ42	Programmed cell death protein 6	PDCD6	sp|O75340-2|PDCD6_HUMAN Isoform 2 of Programmed cell death protein 6 OS=Homo sapiens GN=PDCD6;sp|O75340|PDCD6_HUMAN Programmed cell death protein 6 OS=Homo sapiens GN=PDCD6 PE=1 SV=1;tr|A0A024QZ42|A0A024QZ42_HUMAN HCG1985580, isoform CRA_c OS=Homo sapiens	5	4	4	4	0	0	1	1	0	1	0	0	1	1	0	1	0	0	0	0	0	1	0	0	0	0	1	1	0	1	0	0	1	1	0	1	0	0	0	0	0	1	0	0
546	O75356;G3V4I0;G3V450	O75356;G3V4I0	Ectonucleoside triphosphate diphosphohydrolase 5	ENTPD5	sp|O75356|ENTP5_HUMAN Ectonucleoside triphosphate diphosphohydrolase 5 OS=Homo sapiens GN=ENTPD5 PE=1 SV=1;tr|G3V4I0|G3V4I0_HUMAN Ectonucleoside triphosphate diphosphohydrolase 5 OS=Homo sapiens GN=ENTPD5 PE=3 SV=1	3	6	6	6	0	1	0	1	0	1	0	1	1	0	1	0	0	1	0	0	1	0	0	1	0	1	0	1	0	1	0	1	1	0	1	0	0	1	0	0	1	0	0	1
547	O75367-2;O75367-3;O75367;D6RCF2;B4DJC3	O75367-2;O75367-3;O75367;D6RCF2	Core histone macro-H2A.1;Histone H2A	H2AFY	sp|O75367-2|H2AY_HUMAN Isoform 1 of Core histone macro-H2A.1 OS=Homo sapiens GN=H2AFY;sp|O75367-3|H2AY_HUMAN Isoform 3 of Core histone macro-H2A.1 OS=Homo sapiens GN=H2AFY;sp|O75367|H2AY_HUMAN Core histone macro-H2A.1 OS=Homo sapiens GN=H2AFY PE=1 SV=4;tr|	5	6	6	5	0	0	0	1	0	0	0	0	0	0	0	0	0	0	0	0	0	0	0	0	0	0	0	1	0	0	0	0	0	0	0	0	0	0	0	0	0	0	0	0
548	O75368	O75368	SH3 domain-binding glutamic acid-rich-like protein	SH3BGRL	sp|O75368|SH3L1_HUMAN SH3 domain-binding glutamic acid-rich-like protein OS=Homo sapiens GN=SH3BGRL PE=1 SV=1	1	6	6	6	2	0	1	0	0	1	0	2	0	2	0	0	1	1	0	1	0	2	0	2	2	0	1	0	0	1	0	2	0	2	0	0	1	1	0	1	0	2	0	2
549	O75369-2;O75369-9;O75369;O75369-8;O75369-6;O75369-3;E7EN95;O75369-7;O75369-5;O75369-4;H7C5L4	O75369-2;O75369-9;O75369;O75369-8;O75369-6;O75369-3;E7EN95;O75369-7;O75369-5;O75369-4	Filamin-B	FLNB	sp|O75369-2|FLNB_HUMAN Isoform 2 of Filamin-B OS=Homo sapiens GN=FLNB;sp|O75369-9|FLNB_HUMAN Isoform 9 of Filamin-B OS=Homo sapiens GN=FLNB;sp|O75369|FLNB_HUMAN Filamin-B OS=Homo sapiens GN=FLNB PE=1 SV=2;sp|O75369-8|FLNB_HUMAN Isoform 8 of Filamin-B OS=Ho	11	57	53	52	3	2	0	2	2	2	3	1	2	2	4	3	4	5	4	4	6	3	3	3	2	1	0	1	1	1	2	1	1	1	3	2	3	4	3	3	4	2	2	2
550	O75390;B4DJV2;H0YIC4;F8VTT8;F8W4S1;F8W0J2;F8VWQ5;F8VU34;F8VR34;F8W1S4;F8VVY4;F8W642;F8VZK9;F8VP03;F8VX07;F8VRP1;F8VX68;F8VRI6;F8VPF9;F8VPA1;H0YH82	O75390;B4DJV2	Citrate synthase, mitochondrial;Citrate synthase	CS	sp|O75390|CISY_HUMAN Citrate synthase, mitochondrial OS=Homo sapiens GN=CS PE=1 SV=2;tr|B4DJV2|B4DJV2_HUMAN Citrate synthase OS=Homo sapiens GN=CS PE=1 SV=1	21	7	7	6	1	1	1	1	1	0	1	2	1	1	0	1	1	1	0	1	1	1	0	0	0	0	0	0	0	0	0	1	0	0	0	0	1	0	0	0	0	0	0	0
551	O75436;S4R3Q6;O75436-2	O75436;S4R3Q6;O75436-2	Vacuolar protein sorting-associated protein 26A	VPS26A	sp|O75436|VP26A_HUMAN Vacuolar protein sorting-associated protein 26A OS=Homo sapiens GN=VPS26A PE=1 SV=2;tr|S4R3Q6|S4R3Q6_HUMAN Vacuolar protein sorting-associated protein 26A OS=Homo sapiens GN=VPS26A PE=1 SV=1;sp|O75436-2|VP26A_HUMAN Isoform 2 of Vacuol	3	2	2	2	0	0	0	0	0	0	0	0	0	0	0	0	0	0	0	0	0	0	0	0	0	0	0	0	0	0	0	0	0	0	0	0	0	0	0	0	0	0	0	0
552	O75503	O75503	Ceroid-lipofuscinosis neuronal protein 5	CLN5	sp|O75503|CLN5_HUMAN Ceroid-lipofuscinosis neuronal protein 5 OS=Homo sapiens GN=CLN5 PE=1 SV=2	1	2	2	2	0	0	0	0	0	0	0	0	1	0	1	0	0	0	1	0	0	0	0	0	0	0	0	0	0	0	0	0	1	0	1	0	0	0	1	0	0	0	0	0
553	O75558	O75558	Syntaxin-11	STX11	sp|O75558|STX11_HUMAN Syntaxin-11 OS=Homo sapiens GN=STX11 PE=2 SV=1	1	5	5	5	0	1	0	2	1	1	0	1	1	0	2	1	1	0	0	2	1	1	0	2	0	1	0	2	1	1	0	1	1	0	2	1	1	0	0	2	1	1	0	2
554	O75563	O75563	Src kinase-associated phosphoprotein 2	SKAP2	sp|O75563|SKAP2_HUMAN Src kinase-associated phosphoprotein 2 OS=Homo sapiens GN=SKAP2 PE=1 SV=1	1	3	3	3	0	0	0	0	0	0	0	0	0	0	1	1	0	0	0	0	0	0	0	0	0	0	0	0	0	0	0	0	0	0	1	1	0	0	0	0	0	0	0	0
555	O75594	O75594	Peptidoglycan recognition protein 1	PGLYRP1	sp|O75594|PGRP1_HUMAN Peptidoglycan recognition protein 1 OS=Homo sapiens GN=PGLYRP1 PE=1 SV=1	1	3	3	3	0	0	0	1	0	1	0	0	1	0	0	0	0	0	0	1	1	1	0	0	0	0	0	1	0	1	0	0	1	0	0	0	0	0	0	1	1	1	0	0
556	O75629	O75629	Protein CREG1	CREG1	sp|O75629|CREG1_HUMAN Protein CREG1 OS=Homo sapiens GN=CREG1 PE=1 SV=1	1	1	1	1	0	0	0	0	0	0	0	0	0	0	0	0	0	0	0	0	0	0	0	0	0	0	0	0	0	0	0	0	0	0	0	0	0	0	0	0	0	0	0	0
557	O75636;O75636-2	O75636;O75636-2	Ficolin-3	FCN3	sp|O75636|FCN3_HUMAN Ficolin-3 OS=Homo sapiens GN=FCN3 PE=1 SV=2;sp|O75636-2|FCN3_HUMAN Isoform 2 of Ficolin-3 OS=Homo sapiens GN=FCN3	2	14	14	9	10	10	7	8	9	8	10	11	10	8	11	9	10	7	7	9	10	9	7	9	6	6	4	5	5	5	7	7	7	5	7	5	6	4	4	5	6	5	3	5
558	O75752	O75752	UDP-GalNAc:beta-1,3-N-acetylgalactosaminyltransferase 1	B3GALNT1	sp|O75752|B3GL1_HUMAN UDP-GalNAc:beta-1,3-N-acetylgalactosaminyltransferase 1 OS=Homo sapiens GN=B3GALNT1 PE=2 SV=1	1	2	2	2	0	0	0	0	0	0	0	0	0	0	0	0	0	0	0	0	0	0	0	0	0	0	0	0	0	0	0	0	0	0	0	0	0	0	0	0	0	0	0	0
559	O75822-2;O75822-3;O75822;H0YGJ7;H0YLP3	O75822-2;O75822-3;O75822	Eukaryotic translation initiation factor 3 subunit J	EIF3J	sp|O75822-2|EIF3J_HUMAN Isoform 2 of Eukaryotic translation initiation factor 3 subunit J OS=Homo sapiens GN=EIF3J;sp|O75822-3|EIF3J_HUMAN Isoform 3 of Eukaryotic translation initiation factor 3 subunit J OS=Homo sapiens GN=EIF3J;sp|O75822|EIF3J_HUMAN Euka	5	4	4	4	0	0	0	0	0	0	0	0	0	0	0	0	0	0	0	0	1	0	0	0	0	0	0	0	0	0	0	0	0	0	0	0	0	0	0	0	1	0	0	0
560	O75874;C9J4N6;C9JJE5;C9JLU6	O75874	Isocitrate dehydrogenase [NADP] cytoplasmic	IDH1	sp|O75874|IDHC_HUMAN Isocitrate dehydrogenase [NADP] cytoplasmic OS=Homo sapiens GN=IDH1 PE=1 SV=2	4	18	18	17	4	5	3	5	3	6	1	5	3	6	4	2	4	1	2	3	4	4	4	3	4	5	3	5	3	6	1	5	3	6	4	2	4	1	2	3	4	4	4	3
561	O75882-2;O75882;O75882-3	O75882-2;O75882;O75882-3	Attractin	ATRN	sp|O75882-2|ATRN_HUMAN Isoform 2 of Attractin OS=Homo sapiens GN=ATRN;sp|O75882|ATRN_HUMAN Attractin OS=Homo sapiens GN=ATRN PE=1 SV=2;sp|O75882-3|ATRN_HUMAN Isoform 3 of Attractin OS=Homo sapiens GN=ATRN	3	31	31	31	18	19	19	21	18	15	17	18	17	18	18	16	19	17	22	21	20	19	19	20	18	19	19	21	18	15	17	18	17	18	18	16	19	17	22	21	20	19	19	20
562	O75976;O75976-2	O75976	Carboxypeptidase D	CPD	sp|O75976|CBPD_HUMAN Carboxypeptidase D OS=Homo sapiens GN=CPD PE=1 SV=2	2	6	6	6	0	0	2	1	1	1	1	2	1	2	1	1	1	1	1	0	1	1	1	2	0	0	2	1	1	1	1	2	1	2	1	1	1	1	1	0	1	1	1	2
563	O76003	O76003	Glutaredoxin-3	GLRX3	sp|O76003|GLRX3_HUMAN Glutaredoxin-3 OS=Homo sapiens GN=GLRX3 PE=1 SV=2	1	2	2	2	0	0	0	0	0	0	0	0	0	0	1	1	1	1	0	1	0	0	1	0	0	0	0	0	0	0	0	0	0	0	1	1	1	1	0	1	0	0	1	0
564	O76054-5;O76054;B3KRD8;O76054-4;H7C417;F8WEE7;C9JTM4;Q9UDX4	O76054-5;O76054;B3KRD8;O76054-4;H7C417	SEC14-like protein 2	SEC14L2	sp|O76054-5|S14L2_HUMAN Isoform 3 of SEC14-like protein 2 OS=Homo sapiens GN=SEC14L2;sp|O76054|S14L2_HUMAN SEC14-like protein 2 OS=Homo sapiens GN=SEC14L2 PE=1 SV=1;tr|B3KRD8|B3KRD8_HUMAN SEC14-like 2 (S. cerevisiae), isoform CRA_c OS=Homo sapiens GN=SEC14	8	4	4	4	0	2	1	2	0	1	1	0	0	1	0	0	0	2	0	1	0	2	0	0	0	2	1	2	0	1	1	0	0	1	0	0	0	2	0	1	0	2	0	0
565	O94760	O94760	N(G),N(G)-dimethylarginine dimethylaminohydrolase 1	DDAH1	sp|O94760|DDAH1_HUMAN N(G),N(G)-dimethylarginine dimethylaminohydrolase 1 OS=Homo sapiens GN=DDAH1 PE=1 SV=3	1	4	4	1	1	0	1	0	1	0	1	1	1	1	1	1	2	1	0	1	1	0	1	1	0	0	0	0	0	0	0	0	0	0	0	0	0	0	0	0	0	0	0	0
566	O94769-2;O94769;Q5T9F4;Q5T9F3	O94769-2;O94769	Extracellular matrix protein 2	ECM2	sp|O94769-2|ECM2_HUMAN Isoform 2 of Extracellular matrix protein 2 OS=Homo sapiens GN=ECM2;sp|O94769|ECM2_HUMAN Extracellular matrix protein 2 OS=Homo sapiens GN=ECM2 PE=2 SV=1	4	8	8	8	2	2	2	1	0	1	0	1	2	1	2	0	2	1	1	2	1	0	1	2	2	2	2	1	0	1	0	1	2	1	2	0	2	1	1	2	1	0	1	2
567	X6RKN2;O94856-10;O94856-3;O94856-8;O94856-11;O94856-6;O94856-7;O94856-13;O94856-5;O94856;H7BY57;O94856-4;O94856-12;O94856-9	X6RKN2;O94856-10;O94856-3;O94856-8;O94856-11;O94856-6;O94856-7;O94856-13;O94856-5;O94856;H7BY57;O94856-4;O94856-12;O94856-9	Neurofascin	NFASC	tr|X6RKN2|X6RKN2_HUMAN Neurofascin (Fragment) OS=Homo sapiens GN=NFASC PE=1 SV=1;sp|O94856-10|NFASC_HUMAN Isoform 10 of Neurofascin OS=Homo sapiens GN=NFASC;sp|O94856-3|NFASC_HUMAN Isoform 3 of Neurofascin OS=Homo sapiens GN=NFASC;sp|O94856-8|NFASC_HUMAN I	14	2	2	2	0	0	0	1	0	0	0	0	0	0	1	0	0	0	0	0	0	0	1	0	0	0	0	1	0	0	0	0	0	0	1	0	0	0	0	0	0	0	1	0
568	O94919	O94919	Endonuclease domain-containing 1 protein	ENDOD1	sp|O94919|ENDD1_HUMAN Endonuclease domain-containing 1 protein OS=Homo sapiens GN=ENDOD1 PE=1 SV=2	1	8	8	8	0	0	0	1	0	1	0	0	0	0	0	0	0	2	0	0	2	0	2	0	0	0	0	1	0	1	0	0	0	0	0	0	0	2	0	0	2	0	2	0
569	O94985-2;O94985;Q5SR54	O94985-2;O94985;Q5SR54	Calsyntenin-1;Soluble Alc-alpha;CTF1-alpha	CLSTN1	sp|O94985-2|CSTN1_HUMAN Isoform 2 of Calsyntenin-1 OS=Homo sapiens GN=CLSTN1;sp|O94985|CSTN1_HUMAN Calsyntenin-1 OS=Homo sapiens GN=CLSTN1 PE=1 SV=1;tr|Q5SR54|Q5SR54_HUMAN Calsyntenin-1 (Fragment) OS=Homo sapiens GN=CLSTN1 PE=4 SV=1	3	14	14	14	1	1	2	1	2	3	1	2	2	1	1	1	2	2	3	1	2	2	1	1	1	1	2	1	2	3	1	2	2	1	1	1	2	2	3	1	2	2	1	1
570	O95154;Q8NHP1-2	O95154	Aflatoxin B1 aldehyde reductase member 3	AKR7A3	sp|O95154|ARK73_HUMAN Aflatoxin B1 aldehyde reductase member 3 OS=Homo sapiens GN=AKR7A3 PE=1 SV=2	2	7	7	4	0	0	1	0	0	0	0	0	0	0	1	0	1	0	0	0	1	1	0	1	0	0	1	0	0	0	0	0	0	0	0	0	0	0	0	0	0	1	0	0
571	O95274	O95274	Ly6/PLAUR domain-containing protein 3	LYPD3	sp|O95274|LYPD3_HUMAN Ly6/PLAUR domain-containing protein 3 OS=Homo sapiens GN=LYPD3 PE=1 SV=2	1	2	2	2	0	0	0	0	0	0	0	0	0	0	0	0	1	0	0	0	1	0	0	0	0	0	0	0	0	0	0	0	0	0	0	0	1	0	0	0	1	0	0	0
572	O95336;M0R261;M0R1L2;M0R0U3	O95336;M0R261	6-phosphogluconolactonase	PGLS	sp|O95336|6PGL_HUMAN 6-phosphogluconolactonase OS=Homo sapiens GN=PGLS PE=1 SV=2;tr|M0R261|M0R261_HUMAN 6-phosphogluconolactonase (Fragment) OS=Homo sapiens GN=PGLS PE=1 SV=1	4	9	9	9	2	2	2	0	0	3	2	3	0	3	3	2	1	0	1	0	1	1	0	1	2	2	2	0	0	3	2	3	0	3	3	2	1	0	1	0	1	1	0	1
573	O95394;O95394-3;O95394-4;A0A087WT27;J3KN95;D6RCD1;D6RC77;D6RCQ8;D6RF77;D6RIS6	O95394;O95394-3;O95394-4;A0A087WT27;J3KN95	Phosphoacetylglucosamine mutase	PGM3	sp|O95394|AGM1_HUMAN Phosphoacetylglucosamine mutase OS=Homo sapiens GN=PGM3 PE=1 SV=1;sp|O95394-3|AGM1_HUMAN Isoform 2 of Phosphoacetylglucosamine mutase OS=Homo sapiens GN=PGM3;sp|O95394-4|AGM1_HUMAN Isoform 3 of Phosphoacetylglucosamine mutase OS=Homo s	10	3	3	3	0	0	0	0	0	0	0	0	0	0	0	0	0	0	0	0	0	0	0	0	0	0	0	0	0	0	0	0	0	0	0	0	0	0	0	0	0	0	0	0
574	O95445	O95445	Apolipoprotein M	APOM	sp|O95445|APOM_HUMAN Apolipoprotein M OS=Homo sapiens GN=APOM PE=1 SV=2	1	9	9	2	4	6	4	4	6	4	3	6	5	5	4	3	4	4	5	7	4	4	5	4	1	2	1	0	2	0	0	1	2	1	1	0	1	1	2	2	1	1	2	1
575	O95445-2;Q5SRP5	O95445-2;Q5SRP5	Apolipoprotein M	APOM	sp|O95445-2|APOM_HUMAN Isoform 2 of Apolipoprotein M OS=Homo sapiens GN=APOM;tr|Q5SRP5|Q5SRP5_HUMAN Apolipoprotein M OS=Homo sapiens GN=APOM PE=1 SV=1	2	9	2	2	3	4	3	4	4	4	3	5	3	4	3	3	4	3	4	5	3	4	3	3	0	0	0	0	0	0	0	0	0	0	0	0	1	0	1	0	0	1	0	0
576	R4GMU1;O95479	R4GMU1;O95479	GDH/6PGL endoplasmic bifunctional protein;Glucose 1-dehydrogenase;6-phosphogluconolactonase	H6PD	tr|R4GMU1|R4GMU1_HUMAN GDH/6PGL endoplasmic bifunctional protein OS=Homo sapiens GN=H6PD PE=4 SV=1;sp|O95479|G6PE_HUMAN GDH/6PGL endoplasmic bifunctional protein OS=Homo sapiens GN=H6PD PE=1 SV=2	2	24	24	24	3	4	5	8	2	6	6	4	5	2	7	5	5	5	4	5	4	6	3	5	3	4	5	8	2	6	6	4	5	2	7	5	5	5	4	5	4	6	3	5
577	O95497;F5GYM6;Q9NY84-5;Q9NY84-2;Q9NY84	O95497	Pantetheinase	VNN1	sp|O95497|VNN1_HUMAN Pantetheinase OS=Homo sapiens GN=VNN1 PE=1 SV=2	5	13	13	13	1	2	3	3	4	5	5	3	3	5	3	3	5	5	3	3	5	5	1	2	1	2	3	3	4	5	5	3	3	5	3	3	5	5	3	3	5	5	1	2
578	O95714	O95714	E3 ubiquitin-protein ligase HERC2	HERC2	sp|O95714|HERC2_HUMAN E3 ubiquitin-protein ligase HERC2 OS=Homo sapiens GN=HERC2 PE=1 SV=2	1	3	3	3	0	0	0	0	0	0	0	0	1	0	1	0	0	0	0	0	0	0	0	0	0	0	0	0	0	0	0	0	1	0	1	0	0	0	0	0	0	0	0	0
579	O95757;E9PDE8;D6RJ96	O95757;E9PDE8;D6RJ96	Heat shock 70 kDa protein 4L	HSPA4L	sp|O95757|HS74L_HUMAN Heat shock 70 kDa protein 4L OS=Homo sapiens GN=HSPA4L PE=1 SV=3;tr|E9PDE8|E9PDE8_HUMAN Heat shock 70 kDa protein 4L OS=Homo sapiens GN=HSPA4L PE=1 SV=1;tr|D6RJ96|D6RJ96_HUMAN Heat shock 70 kDa protein 4L (Fragment) OS=Homo sapiens GN	3	7	4	4	0	0	0	0	1	0	1	0	1	0	0	0	1	1	0	2	0	1	0	0	0	0	0	0	0	0	0	0	0	0	0	0	1	1	0	1	0	0	0	0
580	O95777;F2Z2Y6;C9JIZ0;C9JNV3	O95777;F2Z2Y6;C9JIZ0	U6 snRNA-associated Sm-like protein LSm8	LSM8	sp|O95777|LSM8_HUMAN U6 snRNA-associated Sm-like protein LSm8 OS=Homo sapiens GN=LSM8 PE=1 SV=3;tr|F2Z2Y6|F2Z2Y6_HUMAN U6 snRNA-associated Sm-like protein LSm8 OS=Homo sapiens GN=LSM8 PE=1 SV=1;tr|C9JIZ0|C9JIZ0_HUMAN LSM8 homolog, U6 small nuclear RNA asso	4	3	3	3	0	0	0	0	1	0	1	0	0	0	0	0	0	0	0	0	0	0	0	1	0	0	0	0	1	0	1	0	0	0	0	0	0	0	0	0	0	0	0	1
581	O95810	O95810	Serum deprivation-response protein	SDPR	sp|O95810|SDPR_HUMAN Serum deprivation-response protein OS=Homo sapiens GN=SDPR PE=1 SV=3	1	7	7	7	0	0	0	0	0	0	0	0	0	0	0	0	0	1	0	0	0	0	0	0	0	0	0	0	0	0	0	0	0	0	0	0	0	1	0	0	0	0	0	0
582	O95822-2;O95822	O95822-2;O95822	Malonyl-CoA decarboxylase, mitochondrial	MLYCD	sp|O95822-2|DCMC_HUMAN Isoform Cytoplasmic+peroxisomal of Malonyl-CoA decarboxylase, mitochondrial OS=Homo sapiens GN=MLYCD;sp|O95822|DCMC_HUMAN Malonyl-CoA decarboxylase, mitochondrial OS=Homo sapiens GN=MLYCD PE=1 SV=3	2	7	7	7	1	2	1	1	0	1	0	2	1	1	1	1	0	0	0	2	3	3	1	2	1	2	1	1	0	1	0	2	1	1	1	1	0	0	0	2	3	3	1	2
583	O95831-3;O95831;O95831-2;E9PMA0;O95831-5;O95831-6;O95831-4	O95831-3;O95831;O95831-2;E9PMA0	Apoptosis-inducing factor 1, mitochondrial	AIFM1	sp|O95831-3|AIFM1_HUMAN Isoform 3 of Apoptosis-inducing factor 1, mitochondrial OS=Homo sapiens GN=AIFM1;sp|O95831|AIFM1_HUMAN Apoptosis-inducing factor 1, mitochondrial OS=Homo sapiens GN=AIFM1 PE=1 SV=1;sp|O95831-2|AIFM1_HUMAN Isoform 2 of Apoptosis-indu	7	9	9	9	0	0	0	1	0	0	1	0	0	1	0	0	0	0	0	0	0	0	0	0	0	0	0	1	0	0	1	0	0	1	0	0	0	0	0	0	0	0	0	0
584	O95861-3;O95861-4;O95861;O95861-2;A6NF51;F8VRY7;F8VZG4;F8W1J0	O95861-3;O95861-4;O95861;O95861-2;A6NF51	3(2),5-bisphosphate nucleotidase 1	BPNT1	sp|O95861-3|BPNT1_HUMAN Isoform 3 of 3(2),5-bisphosphate nucleotidase 1 OS=Homo sapiens GN=BPNT1;sp|O95861-4|BPNT1_HUMAN Isoform 4 of 3(2),5-bisphosphate nucleotidase 1 OS=Homo sapiens GN=BPNT1;sp|O95861|BPNT1_HUMAN 3(2),5-bisphosphate nucleotidas	8	4	4	4	0	0	0	0	0	0	0	0	0	0	1	0	0	0	0	0	0	0	0	0	0	0	0	0	0	0	0	0	0	0	1	0	0	0	0	0	0	0	0	0
585	O95865;Q5SSV3;Q5SRR8	O95865;Q5SSV3;Q5SRR8	N(G),N(G)-dimethylarginine dimethylaminohydrolase 2	DDAH2	sp|O95865|DDAH2_HUMAN N(G),N(G)-dimethylarginine dimethylaminohydrolase 2 OS=Homo sapiens GN=DDAH2 PE=1 SV=1;tr|Q5SSV3|Q5SSV3_HUMAN N(G),N(G)-dimethylarginine dimethylaminohydrolase 2 (Fragment) OS=Homo sapiens GN=DDAH2 PE=1 SV=1;tr|Q5SRR8|Q5SRR8_HUMAN N(G	3	3	3	2	0	0	1	0	0	0	0	0	0	2	1	0	0	0	0	0	0	0	0	0	0	0	1	0	0	0	0	0	0	2	1	0	0	0	0	0	0	0	0	0
586	O95980	O95980	Reversion-inducing cysteine-rich protein with Kazal motifs	RECK	sp|O95980|RECK_HUMAN Reversion-inducing cysteine-rich protein with Kazal motifs OS=Homo sapiens GN=RECK PE=1 SV=1	1	14	14	14	0	0	0	0	0	2	0	1	1	0	0	1	1	1	0	0	1	1	0	1	0	0	0	0	0	2	0	1	1	0	0	1	1	1	0	0	1	1	0	1
587	O95989;S4R435	O95989;S4R435	Diphosphoinositol polyphosphate phosphohydrolase 1	NUDT3;RPS10-NUDT3	sp|O95989|NUDT3_HUMAN Diphosphoinositol polyphosphate phosphohydrolase 1 OS=Homo sapiens GN=NUDT3 PE=1 SV=1;tr|S4R435|S4R435_HUMAN Protein RPS10-NUDT3 (Fragment) OS=Homo sapiens GN=RPS10-NUDT3 PE=3 SV=1	2	2	2	2	1	0	0	0	0	0	0	0	0	0	0	0	0	0	0	0	1	0	0	0	1	0	0	0	0	0	0	0	0	0	0	0	0	0	0	0	1	0	0	0
588	P00167-2;P00167-3;P00167	P00167-2;P00167-3;P00167	Cytochrome b5	CYB5A	sp|P00167-2|CYB5_HUMAN Isoform 2 of Cytochrome b5 OS=Homo sapiens GN=CYB5A;sp|P00167-3|CYB5_HUMAN Isoform 3 of Cytochrome b5 OS=Homo sapiens GN=CYB5A;sp|P00167|CYB5_HUMAN Cytochrome b5 OS=Homo sapiens GN=CYB5A PE=1 SV=2	3	3	3	3	0	0	0	0	0	0	0	0	0	0	0	0	0	0	0	0	0	0	0	0	0	0	0	0	0	0	0	0	0	0	0	0	0	0	0	0	0	0	0	0
589	P00325;P00325-2	P00325;P00325-2	Alcohol dehydrogenase 1B	ADH1B	sp|P00325|ADH1B_HUMAN Alcohol dehydrogenase 1B OS=Homo sapiens GN=ADH1B PE=1 SV=2;sp|P00325-2|ADH1B_HUMAN Isoform 2 of Alcohol dehydrogenase 1B OS=Homo sapiens GN=ADH1B	2	14	13	3	2	1	3	3	3	5	1	0	2	2	1	0	1	1	2	1	6	1	3	1	0	0	0	0	1	1	1	0	0	0	0	0	0	0	0	0	2	0	2	1
590	P00326;A0A087WU81;A0A087WUC4	P00326;A0A087WU81	Alcohol dehydrogenase 1C	ADH1C	sp|P00326|ADH1G_HUMAN Alcohol dehydrogenase 1C OS=Homo sapiens GN=ADH1C PE=1 SV=2;tr|A0A087WU81|A0A087WU81_HUMAN Alcohol dehydrogenase 1C (Fragment) OS=Homo sapiens GN=ADH1C PE=4 SV=1	3	10	2	2	2	1	2	3	1	3	0	0	1	2	0	0	1	1	1	0	4	1	1	1	0	0	0	0	0	0	0	0	0	0	0	0	0	0	0	0	0	0	0	0
591	P00338;P00338-3;P00338-4;P00338-5;P00338-2;F5GXY2;F5GYU2;F5GXH2;F5H5J4;F5H6W8;F5H8H6;F5GXC7;F5GWW2;F5GXU1	P00338;P00338-3;P00338-4;P00338-5;P00338-2	L-lactate dehydrogenase A chain	LDHA	sp|P00338|LDHA_HUMAN L-lactate dehydrogenase A chain OS=Homo sapiens GN=LDHA PE=1 SV=2;sp|P00338-3|LDHA_HUMAN Isoform 3 of L-lactate dehydrogenase A chain OS=Homo sapiens GN=LDHA;sp|P00338-4|LDHA_HUMAN Isoform 4 of L-lactate dehydrogenase A chain OS=Homo s	14	20	20	16	6	9	10	8	6	6	5	8	7	9	6	8	7	5	5	7	10	7	6	10	6	7	7	6	4	4	4	6	5	6	4	6	5	4	3	5	8	5	4	7
592	P00352;Q5SYQ9;Q5SYQ8;Q5SYQ7;H0YMG7;O94788-4;O94788-2;O94788-3;O94788	P00352	Retinal dehydrogenase 1	ALDH1A1	sp|P00352|AL1A1_HUMAN Retinal dehydrogenase 1 OS=Homo sapiens GN=ALDH1A1 PE=1 SV=2	9	26	26	25	7	4	4	8	7	8	7	5	9	7	8	6	8	4	7	6	10	7	7	5	6	4	4	8	7	7	7	5	9	7	7	6	8	4	7	6	10	7	7	5
593	P00367;P00367-3;P00367-2;P49448	P00367;P00367-3;P00367-2;P49448	Glutamate dehydrogenase 1, mitochondrial;Glutamate dehydrogenase 2, mitochondrial	GLUD1;GLUD2	sp|P00367|DHE3_HUMAN Glutamate dehydrogenase 1, mitochondrial OS=Homo sapiens GN=GLUD1 PE=1 SV=2;sp|P00367-3|DHE3_HUMAN Isoform 3 of Glutamate dehydrogenase 1, mitochondrial OS=Homo sapiens GN=GLUD1;sp|P00367-2|DHE3_HUMAN Isoform 2 of Glutamate dehydrogena	4	21	21	21	3	3	4	5	1	2	1	3	2	2	2	1	0	3	5	3	2	3	0	2	3	3	4	5	1	2	1	3	2	2	2	1	0	3	5	3	2	3	0	2
594	P00387-2;P00387;P00387-3;B1AHF3	P00387-2;P00387;P00387-3;B1AHF3	NADH-cytochrome b5 reductase 3;NADH-cytochrome b5 reductase 3 membrane-bound form;NADH-cytochrome b5 reductase 3 soluble form	CYB5R3	sp|P00387-2|NB5R3_HUMAN Isoform 2 of NADH-cytochrome b5 reductase 3 OS=Homo sapiens GN=CYB5R3;sp|P00387|NB5R3_HUMAN NADH-cytochrome b5 reductase 3 OS=Homo sapiens GN=CYB5R3 PE=1 SV=3;sp|P00387-3|NB5R3_HUMAN Isoform 3 of NADH-cytochrome b5 reductase 3 OS=Ho	4	2	2	2	1	1	0	0	0	2	0	1	0	0	1	0	0	1	0	0	0	0	0	0	1	1	0	0	0	2	0	1	0	0	1	0	0	1	0	0	0	0	0	0
595	P00390-2;P00390;P00390-3;P00390-4;P00390-5;H0YC68;E5RI06	P00390-2;P00390;P00390-3;P00390-4;P00390-5	Glutathione reductase, mitochondrial	GSR	sp|P00390-2|GSHR_HUMAN Isoform Cytoplasmic of Glutathione reductase, mitochondrial OS=Homo sapiens GN=GSR;sp|P00390|GSHR_HUMAN Glutathione reductase, mitochondrial OS=Homo sapiens GN=GSR PE=1 SV=2;sp|P00390-3|GSHR_HUMAN Isoform 2 of Glutathione reductase,	7	15	15	15	2	3	7	3	5	5	3	4	2	5	3	4	2	3	2	1	4	2	4	4	2	3	7	3	5	5	3	4	2	5	3	4	2	3	2	1	4	2	4	4
596	P00439;F8W1D4;F8W0A0;J3KND8	P00439;F8W1D4;F8W0A0;J3KND8	Phenylalanine-4-hydroxylase	PAH	sp|P00439|PH4H_HUMAN Phenylalanine-4-hydroxylase OS=Homo sapiens GN=PAH PE=1 SV=1;tr|F8W1D4|F8W1D4_HUMAN Phenylalanine-4-hydroxylase (Fragment) OS=Homo sapiens GN=PAH PE=4 SV=1;tr|F8W0A0|F8W0A0_HUMAN Phenylalanine-4-hydroxylase (Fragment) OS=Homo sapiens G	4	5	5	5	0	0	0	0	0	0	1	0	0	1	1	0	0	1	0	0	0	0	0	0	0	0	0	0	0	0	1	0	0	1	1	0	0	1	0	0	0	0	0	0
597	P00441;H7BYH4	P00441;H7BYH4	Superoxide dismutase [Cu-Zn]	SOD1	sp|P00441|SODC_HUMAN Superoxide dismutase [Cu-Zn] OS=Homo sapiens GN=SOD1 PE=1 SV=2;tr|H7BYH4|H7BYH4_HUMAN Superoxide dismutase [Cu-Zn] OS=Homo sapiens GN=SOD1 PE=1 SV=1	2	5	5	5	2	0	1	0	0	0	1	1	0	2	0	1	1	0	1	0	0	1	0	1	2	0	1	0	0	0	1	1	0	2	0	1	1	0	1	0	0	1	0	1
598	P00450;E9PFZ2	P00450;E9PFZ2	Ceruloplasmin	CP	sp|P00450|CERU_HUMAN Ceruloplasmin OS=Homo sapiens GN=CP PE=1 SV=1;tr|E9PFZ2|E9PFZ2_HUMAN Ceruloplasmin OS=Homo sapiens GN=CP PE=4 SV=1	2	88	88	9	59	60	61	57	55	60	61	61	61	60	61	58	59	59	56	60	57	60	56	58	7	7	7	6	6	6	7	7	7	6	7	7	6	6	6	7	7	6	5	7
599	P00451;P00451-2;B1B0G8;B1B0G9	P00451	Coagulation factor VIII;Factor VIIIa heavy chain, 200 kDa isoform;Factor VIIIa heavy chain, 92 kDa isoform;Factor VIII B chain;Factor VIIIa light chain	F8	sp|P00451|FA8_HUMAN Coagulation factor VIII OS=Homo sapiens GN=F8 PE=1 SV=1	4	34	34	34	3	4	3	6	2	2	5	4	3	2	2	5	2	6	5	1	3	3	4	5	3	4	3	6	2	2	5	4	3	2	2	5	2	6	5	1	3	3	4	5
600	P00480	P00480	Ornithine carbamoyltransferase, mitochondrial	OTC	sp|P00480|OTC_HUMAN Ornithine carbamoyltransferase, mitochondrial OS=Homo sapiens GN=OTC PE=1 SV=3	1	14	14	14	1	3	2	3	3	3	3	4	4	2	2	2	3	2	1	4	4	3	4	3	1	3	2	3	3	3	3	4	4	2	2	2	3	2	1	4	4	3	4	3
601	P00488;Q9NQP5;A6PVK5;H0Y796;H0Y4W5	P00488	Coagulation factor XIII A chain	F13A1	sp|P00488|F13A_HUMAN Coagulation factor XIII A chain OS=Homo sapiens GN=F13A1 PE=1 SV=4	5	35	35	35	17	14	11	14	15	17	11	14	10	14	15	13	14	15	13	14	15	17	13	18	17	14	11	14	15	17	11	14	10	14	15	13	14	15	13	14	15	17	13	18
602	P00491;G3V5M2;G3V393;G3V2H3	P00491;G3V5M2	Purine nucleoside phosphorylase	PNP	sp|P00491|PNPH_HUMAN Purine nucleoside phosphorylase OS=Homo sapiens GN=PNP PE=1 SV=2;tr|G3V5M2|G3V5M2_HUMAN Purine nucleoside phosphorylase (Fragment) OS=Homo sapiens GN=PNP PE=1 SV=1	4	12	12	12	3	6	4	4	2	3	2	7	4	3	4	4	6	4	4	3	6	1	3	4	3	6	4	4	2	3	2	7	4	3	4	4	6	4	4	3	6	1	3	4
603	P00492	P00492	Hypoxanthine-guanine phosphoribosyltransferase	HPRT1	sp|P00492|HPRT_HUMAN Hypoxanthine-guanine phosphoribosyltransferase OS=Homo sapiens GN=HPRT1 PE=1 SV=2	1	8	8	8	1	2	2	2	1	1	1	2	1	1	2	1	0	1	1	0	1	1	1	2	1	2	2	2	1	1	1	2	1	1	2	1	0	1	1	0	1	1	1	2
604	P00505;P00505-2	P00505;P00505-2	Aspartate aminotransferase, mitochondrial	GOT2	sp|P00505|AATM_HUMAN Aspartate aminotransferase, mitochondrial OS=Homo sapiens GN=GOT2 PE=1 SV=3;sp|P00505-2|AATM_HUMAN Isoform 2 of Aspartate aminotransferase, mitochondrial OS=Homo sapiens GN=GOT2	2	19	19	19	0	0	0	0	1	0	0	0	0	0	0	1	1	1	0	1	2	3	1	1	0	0	0	0	1	0	0	0	0	0	0	1	1	1	0	1	2	3	1	1
605	P00533-4;P00533-3;P00533;Q504U8;E9PFD7;P00533-2;C9JYS6	P00533-4;P00533-3;P00533;Q504U8;E9PFD7;P00533-2	Epidermal growth factor receptor;Receptor protein-tyrosine kinase	EGFR	sp|P00533-4|EGFR_HUMAN Isoform 4 of Epidermal growth factor receptor OS=Homo sapiens GN=EGFR;sp|P00533-3|EGFR_HUMAN Isoform 3 of Epidermal growth factor receptor OS=Homo sapiens GN=EGFR;sp|P00533|EGFR_HUMAN Epidermal growth factor receptor OS=Homo sapiens	7	14	14	14	3	3	2	6	4	2	3	5	2	2	2	3	2	2	4	2	2	3	1	3	3	3	2	6	4	2	3	5	2	2	2	3	2	2	4	2	2	3	1	3
606	P00558;P00558-2;P07205	P00558;P00558-2	Phosphoglycerate kinase 1	PGK1	sp|P00558|PGK1_HUMAN Phosphoglycerate kinase 1 OS=Homo sapiens GN=PGK1 PE=1 SV=3;sp|P00558-2|PGK1_HUMAN Isoform 2 of Phosphoglycerate kinase 1 OS=Homo sapiens GN=PGK1	3	17	17	17	2	5	5	5	3	7	1	3	1	4	1	5	4	2	2	3	4	6	3	5	2	5	5	5	3	7	1	3	1	4	1	5	4	2	2	3	4	6	3	5
607	Q5T9B7;P00568;H0Y4J6;H0YID2;Q9Y6K8-2;Q9Y6K8-3;Q9Y6K8	Q5T9B7;P00568;H0Y4J6	Adenylate kinase isoenzyme 1	AK1	tr|Q5T9B7|Q5T9B7_HUMAN Adenylate kinase isoenzyme 1 OS=Homo sapiens GN=AK1 PE=1 SV=1;sp|P00568|KAD1_HUMAN Adenylate kinase isoenzyme 1 OS=Homo sapiens GN=AK1 PE=1 SV=3;tr|H0Y4J6|H0Y4J6_HUMAN Adenylate kinase isoenzyme 1 (Fragment) OS=Homo sapiens GN=AK1 PE	7	6	6	6	2	2	1	0	1	1	1	0	1	1	2	1	1	1	1	0	2	0	2	1	2	2	1	0	1	1	1	0	1	1	2	1	1	1	1	0	2	0	2	1
608	P00734;E9PIT3;C9JV37;CON__P00735	P00734;E9PIT3	Prothrombin;Activation peptide fragment 1;Activation peptide fragment 2;Thrombin light chain;Thrombin heavy chain	F2	sp|P00734|THRB_HUMAN Prothrombin OS=Homo sapiens GN=F2 PE=1 SV=2;tr|E9PIT3|E9PIT3_HUMAN Thrombin light chain OS=Homo sapiens GN=F2 PE=3 SV=1	4	50	50	50	32	32	36	31	34	30	32	37	35	33	35	34	34	32	32	34	36	36	33	37	32	32	36	31	34	30	32	37	35	33	35	34	34	32	32	34	36	36	33	37
609	P00738;J3QR68;H0Y300;P00738-2;J3QLC9;A0A087WU08;H3BS21;J3KRH2;J3KSV1;J3QQI8;H3BMJ7	P00738;J3QR68;H0Y300;P00738-2;J3QLC9;A0A087WU08	Haptoglobin;Haptoglobin alpha chain;Haptoglobin beta chain	HP	sp|P00738|HPT_HUMAN Haptoglobin OS=Homo sapiens GN=HP PE=1 SV=1;tr|J3QR68|J3QR68_HUMAN Haptoglobin (Fragment) OS=Homo sapiens GN=HP PE=1 SV=1;tr|H0Y300|H0Y300_HUMAN Haptoglobin OS=Homo sapiens GN=HP PE=1 SV=4;sp|P00738-2|HPT_HUMAN Isoform 2 of Haptoglobin	11	32	32	16	29	27	29	29	29	29	29	29	29	29	29	29	29	29	29	29	29	29	29	29	13	11	13	13	13	13	13	13	13	13	13	13	13	13	13	13	13	13	13	13
610	P00739;P00739-2;J3KTC3	P00739;P00739-2	Haptoglobin-related protein	HPR	sp|P00739|HPTR_HUMAN Haptoglobin-related protein OS=Homo sapiens GN=HPR PE=1 SV=2;sp|P00739-2|HPTR_HUMAN Isoform 2 of Haptoglobin-related protein OS=Homo sapiens GN=HPR	3	23	7	7	23	23	23	22	22	23	23	23	23	22	22	22	23	22	23	22	22	21	22	22	7	7	7	6	6	7	7	7	7	6	6	6	7	6	7	6	6	5	6	6
611	P00740;P00740-2	P00740;P00740-2	Coagulation factor IX;Coagulation factor IXa light chain;Coagulation factor IXa heavy chain	F9	sp|P00740|FA9_HUMAN Coagulation factor IX OS=Homo sapiens GN=F9 PE=1 SV=2;sp|P00740-2|FA9_HUMAN Isoform 2 of Coagulation factor IX OS=Homo sapiens GN=F9	2	18	18	18	10	11	13	11	11	13	11	13	13	12	13	14	13	14	11	13	12	12	10	12	10	11	13	11	11	13	11	13	13	12	13	14	13	14	11	13	12	12	10	12
612	P00742;Q5JVE8;B7ZBK1;F8WBM7	P00742	Coagulation factor X;Factor X light chain;Factor X heavy chain;Activated factor Xa heavy chain	F10	sp|P00742|FA10_HUMAN Coagulation factor X OS=Homo sapiens GN=F10 PE=1 SV=2	4	20	20	20	12	9	9	10	6	8	9	8	8	10	8	8	8	9	10	8	9	10	8	6	12	9	9	10	6	8	9	8	8	10	8	8	8	9	10	8	9	10	8	6
613	P00747;Q5TEH5;Q02325;Q15195	P00747	Plasminogen;Plasmin heavy chain A;Activation peptide;Angiostatin;Plasmin heavy chain A, short form;Plasmin light chain B	PLG	sp|P00747|PLMN_HUMAN Plasminogen OS=Homo sapiens GN=PLG PE=1 SV=2	4	73	73	57	47	48	50	49	47	49	47	47	47	44	44	44	46	45	43	47	48	48	46	45	35	34	37	37	34	36	34	34	36	33	32	33	34	34	32	34	36	35	34	33
614	P00748	P00748	Coagulation factor XII;Coagulation factor XIIa heavy chain;Beta-factor XIIa part 1;Coagulation factor XIIa light chain	F12	sp|P00748|FA12_HUMAN Coagulation factor XII OS=Homo sapiens GN=F12 PE=1 SV=3	1	28	28	28	18	17	15	16	17	16	15	17	18	16	13	15	17	16	16	15	15	13	15	14	18	17	15	16	17	16	15	17	18	16	13	15	17	16	16	15	15	13	15	14
615	P00915;E5RHP7;E5RH81;E5RFE7;E5RIF9;E5RG43;E5RGU8;E5RFL2;E5RJI8;H0YBE2;E5RII2;E5RJF6;E5RG81;E5RHS7	P00915;E5RHP7;E5RH81;E5RFE7;E5RIF9;E5RG43	Carbonic anhydrase 1	CA1	sp|P00915|CAH1_HUMAN Carbonic anhydrase 1 OS=Homo sapiens GN=CA1 PE=1 SV=2;tr|E5RHP7|E5RHP7_HUMAN Carbonic anhydrase 1 (Fragment) OS=Homo sapiens GN=CA1 PE=1 SV=1;tr|E5RH81|E5RH81_HUMAN Carbonic anhydrase 1 (Fragment) OS=Homo sapiens GN=CA1 PE=1 SV=3;tr|E5	14	16	16	16	9	10	9	9	9	9	10	10	9	10	10	10	9	11	10	9	9	10	10	11	9	10	9	9	9	9	10	10	9	10	10	10	9	11	10	9	9	10	10	11
616	P00918;E5RID5;E5RK37	P00918	Carbonic anhydrase 2	CA2	sp|P00918|CAH2_HUMAN Carbonic anhydrase 2 OS=Homo sapiens GN=CA2 PE=1 SV=2	3	12	12	12	5	3	3	2	2	5	4	4	5	3	5	3	3	2	1	1	4	4	5	6	5	3	3	2	2	5	4	4	5	3	5	3	3	2	1	1	4	4	5	6
617	P00966;Q5T6L6;Q5T6L5	P00966;Q5T6L6	Argininosuccinate synthase	ASS1	sp|P00966|ASSY_HUMAN Argininosuccinate synthase OS=Homo sapiens GN=ASS1 PE=1 SV=2;tr|Q5T6L6|Q5T6L6_HUMAN Argininosuccinate synthase (Fragment) OS=Homo sapiens GN=ASS1 PE=1 SV=1	3	15	15	15	3	2	0	1	1	3	2	1	3	2	3	3	3	2	3	2	2	1	3	3	3	2	0	1	1	3	2	1	3	2	3	3	3	2	3	2	2	1	3	3
618	P00995;D6RIU5	P00995;D6RIU5	Pancreatic secretory trypsin inhibitor	SPINK1	sp|P00995|ISK1_HUMAN Pancreatic secretory trypsin inhibitor OS=Homo sapiens GN=SPINK1 PE=1 SV=2;tr|D6RIU5|D6RIU5_HUMAN Pancreatic secretory trypsin inhibitor OS=Homo sapiens GN=SPINK1 PE=4 SV=1	2	2	2	2	0	0	0	0	0	0	0	0	0	0	0	0	0	0	0	0	0	0	0	0	0	0	0	0	0	0	0	0	0	0	0	0	0	0	0	0	0	0	0	0
619	P01008;Q8TCE1	P01008	Antithrombin-III	SERPINC1	sp|P01008|ANT3_HUMAN Antithrombin-III OS=Homo sapiens GN=SERPINC1 PE=1 SV=1	2	44	44	37	27	28	27	28	28	28	29	28	29	28	29	27	27	29	28	28	29	28	29	28	25	25	25	25	24	26	26	25	25	25	25	24	24	25	25	25	25	25	25	25
620	P01009;P01009-2;P01009-3;G3V2B9;G3V544;G3V5R8;G3V387	P01009;P01009-2;P01009-3	Alpha-1-antitrypsin;Short peptide from AAT	SERPINA1	sp|P01009|A1AT_HUMAN Alpha-1-antitrypsin OS=Homo sapiens GN=SERPINA1 PE=1 SV=3;sp|P01009-2|A1AT_HUMAN Isoform 2 of Alpha-1-antitrypsin OS=Homo sapiens GN=SERPINA1;sp|P01009-3|A1AT_HUMAN Isoform 3 of Alpha-1-antitrypsin OS=Homo sapiens GN=SERPINA1	7	27	27	27	26	26	26	26	24	26	25	25	26	26	26	24	26	26	26	25	26	26	25	24	26	26	26	26	24	26	25	25	26	26	26	24	26	26	26	25	26	26	25	24
621	P01011;G3V595;P01011-2;P01011-3	P01011;G3V595	Alpha-1-antichymotrypsin;Alpha-1-antichymotrypsin His-Pro-less	SERPINA3	sp|P01011|AACT_HUMAN Alpha-1-antichymotrypsin OS=Homo sapiens GN=SERPINA3 PE=1 SV=2;tr|G3V595|G3V595_HUMAN Alpha-1-antichymotrypsin (Fragment) OS=Homo sapiens GN=SERPINA3 PE=4 SV=3	4	40	40	18	26	24	26	24	24	28	25	25	27	27	28	26	29	24	24	25	27	24	23	27	11	11	13	10	11	13	11	12	13	13	12	13	13	10	10	12	12	11	10	12
622	P01019	P01019	Angiotensinogen;Angiotensin-1;Angiotensin-2;Angiotensin-3;Angiotensin-4;Angiotensin 1-9;Angiotensin 1-7;Angiotensin 1-5;Angiotensin 1-4	AGT	sp|P01019|ANGT_HUMAN Angiotensinogen OS=Homo sapiens GN=AGT PE=1 SV=1	1	28	28	28	12	15	14	15	14	15	13	13	14	16	15	13	16	17	17	14	17	15	14	11	12	15	14	15	14	15	13	13	14	16	15	13	16	17	17	14	17	15	14	11
623	P01023;F8W7L3;H0YFH1;F5H1E8	P01023	Alpha-2-macroglobulin	A2M	sp|P01023|A2MG_HUMAN Alpha-2-macroglobulin OS=Homo sapiens GN=A2M PE=1 SV=3	4	72	72	60	71	69	69	69	68	68	71	70	70	70	72	67	70	69	70	69	67	67	71	70	60	58	58	57	57	57	59	59	59	58	60	57	58	57	58	57	56	55	59	58
624	P01024;M0QYC8;CON__Q2UVX4;M0R0Q9;M0QXZ3;M0R1Q1	P01024	Complement C3;Complement C3 beta chain;C3-beta-c;Complement C3 alpha chain;C3a anaphylatoxin;Acylation stimulating protein;Complement C3b alpha chain;Complement C3c alpha chain fragment 1;Complement C3dg fragment;Complement C3g fragment;Complement C3d fragment;Complement C3f fragment;Complement C3c alpha chain fragment 2	C3	sp|P01024|CO3_HUMAN Complement C3 OS=Homo sapiens GN=C3 PE=1 SV=2	6	94	94	94	89	90	89	89	88	89	88	88	89	91	91	88	89	87	86	88	88	89	87	88	89	90	89	89	88	89	88	88	89	91	91	88	89	87	86	88	88	89	87	88
625	P01031	P01031	Complement C5;Complement C5 beta chain;Complement C5 alpha chain;C5a anaphylatoxin;Complement C5 alpha chain	C5	sp|P01031|CO5_HUMAN Complement C5 OS=Homo sapiens GN=C5 PE=1 SV=4	1	100	100	94	59	61	62	63	61	64	63	59	64	62	63	62	62	64	64	64	59	62	61	63	56	57	59	60	57	61	59	55	59	58	60	59	59	60	60	61	55	58	58	59
626	Q5H9A7;P01033;H0Y789;Q5H9B5;Q5H9B4	Q5H9A7;P01033;H0Y789	Metalloproteinase inhibitor 1	TIMP1	tr|Q5H9A7|Q5H9A7_HUMAN Metalloproteinase inhibitor 1 OS=Homo sapiens GN=TIMP1 PE=1 SV=1;sp|P01033|TIMP1_HUMAN Metalloproteinase inhibitor 1 OS=Homo sapiens GN=TIMP1 PE=1 SV=1;tr|H0Y789|H0Y789_HUMAN Metalloproteinase inhibitor 1 (Fragment) OS=Homo sapiens G	5	8	8	8	2	2	1	2	1	5	1	2	2	2	3	2	2	4	1	2	1	1	1	2	2	2	1	2	1	5	1	2	2	2	3	2	2	4	1	2	1	1	1	2
627	P01034	P01034	Cystatin-C	CST3	sp|P01034|CYTC_HUMAN Cystatin-C OS=Homo sapiens GN=CST3 PE=1 SV=1	1	7	7	7	4	4	4	5	5	4	3	4	3	4	4	4	4	4	5	4	4	5	4	4	4	4	4	5	5	4	3	4	3	4	4	4	4	4	5	4	4	5	4	4
628	P01037	P01037	Cystatin-SN	CST1	sp|P01037|CYTN_HUMAN Cystatin-SN OS=Homo sapiens GN=CST1 PE=1 SV=3	1	1	1	1	0	0	0	0	0	0	0	0	0	0	0	0	0	0	0	0	0	0	0	0	0	0	0	0	0	0	0	0	0	0	0	0	0	0	0	0	0	0	0	0
629	P01040;C9J0E4	P01040;C9J0E4	Cystatin-A;Cystatin-A, N-terminally processed	CSTA	sp|P01040|CYTA_HUMAN Cystatin-A OS=Homo sapiens GN=CSTA PE=1 SV=1;tr|C9J0E4|C9J0E4_HUMAN Cystatin-A OS=Homo sapiens GN=CSTA PE=1 SV=1	2	3	3	3	0	0	0	1	1	1	0	0	0	0	0	1	1	1	1	0	0	0	1	0	0	0	0	1	1	1	0	0	0	0	0	1	1	1	1	0	0	0	1	0
630	P01042;CON__P01045-1;CON__Q2KJ62;CON__P01044-1	P01042	Kininogen-1;Kininogen-1 heavy chain;T-kinin;Bradykinin;Lysyl-bradykinin;Kininogen-1 light chain;Low molecular weight growth-promoting factor	KNG1	sp|P01042|KNG1_HUMAN Kininogen-1 OS=Homo sapiens GN=KNG1 PE=1 SV=2	4	40	40	6	22	24	24	24	24	24	23	24	21	20	20	21	28	23	23	24	22	28	22	23	3	4	4	4	4	2	4	5	4	4	3	3	5	4	4	4	4	5	4	4
631	P01042-2;P01042-3	P01042-2;P01042-3	Kininogen-1;Kininogen-1 heavy chain;T-kinin;Bradykinin;Lysyl-bradykinin;Kininogen-1 light chain;Low molecular weight growth-promoting factor	KNG1	sp|P01042-2|KNG1_HUMAN Isoform LMW of Kininogen-1 OS=Homo sapiens GN=KNG1;sp|P01042-3|KNG1_HUMAN Isoform 3 of Kininogen-1 OS=Homo sapiens GN=KNG1	2	38	4	4	21	21	21	21	22	24	21	21	19	17	19	20	24	20	20	22	19	24	20	21	2	1	1	1	2	2	2	2	2	1	2	2	1	1	1	2	1	1	2	2
632	P01137;M0R2S0	P01137	Transforming growth factor beta-1;Latency-associated peptide	TGFB1	sp|P01137|TGFB1_HUMAN Transforming growth factor beta-1 OS=Homo sapiens GN=TGFB1 PE=1 SV=2	2	7	7	7	0	0	2	1	0	1	0	3	2	2	0	2	2	0	3	0	3	1	4	3	0	0	2	1	0	1	0	3	2	2	0	2	2	0	3	0	3	1	4	3
633	Q5I0G2;P01236;A6XMH3	Q5I0G2;P01236;A6XMH3	Prolactin	PRL	tr|Q5I0G2|Q5I0G2_HUMAN Prolactin OS=Homo sapiens GN=PRL PE=2 SV=1;sp|P01236|PRL_HUMAN Prolactin OS=Homo sapiens GN=PRL PE=1 SV=1;tr|A6XMH3|A6XMH3_HUMAN Prolactin OS=Homo sapiens GN=PRL PE=2 SV=1	3	3	3	3	0	0	0	0	1	0	0	0	0	0	0	0	0	0	0	0	0	0	0	0	0	0	0	0	1	0	0	0	0	0	0	0	0	0	0	0	0	0	0	0
634	P01344;P01344-2;P01344-3	P01344;P01344-2;P01344-3	Insulin-like growth factor II;Insulin-like growth factor II;Insulin-like growth factor II Ala-25 Del;Preptin	IGF2	sp|P01344|IGF2_HUMAN Insulin-like growth factor II OS=Homo sapiens GN=IGF2 PE=1 SV=1;sp|P01344-2|IGF2_HUMAN Isoform 2 of Insulin-like growth factor II OS=Homo sapiens GN=IGF2;sp|P01344-3|IGF2_HUMAN Isoform 3 of Insulin-like growth factor II OS=Homo sapiens	3	4	4	4	2	2	2	3	2	3	2	2	2	2	2	2	3	2	3	2	2	3	2	2	2	2	2	3	2	3	2	2	2	2	2	2	3	2	3	2	2	3	2	2
635	Q5W006;P01589;H0Y5Z0;Q5W005	Q5W006;P01589;H0Y5Z0;Q5W005	Interleukin-2 receptor subunit alpha	IL2RA	tr|Q5W006|Q5W006_HUMAN Interleukin-2 receptor subunit alpha OS=Homo sapiens GN=IL2RA PE=4 SV=1;sp|P01589|IL2RA_HUMAN Interleukin-2 receptor subunit alpha OS=Homo sapiens GN=IL2RA PE=1 SV=1;tr|H0Y5Z0|H0Y5Z0_HUMAN Interleukin-2 receptor subunit alpha (Fragme	4	2	2	2	0	0	0	0	0	0	0	0	0	0	0	0	0	0	0	0	0	0	0	1	0	0	0	0	0	0	0	0	0	0	0	0	0	0	0	0	0	0	0	1
636	P01591;D6RD17;D6RHJ6;C9JA05	P01591;D6RD17;D6RHJ6	Immunoglobulin J chain	IGJ;JCHAIN	sp|P01591|IGJ_HUMAN Immunoglobulin J chain OS=Homo sapiens GN=IGJ PE=1 SV=4;tr|D6RD17|D6RD17_HUMAN Immunoglobulin J chain (Fragment) OS=Homo sapiens GN=IGJ PE=1 SV=3;tr|D6RHJ6|D6RHJ6_HUMAN Immunoglobulin J chain (Fragment) OS=Homo sapiens GN=IGJ PE=1 SV=1	4	6	6	6	5	6	5	4	6	6	5	5	6	5	6	5	6	5	5	5	6	5	6	5	5	6	5	4	6	6	5	5	6	5	6	5	6	5	5	5	6	5	6	5
637	P01598;P01596	P01598;P01596	Ig kappa chain V-I region EU;Ig kappa chain V-I region CAR		sp|P01598|KV106_HUMAN Ig kappa chain V-I region EU OS=Homo sapiens PE=1 SV=1;sp|P01596|KV104_HUMAN Ig kappa chain V-I region CAR OS=Homo sapiens PE=1 SV=1	2	2	1	1	2	2	2	2	2	2	2	2	2	2	2	2	2	2	2	2	2	2	2	2	1	1	1	1	1	1	1	1	1	1	1	1	1	1	1	1	1	1	1	1
638	P01601	P01601	Ig kappa chain V-I region HK101		sp|P01601|KV109_HUMAN Ig kappa chain V-I region HK101 (Fragment) OS=Homo sapiens PE=4 SV=1	1	1	1	1	1	1	1	1	1	1	1	1	1	1	1	0	1	1	1	1	1	1	1	0	1	1	1	1	1	1	1	1	1	1	1	0	1	1	1	1	1	1	1	0
639	P01602	P01602	Ig kappa chain V-I region HK102	IGKV1-5	sp|P01602|KV110_HUMAN Ig kappa chain V-I region HK102 (Fragment) OS=Homo sapiens GN=IGKV1-5 PE=4 SV=1	1	3	1	1	3	2	3	3	2	3	3	3	3	3	3	3	3	3	2	2	2	3	3	2	1	1	1	1	1	1	1	1	1	1	1	1	1	1	0	1	1	1	1	1
640	P01609	P01609	Ig kappa chain V-I region Scw		sp|P01609|KV117_HUMAN Ig kappa chain V-I region Scw OS=Homo sapiens PE=1 SV=1	1	3	2	2	2	2	2	2	2	2	3	2	2	2	1	2	2	3	2	2	2	1	2	1	1	1	1	1	1	1	2	1	1	1	0	1	1	2	1	1	1	0	1	0
641	P01610	P01610	Ig kappa chain V-I region WEA		sp|P01610|KV118_HUMAN Ig kappa chain V-I region WEA OS=Homo sapiens PE=1 SV=1	1	2	1	1	1	1	2	2	2	2	2	2	2	2	2	2	2	2	2	1	2	2	2	2	0	0	1	1	1	1	1	1	1	1	1	1	1	1	1	0	1	1	1	1
642	P01611	P01611	Ig kappa chain V-I region Wes		sp|P01611|KV119_HUMAN Ig kappa chain V-I region Wes OS=Homo sapiens PE=1 SV=1	1	2	2	2	2	2	2	2	2	2	2	2	2	2	2	2	2	2	2	2	2	2	2	2	2	2	2	2	2	2	2	2	2	2	2	2	2	2	2	2	2	2	2	2
643	P01612	P01612	Ig kappa chain V-I region Mev		sp|P01612|KV120_HUMAN Ig kappa chain V-I region Mev OS=Homo sapiens PE=1 SV=1	1	2	2	2	2	1	1	1	1	1	1	2	1	1	1	1	1	1	1	1	1	1	1	1	2	1	1	1	1	1	1	2	1	1	1	1	1	1	1	1	1	1	1	1
644	P01613	P01613	Ig kappa chain V-I region Ni		sp|P01613|KV121_HUMAN Ig kappa chain V-I region Ni OS=Homo sapiens PE=1 SV=1	1	2	1	1	2	2	2	2	2	2	2	2	2	1	2	1	2	2	2	2	2	2	2	2	1	1	1	1	1	1	1	1	1	0	1	0	1	1	1	1	1	1	1	1
645	P01616	P01616	Ig kappa chain V-II region MIL		sp|P01616|KV203_HUMAN Ig kappa chain V-II region MIL OS=Homo sapiens PE=1 SV=1	1	1	1	1	1	1	1	1	1	1	1	1	1	1	1	1	1	1	1	1	1	1	1	1	1	1	1	1	1	1	1	1	1	1	1	1	1	1	1	1	1	1	1	1
646	P01620;P01623	P01620;P01623	Ig kappa chain V-III region SIE;Ig kappa chain V-III region WOL		sp|P01620|KV302_HUMAN Ig kappa chain V-III region SIE OS=Homo sapiens PE=1 SV=1;sp|P01623|KV305_HUMAN Ig kappa chain V-III region WOL OS=Homo sapiens PE=1 SV=1	2	5	5	2	5	5	5	5	5	5	5	5	5	5	5	5	5	5	5	5	5	5	3	4	2	2	2	2	2	2	2	2	2	2	2	2	2	2	2	2	2	2	1	1
647	P01625;P06314	P01625;P06314	Ig kappa chain V-IV region Len;Ig kappa chain V-IV region B17		sp|P01625|KV402_HUMAN Ig kappa chain V-IV region Len OS=Homo sapiens PE=1 SV=2;sp|P06314|KV404_HUMAN Ig kappa chain V-IV region B17 OS=Homo sapiens PE=2 SV=1	2	4	1	1	4	4	4	4	4	4	4	4	4	4	4	4	4	4	4	4	4	4	4	4	1	1	1	1	1	1	1	1	1	1	1	1	1	1	1	1	1	1	1	1
648	P01714	P01714	Ig lambda chain V-III region SH		sp|P01714|LV301_HUMAN Ig lambda chain V-III region SH OS=Homo sapiens PE=1 SV=1	1	4	4	2	3	3	2	3	4	4	4	3	3	3	4	4	4	3	4	4	4	4	4	4	1	1	0	1	2	2	2	1	1	1	2	2	2	1	2	2	2	2	2	2
649	P01717	P01717	Ig lambda chain V-IV region Hil		sp|P01717|LV403_HUMAN Ig lambda chain V-IV region Hil OS=Homo sapiens PE=1 SV=1	1	1	1	1	1	1	1	1	1	1	1	1	1	1	1	1	1	1	1	1	1	1	1	1	1	1	1	1	1	1	1	1	1	1	1	1	1	1	1	1	1	1	1	1
650	P01719	P01719	Ig lambda chain V-V region DEL		sp|P01719|LV501_HUMAN Ig lambda chain V-V region DEL OS=Homo sapiens PE=1 SV=1	1	3	3	2	1	1	1	0	2	2	1	1	2	0	3	1	2	1	2	1	2	1	2	2	0	0	0	0	1	1	0	0	1	0	2	0	1	0	1	0	1	0	1	1
651	P01743	P01743	Ig heavy chain V-I region HG3		sp|P01743|HV102_HUMAN Ig heavy chain V-I region HG3 OS=Homo sapiens PE=4 SV=1	1	2	1	1	2	2	2	2	2	2	2	2	2	2	2	2	2	2	2	2	2	2	1	2	1	1	1	1	1	1	1	1	1	1	1	1	1	1	1	1	1	1	0	1
652	P01763	P01763	Ig heavy chain V-III region WEA		sp|P01763|HV302_HUMAN Ig heavy chain V-III region WEA OS=Homo sapiens PE=1 SV=1	1	3	2	2	3	3	3	3	3	3	2	3	3	3	3	3	3	3	3	3	3	3	2	3	2	2	2	2	2	2	1	2	2	2	2	2	2	2	2	2	2	2	1	2
653	P01765;P01774	P01765;P01774	Ig heavy chain V-III region TIL;Ig heavy chain V-III region POM		sp|P01765|HV304_HUMAN Ig heavy chain V-III region TIL OS=Homo sapiens PE=1 SV=1;sp|P01774|HV313_HUMAN Ig heavy chain V-III region POM OS=Homo sapiens PE=1 SV=1	2	2	1	0	2	2	2	2	2	2	2	2	2	2	2	2	2	2	2	2	2	2	2	2	0	0	0	0	0	0	0	0	0	0	0	0	0	0	0	0	0	0	0	0
654	P01767	P01767	Ig heavy chain V-III region BUT		sp|P01767|HV306_HUMAN Ig heavy chain V-III region BUT OS=Homo sapiens PE=1 SV=1	1	2	1	1	2	2	2	2	2	2	2	2	2	2	2	2	2	2	2	2	2	2	2	2	1	1	1	1	1	1	1	1	1	1	1	1	1	1	1	1	1	1	1	1
655	P01772	P01772	Ig heavy chain V-III region KOL		sp|P01772|HV311_HUMAN Ig heavy chain V-III region KOL OS=Homo sapiens PE=1 SV=1	1	2	2	2	2	2	2	2	2	2	2	2	2	2	2	2	2	2	2	2	2	2	2	2	2	2	2	2	2	2	2	2	2	2	2	2	2	2	2	2	2	2	2	2
656	P01775	P01775	Ig heavy chain V-III region LAY		sp|P01775|HV314_HUMAN Ig heavy chain V-III region LAY OS=Homo sapiens PE=1 SV=1	1	1	1	1	1	1	1	1	1	1	1	1	1	1	1	1	1	1	1	1	1	1	1	1	1	1	1	1	1	1	1	1	1	1	1	1	1	1	1	1	1	1	1	1
657	P01780	P01780	Ig heavy chain V-III region JON		sp|P01780|HV319_HUMAN Ig heavy chain V-III region JON OS=Homo sapiens PE=1 SV=1	1	1	1	1	1	1	1	1	1	1	1	1	1	1	1	1	1	1	1	1	1	1	1	1	1	1	1	1	1	1	1	1	1	1	1	1	1	1	1	1	1	1	1	1
658	P01781;P01782	P01781	Ig heavy chain V-III region GAL		sp|P01781|HV320_HUMAN Ig heavy chain V-III region GAL OS=Homo sapiens PE=1 SV=1	2	3	2	2	3	3	3	3	3	3	3	3	3	3	3	3	3	3	3	3	3	3	3	3	2	2	2	2	2	2	2	2	2	2	2	2	2	2	2	2	2	2	2	2
659	P01833	P01833	Polymeric immunoglobulin receptor;Secretory component	PIGR	sp|P01833|PIGR_HUMAN Polymeric immunoglobulin receptor OS=Homo sapiens GN=PIGR PE=1 SV=4	1	7	7	7	0	0	0	0	0	0	0	0	0	1	0	1	1	0	0	3	1	0	0	0	0	0	0	0	0	0	0	0	0	1	0	1	1	0	0	3	1	0	0	0
660	P01859	P01859	Ig gamma-2 chain C region	IGHG2	sp|P01859|IGHG2_HUMAN Ig gamma-2 chain C region OS=Homo sapiens GN=IGHG2 PE=1 SV=2	1	12	8	7	11	11	11	12	12	12	11	11	11	11	10	11	10	11	11	12	12	11	11	11	6	6	6	7	7	7	6	6	6	6	5	6	5	6	6	7	7	6	6	6
661	P01861	P01861	Ig gamma-4 chain C region	IGHG4	sp|P01861|IGHG4_HUMAN Ig gamma-4 chain C region OS=Homo sapiens GN=IGHG4 PE=1 SV=1	1	11	6	6	11	11	11	11	11	10	11	11	11	11	11	11	11	11	11	11	11	11	11	11	6	6	6	6	6	5	6	6	6	6	6	6	6	6	6	6	6	6	6	6
662	P01876	P01876	Ig alpha-1 chain C region	IGHA1	sp|P01876|IGHA1_HUMAN Ig alpha-1 chain C region OS=Homo sapiens GN=IGHA1 PE=1 SV=2	1	12	12	6	12	11	11	11	10	11	11	11	11	11	12	12	11	11	11	11	11	11	11	11	6	5	5	5	5	5	5	5	5	5	6	6	5	5	5	5	5	5	5	5
663	P01877	P01877	Ig alpha-2 chain C region	IGHA2	sp|P01877|IGHA2_HUMAN Ig alpha-2 chain C region OS=Homo sapiens GN=IGHA2 PE=1 SV=3	1	10	4	1	9	10	10	10	9	10	10	10	10	10	10	10	10	10	9	9	9	8	10	9	0	1	1	1	1	1	1	1	1	1	1	1	1	1	1	0	1	1	1	1
664	P01892	P01892	HLA class I histocompatibility antigen, A-2 alpha chain	HLA-A	sp|P01892|1A02_HUMAN HLA class I histocompatibility antigen, A-2 alpha chain OS=Homo sapiens GN=HLA-A PE=1 SV=1	1	10	1	0	2	0	1	0	3	2	3	2	3	2	3	0	2	2	2	3	1	1	3	3	0	0	0	0	0	0	0	0	0	0	0	0	0	0	0	0	0	0	0	0
665	P02042;E9PFT6;E9PEW8;C9JRG0;A8MUF7	P02042;E9PFT6;E9PEW8	Hemoglobin subunit delta	HBD	sp|P02042|HBD_HUMAN Hemoglobin subunit delta OS=Homo sapiens GN=HBD PE=1 SV=2;tr|E9PFT6|E9PFT6_HUMAN Hemoglobin subunit delta OS=Homo sapiens GN=HBD PE=1 SV=1;tr|E9PEW8|E9PEW8_HUMAN Hemoglobin subunit delta (Fragment) OS=Homo sapiens GN=HBD PE=1 SV=1	5	10	5	5	10	9	10	9	10	10	8	10	10	10	10	10	10	10	10	10	9	9	10	10	5	4	5	4	5	5	3	5	5	5	5	5	5	5	5	5	4	4	5	5
666	P02452;CON__Q862S4;I3L3H7	P02452	Collagen alpha-1(I) chain	COL1A1	sp|P02452|CO1A1_HUMAN Collagen alpha-1(I) chain OS=Homo sapiens GN=COL1A1 PE=1 SV=5	3	10	10	10	1	0	0	0	0	0	1	0	1	0	0	4	2	1	1	0	1	3	0	2	1	0	0	0	0	0	1	0	1	0	0	4	2	1	1	0	1	3	0	2
667	P02545-2;P02545-6;P02545;P02545-3;Q5TCI8;P02545-5;P02545-4;H0YAB0	P02545-2;P02545-6;P02545;P02545-3;Q5TCI8;P02545-5;P02545-4	Prelamin-A/C;Lamin-A/C	LMNA	sp|P02545-2|LMNA_HUMAN Isoform C of Prelamin-A/C OS=Homo sapiens GN=LMNA;sp|P02545-6|LMNA_HUMAN Isoform 6 of Prelamin-A/C OS=Homo sapiens GN=LMNA;sp|P02545|LMNA_HUMAN Prelamin-A/C OS=Homo sapiens GN=LMNA PE=1 SV=1;sp|P02545-3|LMNA_HUMAN Isoform ADelta10 of	8	19	19	19	1	3	2	2	2	3	3	3	5	3	3	4	5	3	7	3	4	2	2	2	1	3	2	2	2	3	3	3	5	3	3	4	5	3	7	3	4	2	2	2
668	P02647;F8W696;CON__P15497	P02647;F8W696	Apolipoprotein A-I;Proapolipoprotein A-I;Truncated apolipoprotein A-I	APOA1	sp|P02647|APOA1_HUMAN Apolipoprotein A-I OS=Homo sapiens GN=APOA1 PE=1 SV=1;tr|F8W696|F8W696_HUMAN Truncated apolipoprotein A-I OS=Homo sapiens GN=APOA1 PE=1 SV=1	3	26	26	26	25	25	25	25	26	26	25	25	25	25	25	24	26	26	25	25	26	26	24	26	25	25	25	25	26	26	25	25	25	25	25	24	26	26	25	25	26	26	24	26
669	P02649;H0Y7L5;E9PEV4;E7ERP7;CON__Q03247	P02649;H0Y7L5;E9PEV4;E7ERP7	Apolipoprotein E	APOE	sp|P02649|APOE_HUMAN Apolipoprotein E OS=Homo sapiens GN=APOE PE=1 SV=1;tr|H0Y7L5|H0Y7L5_HUMAN Apolipoprotein E (Fragment) OS=Homo sapiens GN=APOE PE=1 SV=2;tr|E9PEV4|E9PEV4_HUMAN Apolipoprotein E (Fragment) OS=Homo sapiens GN=APOE PE=1 SV=1;tr|E7ERP7|E7ER	5	29	29	29	17	19	16	19	19	19	19	20	19	20	20	20	19	20	20	21	20	19	19	19	17	19	16	19	19	19	19	20	19	20	20	20	19	20	20	21	20	19	19	19
670	P02671;P02671-2;A0A087WUA0;CON__P02672	P02671;P02671-2	Fibrinogen alpha chain;Fibrinopeptide A;Fibrinogen alpha chain	FGA	sp|P02671|FIBA_HUMAN Fibrinogen alpha chain OS=Homo sapiens GN=FGA PE=1 SV=2;sp|P02671-2|FIBA_HUMAN Isoform 2 of Fibrinogen alpha chain OS=Homo sapiens GN=FGA	4	48	48	48	37	37	41	39	36	37	39	37	38	39	38	39	36	40	36	37	39	35	39	39	37	37	41	39	36	37	39	37	38	39	38	39	36	40	36	37	39	35	39	39
671	P02675;D6REL8	P02675;D6REL8	Fibrinogen beta chain;Fibrinopeptide B;Fibrinogen beta chain	FGB	sp|P02675|FIBB_HUMAN Fibrinogen beta chain OS=Homo sapiens GN=FGB PE=1 SV=2;tr|D6REL8|D6REL8_HUMAN Fibrinogen beta chain OS=Homo sapiens GN=FGB PE=1 SV=1	2	39	39	35	29	31	30	31	29	28	31	29	29	30	28	31	32	30	30	29	31	30	30	31	26	27	26	27	25	25	27	25	25	26	25	27	28	26	26	25	27	26	26	27
672	P02679;C9JC84;P02679-2;C9JEU5	P02679;C9JC84;P02679-2;C9JEU5	Fibrinogen gamma chain	FGG	sp|P02679|FIBG_HUMAN Fibrinogen gamma chain OS=Homo sapiens GN=FGG PE=1 SV=3;tr|C9JC84|C9JC84_HUMAN Fibrinogen gamma chain OS=Homo sapiens GN=FGG PE=1 SV=1;sp|P02679-2|FIBG_HUMAN Isoform Gamma-A of Fibrinogen gamma chain OS=Homo sapiens GN=FGG;tr|C9JEU5|C9	4	31	31	22	27	27	28	28	26	27	28	28	28	27	28	28	28	27	29	28	28	28	29	29	19	19	19	19	18	19	19	19	19	19	19	19	19	19	20	19	19	20	20	20
673	P02741;P02741-2;Q5VVP7;C9JRE9	P02741;P02741-2;Q5VVP7	C-reactive protein;C-reactive protein(1-205)	CRP	sp|P02741|CRP_HUMAN C-reactive protein OS=Homo sapiens GN=CRP PE=1 SV=1;sp|P02741-2|CRP_HUMAN Isoform 2 of C-reactive protein OS=Homo sapiens GN=CRP;tr|Q5VVP7|Q5VVP7_HUMAN C-reactive protein(1-205) OS=Homo sapiens GN=CRP PE=4 SV=1	4	11	11	11	4	6	5	7	5	6	8	5	6	7	8	8	6	8	6	5	8	8	7	6	4	6	5	7	5	6	8	5	6	7	8	8	6	8	6	5	8	8	7	6
674	P02743	P02743	Serum amyloid P-component;Serum amyloid P-component(1-203)	APCS	sp|P02743|SAMP_HUMAN Serum amyloid P-component OS=Homo sapiens GN=APCS PE=1 SV=2	1	15	15	15	9	9	10	10	9	10	9	9	12	11	10	10	10	9	9	9	10	10	9	11	9	9	10	10	9	10	9	9	12	11	10	10	10	9	9	9	10	10	9	11
675	P02745;X6RLJ0	P02745;X6RLJ0	Complement C1q subcomponent subunit A	C1QA	sp|P02745|C1QA_HUMAN Complement C1q subcomponent subunit A OS=Homo sapiens GN=C1QA PE=1 SV=2;tr|X6RLJ0|X6RLJ0_HUMAN Complement C1q subcomponent subunit A (Fragment) OS=Homo sapiens GN=C1QA PE=4 SV=2	2	10	10	10	6	7	6	6	7	6	7	7	7	8	8	8	7	9	7	6	7	8	6	8	6	7	6	6	7	6	7	7	7	8	8	8	7	9	7	6	7	8	6	8
676	P02747	P02747	Complement C1q subcomponent subunit C	C1QC	sp|P02747|C1QC_HUMAN Complement C1q subcomponent subunit C OS=Homo sapiens GN=C1QC PE=1 SV=3	1	9	9	9	8	6	6	6	7	5	6	6	6	8	6	7	8	6	8	6	6	6	8	6	8	6	6	6	7	5	6	6	6	8	6	7	8	6	8	6	6	6	8	6
677	P02748;CON__Q3MHN2	P02748	Complement component C9;Complement component C9a;Complement component C9b	C9	sp|P02748|CO9_HUMAN Complement component C9 OS=Homo sapiens GN=C9 PE=1 SV=2	2	32	32	32	18	23	23	23	19	23	20	19	21	20	22	22	22	22	20	22	22	21	20	21	18	23	23	23	19	23	20	19	21	20	22	22	22	22	20	22	22	21	20	21
678	P02749;J3QLI0;J3KS17;CON__P17690	P02749	Beta-2-glycoprotein 1	APOH	sp|P02749|APOH_HUMAN Beta-2-glycoprotein 1 OS=Homo sapiens GN=APOH PE=1 SV=3	4	28	28	18	14	16	14	16	15	15	14	16	15	17	15	15	15	15	15	17	16	16	17	18	8	10	8	10	9	8	8	9	8	9	9	9	8	9	8	9	9	9	9	10
679	P02750	P02750	Leucine-rich alpha-2-glycoprotein	LRG1	sp|P02750|A2GL_HUMAN Leucine-rich alpha-2-glycoprotein OS=Homo sapiens GN=LRG1 PE=1 SV=2	1	17	17	17	10	10	7	10	10	9	9	7	8	10	9	10	10	9	8	9	8	10	10	9	10	10	7	10	10	9	9	7	8	10	9	10	10	9	8	9	8	10	10	9
680	P02751;P02751-3;P02751-8;P02751-15;P02751-14;P02751-17;P02751-7;P02751-9;P02751-11;P02751-6;P02751-12;P02751-4;H0Y7Z1;P02751-16;P02751-2;H0Y4K8	P02751;P02751-3;P02751-8;P02751-15;P02751-14;P02751-17;P02751-7;P02751-9;P02751-11;P02751-6;P02751-12;P02751-4	Fibronectin;Anastellin;Ugl-Y1;Ugl-Y2;Ugl-Y3	FN1	sp|P02751|FINC_HUMAN Fibronectin OS=Homo sapiens GN=FN1 PE=1 SV=4;sp|P02751-3|FINC_HUMAN Isoform 3 of Fibronectin OS=Homo sapiens GN=FN1;sp|P02751-8|FINC_HUMAN Isoform 8 of Fibronectin OS=Homo sapiens GN=FN1;sp|P02751-15|FINC_HUMAN Isoform 15 of Fibronecti	16	91	91	4	71	64	69	73	70	68	73	73	71	69	69	72	72	70	71	71	68	66	72	72	3	2	3	3	3	3	3	3	3	2	3	3	3	3	3	3	3	2	3	3
681	P02751-5	P02751-5	Fibronectin;Anastellin;Ugl-Y1;Ugl-Y2;Ugl-Y3	FN1	sp|P02751-5|FINC_HUMAN Isoform 5 of Fibronectin OS=Homo sapiens GN=FN1	1	86	1	0	66	61	65	69	66	64	69	70	68	66	65	68	69	67	67	67	65	63	68	69	0	0	0	0	0	0	0	0	0	0	0	0	0	0	0	0	0	0	0	0
682	Q5VY30;P02753	Q5VY30;P02753	Retinol-binding protein 4;Plasma retinol-binding protein(1-182);Plasma retinol-binding protein(1-181);Plasma retinol-binding protein(1-179);Plasma retinol-binding protein(1-176)	RBP4	tr|Q5VY30|Q5VY30_HUMAN Retinol binding protein 4, plasma, isoform CRA_b OS=Homo sapiens GN=RBP4 PE=1 SV=2;sp|P02753|RET4_HUMAN Retinol-binding protein 4 OS=Homo sapiens GN=RBP4 PE=1 SV=3	2	14	14	14	10	11	10	10	8	11	11	11	10	10	10	9	9	10	10	11	10	10	10	12	10	11	10	10	8	11	11	11	10	10	10	9	9	10	10	11	10	10	10	12
683	P02760;S4R3Y4;CON__P00978	P02760	Protein AMBP;Alpha-1-microglobulin;Inter-alpha-trypsin inhibitor light chain;Trypstatin	AMBP	sp|P02760|AMBP_HUMAN Protein AMBP OS=Homo sapiens GN=AMBP PE=1 SV=1	3	21	21	12	17	16	17	17	17	15	16	17	18	16	18	15	16	14	17	17	17	16	16	16	9	8	9	9	9	7	8	10	10	8	10	8	8	6	9	10	9	8	9	8
684	P02763	P02763	Alpha-1-acid glycoprotein 1	ORM1	sp|P02763|A1AG1_HUMAN Alpha-1-acid glycoprotein 1 OS=Homo sapiens GN=ORM1 PE=1 SV=1	1	10	10	8	8	8	8	8	8	8	8	8	9	8	8	8	8	8	8	8	8	8	8	9	6	6	6	6	6	6	6	6	7	6	6	6	6	6	6	6	6	6	6	7
685	P02765;C9JV77;CON__P12763	P02765;C9JV77	Alpha-2-HS-glycoprotein;Alpha-2-HS-glycoprotein chain A;Alpha-2-HS-glycoprotein chain B	AHSG	sp|P02765|FETUA_HUMAN Alpha-2-HS-glycoprotein OS=Homo sapiens GN=AHSG PE=1 SV=1;tr|C9JV77|C9JV77_HUMAN Alpha-2-HS-glycoprotein OS=Homo sapiens GN=AHSG PE=1 SV=1	3	19	19	19	9	8	8	11	10	9	11	9	11	9	11	10	9	9	11	10	10	12	8	9	9	8	8	11	10	9	11	9	11	9	11	10	9	9	11	10	10	12	8	9
686	P02766;A0A087WT59;A0A087WV45	P02766;A0A087WT59;A0A087WV45	Transthyretin	TTR	sp|P02766|TTHY_HUMAN Transthyretin OS=Homo sapiens GN=TTR PE=1 SV=1;tr|A0A087WT59|A0A087WT59_HUMAN Transthyretin OS=Homo sapiens GN=TTR PE=4 SV=1;tr|A0A087WV45|A0A087WV45_HUMAN Transthyretin OS=Homo sapiens GN=TTR PE=4 SV=1	3	8	8	8	7	7	7	7	7	7	7	7	6	7	7	7	8	6	6	8	7	7	7	8	7	7	7	7	7	7	7	7	6	7	7	7	8	6	6	8	7	7	7	8
687	P02774;P02774-3;P02774-2	P02774;P02774-3;P02774-2	Vitamin D-binding protein	GC	sp|P02774|VTDB_HUMAN Vitamin D-binding protein OS=Homo sapiens GN=GC PE=1 SV=1;sp|P02774-3|VTDB_HUMAN Isoform 3 of Vitamin D-binding protein OS=Homo sapiens GN=GC;sp|P02774-2|VTDB_HUMAN Isoform 2 of Vitamin D-binding protein OS=Homo sapiens GN=GC	3	52	52	5	32	33	31	31	32	30	32	32	33	30	31	29	35	31	33	33	33	36	31	35	3	4	3	2	4	4	4	3	4	2	4	2	4	3	4	4	3	3	4	3
688	P02775	P02775	Platelet basic protein;Connective tissue-activating peptide III;TC-2;Connective tissue-activating peptide III(1-81);Beta-thromboglobulin;Neutrophil-activating peptide 2(74);Neutrophil-activating peptide 2(73);Neutrophil-activating peptide 2;TC-1;Neutrophil-activating peptide 2(1-66);Neutrophil-activating peptide 2(1-63)	PPBP	sp|P02775|CXCL7_HUMAN Platelet basic protein OS=Homo sapiens GN=PPBP PE=1 SV=3	1	8	8	8	3	4	4	4	3	4	2	4	2	2	4	4	3	3	4	3	5	3	3	3	3	4	4	4	3	4	2	4	2	2	4	4	3	3	4	3	5	3	3	3
689	P02776	P02776	Platelet factor 4;Platelet factor 4, short form	PF4	sp|P02776|PLF4_HUMAN Platelet factor 4 OS=Homo sapiens GN=PF4 PE=1 SV=2	1	5	5	3	3	4	3	3	2	3	2	5	3	2	2	3	3	2	2	2	3	2	3	3	1	2	1	1	0	1	0	3	1	0	0	1	1	0	0	0	1	0	1	1
690	P02787;H7C5E8;F8WCI6;C9JVG0;F8WEK9;F8WC57	P02787	Serotransferrin	TF	sp|P02787|TRFE_HUMAN Serotransferrin OS=Homo sapiens GN=TF PE=1 SV=3	6	45	45	41	44	45	43	45	44	44	45	45	45	45	45	45	44	44	44	45	45	44	45	45	41	41	39	41	40	40	41	41	41	41	41	41	41	40	40	41	41	40	41	41
691	P02790;Q9BS19	P02790;Q9BS19	Hemopexin	HPX	sp|P02790|HEMO_HUMAN Hemopexin OS=Homo sapiens GN=HPX PE=1 SV=2;tr|Q9BS19|Q9BS19_HUMAN HPX protein OS=Homo sapiens GN=HPX PE=2 SV=1	2	48	48	48	31	30	28	30	27	28	30	27	29	29	28	27	26	29	25	28	29	26	30	29	31	30	28	30	27	28	30	27	29	29	28	27	26	29	25	28	29	26	30	29
692	P02792;A0A087X1B9	P02792;A0A087X1B9	Ferritin light chain;Ferritin	FTL	sp|P02792|FRIL_HUMAN Ferritin light chain OS=Homo sapiens GN=FTL PE=1 SV=2;tr|A0A087X1B9|A0A087X1B9_HUMAN Ferritin light chain OS=Homo sapiens GN=FTL PE=1 SV=1	2	9	9	9	3	2	4	4	2	1	3	3	3	4	3	4	2	3	3	4	3	2	1	4	3	2	4	4	2	1	3	3	3	4	3	4	2	3	3	4	3	2	1	4
693	P02794;G3V192;G3V1D1;E9PRK8;E9PKY7;E9PQR3;E9PPQ4;E9PKM5;E9PK45	P02794;G3V192;G3V1D1	Ferritin heavy chain;Ferritin heavy chain, N-terminally processed;Ferritin	FTH1	sp|P02794|FRIH_HUMAN Ferritin heavy chain OS=Homo sapiens GN=FTH1 PE=1 SV=2;tr|G3V192|G3V192_HUMAN Ferritin OS=Homo sapiens GN=FTH1 PE=1 SV=1;tr|G3V1D1|G3V1D1_HUMAN Ferritin OS=Homo sapiens GN=FTH1 PE=1 SV=1	9	9	9	9	0	0	1	0	1	0	0	0	1	1	1	1	1	1	0	1	1	0	0	1	0	0	1	0	1	0	0	0	1	1	1	1	1	1	0	1	1	0	0	1
694	P02808	P02808	Statherin	STATH	sp|P02808|STAT_HUMAN Statherin OS=Homo sapiens GN=STATH PE=1 SV=2	1	2	2	2	0	0	0	0	0	0	0	0	0	0	0	0	0	0	0	0	0	0	1	0	0	0	0	0	0	0	0	0	0	0	0	0	0	0	0	0	0	0	1	0
695	P03950	P03950	Angiogenin	ANG	sp|P03950|ANGI_HUMAN Angiogenin OS=Homo sapiens GN=ANG PE=1 SV=1	1	7	7	7	3	2	4	3	5	4	4	2	4	5	3	4	6	4	4	6	6	6	4	6	3	2	4	3	5	4	4	2	4	5	3	4	6	4	4	6	6	6	4	6
696	P03951;P03951-2;X6R3B1;D6RB32;H0Y596	P03951;P03951-2	Coagulation factor XI;Coagulation factor XIa heavy chain;Coagulation factor XIa light chain	F11	sp|P03951|FA11_HUMAN Coagulation factor XI OS=Homo sapiens GN=F11 PE=1 SV=1;sp|P03951-2|FA11_HUMAN Isoform 2 of Coagulation factor XI OS=Homo sapiens GN=F11	5	31	31	31	17	16	15	15	18	15	15	17	17	15	17	15	19	15	17	20	16	20	16	18	17	16	15	15	18	15	15	17	17	15	17	15	19	15	17	20	16	20	16	18
697	P03973	P03973	Antileukoproteinase	SLPI	sp|P03973|SLPI_HUMAN Antileukoproteinase OS=Homo sapiens GN=SLPI PE=1 SV=2	1	3	3	3	2	2	0	1	2	1	2	3	2	2	1	3	0	3	0	0	2	2	1	1	2	2	0	1	2	1	2	3	2	2	1	3	0	3	0	0	2	2	1	1
698	P04003;A6PVY5;F2Z2V7	P04003	C4b-binding protein alpha chain	C4BPA	sp|P04003|C4BPA_HUMAN C4b-binding protein alpha chain OS=Homo sapiens GN=C4BPA PE=1 SV=2	3	31	31	31	21	24	22	24	22	25	26	24	25	24	25	25	24	23	25	25	25	23	23	24	21	24	22	24	22	25	26	24	25	24	25	25	24	23	25	25	25	23	23	24
699	P04004;F5GX75;CON__Q3ZBS7	P04004	Vitronectin;Vitronectin V65 subunit;Vitronectin V10 subunit;Somatomedin-B	VTN	sp|P04004|VTNC_HUMAN Vitronectin OS=Homo sapiens GN=VTN PE=1 SV=1	3	42	42	38	23	23	25	20	18	21	23	19	22	22	23	18	20	22	22	20	20	22	22	23	21	21	24	19	17	18	22	18	21	20	21	17	18	20	20	18	19	20	21	20
700	P04040	P04040	Catalase	CAT	sp|P04040|CATA_HUMAN Catalase OS=Homo sapiens GN=CAT PE=1 SV=3	1	29	29	29	12	12	12	11	14	19	5	10	11	11	12	12	9	12	12	12	13	15	11	8	12	12	12	11	14	19	5	10	11	11	12	12	9	12	12	12	13	15	11	8
701	P04066	P04066	Tissue alpha-L-fucosidase	FUCA1	sp|P04066|FUCO_HUMAN Tissue alpha-L-fucosidase OS=Homo sapiens GN=FUCA1 PE=1 SV=4	1	8	8	8	1	1	3	3	0	1	2	1	1	0	0	1	1	2	3	1	1	0	0	1	1	1	3	3	0	1	2	1	1	0	0	1	1	2	3	1	1	0	0	1
702	P04075;P04075-2;H3BQN4;J3KPS3;H3BPS8;H3BUH7;H3BR04;H3BMQ8;H3BU78;H3BR68	P04075;P04075-2;H3BQN4;J3KPS3;H3BPS8;H3BUH7;H3BR04	Fructose-bisphosphate aldolase A;Fructose-bisphosphate aldolase	ALDOA	sp|P04075|ALDOA_HUMAN Fructose-bisphosphate aldolase A OS=Homo sapiens GN=ALDOA PE=1 SV=2;sp|P04075-2|ALDOA_HUMAN Isoform 2 of Fructose-bisphosphate aldolase A OS=Homo sapiens GN=ALDOA;tr|H3BQN4|H3BQN4_HUMAN Fructose-bisphosphate aldolase OS=Homo sapiens G	10	19	19	17	7	7	9	9	4	8	8	7	6	8	7	5	11	6	4	5	7	7	9	9	6	6	8	8	3	7	8	6	6	6	6	5	10	5	3	5	6	6	7	7
703	P04080	P04080	Cystatin-B	CSTB	sp|P04080|CYTB_HUMAN Cystatin-B OS=Homo sapiens GN=CSTB PE=1 SV=2	1	3	3	3	0	0	0	0	0	1	1	0	1	0	0	0	0	1	0	0	0	0	0	0	0	0	0	0	0	1	1	0	1	0	0	0	0	1	0	0	0	0	0	0
704	P04083;Q5T3N1;Q5T3N0	P04083;Q5T3N1	Annexin A1;Annexin	ANXA1	sp|P04083|ANXA1_HUMAN Annexin A1 OS=Homo sapiens GN=ANXA1 PE=1 SV=2;tr|Q5T3N1|Q5T3N1_HUMAN Annexin (Fragment) OS=Homo sapiens GN=ANXA1 PE=1 SV=1	3	11	11	11	4	0	3	3	2	3	1	0	1	2	2	1	1	3	1	1	2	1	1	0	4	0	3	3	2	3	1	0	1	2	2	1	1	3	1	1	2	1	1	0
705	P04114	P04114	Apolipoprotein B-100;Apolipoprotein B-48	APOB	sp|P04114|APOB_HUMAN Apolipoprotein B-100 OS=Homo sapiens GN=APOB PE=1 SV=2	1	368	368	17	215	208	223	215	209	215	213	227	222	203	224	210	220	216	213	217	223	211	222	221	6	6	9	6	5	6	6	7	6	6	7	5	6	7	7	7	7	7	7	6
706	P04179;F5H4R2;F5GYZ5;P04179-4;F5H3C5;P04179-3;P04179-2;G8JLJ2;G5E9P6;F5GXZ9	P04179;F5H4R2;F5GYZ5;P04179-4;F5H3C5;P04179-3;P04179-2	Superoxide dismutase [Mn], mitochondrial	SOD2	sp|P04179|SODM_HUMAN Superoxide dismutase [Mn], mitochondrial OS=Homo sapiens GN=SOD2 PE=1 SV=2;tr|F5H4R2|F5H4R2_HUMAN Superoxide dismutase [Mn], mitochondrial (Fragment) OS=Homo sapiens GN=SOD2 PE=1 SV=1;tr|F5GYZ5|F5GYZ5_HUMAN Superoxide dismutase [Mn], m	10	8	8	8	1	1	1	1	2	0	0	0	1	2	1	2	3	2	3	2	1	1	4	0	1	1	1	1	2	0	0	0	1	2	1	2	3	2	3	2	1	1	4	0
707	P04180;J3QSE5;J3QKT0;I3L1Q6	P04180;J3QSE5	Phosphatidylcholine-sterol acyltransferase	LCAT	sp|P04180|LCAT_HUMAN Phosphatidylcholine-sterol acyltransferase OS=Homo sapiens GN=LCAT PE=1 SV=1;tr|J3QSE5|J3QSE5_HUMAN Phosphatidylcholine-sterol acyltransferase (Fragment) OS=Homo sapiens GN=LCAT PE=4 SV=1	4	11	11	11	6	6	8	8	8	5	6	7	6	5	6	6	5	5	6	6	6	5	6	6	6	6	8	8	8	5	6	7	6	5	6	6	5	5	6	6	6	5	6	6
708	P04196	P04196	Histidine-rich glycoprotein	HRG	sp|P04196|HRG_HUMAN Histidine-rich glycoprotein OS=Homo sapiens GN=HRG PE=1 SV=1	1	24	24	24	19	19	17	18	18	17	17	17	17	18	19	15	18	16	17	15	20	16	19	18	19	19	17	18	18	17	17	17	17	18	19	15	18	16	17	15	20	16	19	18
709	P04206	P04206	Ig kappa chain V-III region GOL		sp|P04206|KV307_HUMAN Ig kappa chain V-III region GOL OS=Homo sapiens PE=1 SV=1	1	4	2	2	4	3	3	3	4	3	3	3	4	4	4	4	2	4	3	3	3	4	4	3	2	1	1	1	2	1	1	1	2	2	2	2	0	2	1	1	1	2	2	1
710	P04217;CON__Q2KJF1	P04217	Alpha-1B-glycoprotein	A1BG	sp|P04217|A1BG_HUMAN Alpha-1B-glycoprotein OS=Homo sapiens GN=A1BG PE=1 SV=4	2	31	31	0	15	17	16	17	15	15	15	15	16	15	16	16	15	14	16	18	15	15	17	15	0	0	0	0	0	0	0	0	0	0	0	0	0	0	0	0	0	0	0	0
711	P04217-2	P04217-2	Alpha-1B-glycoprotein	A1BG	sp|P04217-2|A1BG_HUMAN Isoform 2 of Alpha-1B-glycoprotein OS=Homo sapiens GN=A1BG	1	27	2	2	10	13	13	13	10	10	12	12	13	11	12	14	11	11	13	15	11	10	14	10	0	1	2	1	0	0	2	1	2	1	1	2	1	2	2	2	1	0	2	0
712	P04275;P04275-2	P04275	von Willebrand factor;von Willebrand antigen 2	VWF	sp|P04275|VWF_HUMAN von Willebrand factor OS=Homo sapiens GN=VWF PE=1 SV=4	2	103	103	103	29	31	28	30	42	46	31	34	29	44	33	44	35	39	43	39	29	36	40	35	29	31	28	30	42	46	31	34	29	44	33	44	35	39	43	39	29	36	40	35
713	P04406-2;P04406;E7EUT5	P04406-2;P04406;E7EUT5	Glyceraldehyde-3-phosphate dehydrogenase	GAPDH	sp|P04406-2|G3P_HUMAN Isoform 2 of Glyceraldehyde-3-phosphate dehydrogenase OS=Homo sapiens GN=GAPDH;sp|P04406|G3P_HUMAN Glyceraldehyde-3-phosphate dehydrogenase OS=Homo sapiens GN=GAPDH PE=1 SV=3;tr|E7EUT5|E7EUT5_HUMAN Glyceraldehyde-3-phosphate dehydroge	3	11	11	11	4	6	6	5	6	6	5	5	6	8	8	7	7	6	3	6	7	5	6	4	4	6	6	5	6	6	5	5	6	8	8	7	7	6	3	6	7	5	6	4
714	P04424;P04424-2;P04424-3;F8W943;H7C0S8	P04424;P04424-2;P04424-3;F8W943	Argininosuccinate lyase	ASL	sp|P04424|ARLY_HUMAN Argininosuccinate lyase OS=Homo sapiens GN=ASL PE=1 SV=4;sp|P04424-2|ARLY_HUMAN Isoform 2 of Argininosuccinate lyase OS=Homo sapiens GN=ASL;sp|P04424-3|ARLY_HUMAN Isoform 3 of Argininosuccinate lyase OS=Homo sapiens GN=ASL;tr|F8W943|F8	5	21	21	21	4	3	4	3	4	5	4	2	3	3	1	4	2	2	2	4	3	4	2	1	4	3	4	3	4	5	4	2	3	3	1	4	2	2	2	4	3	4	2	1
715	P04430	P04430	Ig kappa chain V-I region BAN		sp|P04430|KV122_HUMAN Ig kappa chain V-I region BAN OS=Homo sapiens PE=1 SV=1	1	1	1	1	1	1	1	1	1	1	1	1	1	1	1	1	1	1	1	1	1	1	1	1	1	1	1	1	1	1	1	1	1	1	1	1	1	1	1	1	1	1	1	1
716	P04431	P04431	Ig kappa chain V-I region Walker		sp|P04431|KV123_HUMAN Ig kappa chain V-I region Walker OS=Homo sapiens PE=1 SV=1	1	1	1	1	1	1	1	1	1	1	0	1	1	1	1	1	0	0	1	1	1	1	1	0	1	1	1	1	1	1	0	1	1	1	1	1	0	0	1	1	1	1	1	0
717	P04440	P04440	HLA class II histocompatibility antigen, DP beta 1 chain	HLA-DPB1	sp|P04440|DPB1_HUMAN HLA class II histocompatibility antigen, DP beta 1 chain OS=Homo sapiens GN=HLA-DPB1 PE=1 SV=1	1	2	2	1	0	0	0	0	0	0	0	0	0	0	0	0	1	0	0	0	0	0	0	0	0	0	0	0	0	0	0	0	0	0	0	0	1	0	0	0	0	0	0	0
718	P04632;A0A075B7C0;K7ELJ7;U3KQE2;K7EM73;K7EIV0;K7EKD8;K7EMQ1;U3KPR7	P04632;A0A075B7C0;K7ELJ7;U3KQE2;K7EM73;K7EIV0;K7EKD8	Calpain small subunit 1	CAPNS1	sp|P04632|CPNS1_HUMAN Calpain small subunit 1 OS=Homo sapiens GN=CAPNS1 PE=1 SV=1;tr|A0A075B7C0|A0A075B7C0_HUMAN Calpain small subunit 1 (Fragment) OS=Homo sapiens GN=CAPNS1 PE=1 SV=1;tr|K7ELJ7|K7ELJ7_HUMAN Calpain small subunit 1 OS=Homo sapiens GN=CAPNS1	9	6	6	6	0	0	0	0	0	0	0	0	0	0	0	0	0	0	0	0	0	0	0	0	0	0	0	0	0	0	0	0	0	0	0	0	0	0	0	0	0	0	0	0
719	P04745;Q5T085;CON__Q3MHH8	P04745	Alpha-amylase 1	AMY1A	sp|P04745|AMY1_HUMAN Alpha-amylase 1 OS=Homo sapiens GN=AMY1A PE=1 SV=2	3	19	5	3	6	3	5	4	7	6	3	4	6	13	7	8	3	4	6	5	3	4	6	4	0	0	0	0	0	0	0	0	0	1	1	0	0	0	0	0	0	1	0	0
720	P04746;P04746-2;H7BZQ8	P04746;P04746-2	Pancreatic alpha-amylase	AMY2A	sp|P04746|AMYP_HUMAN Pancreatic alpha-amylase OS=Homo sapiens GN=AMY2A PE=1 SV=2;sp|P04746-2|AMYP_HUMAN Isoform 2 of Pancreatic alpha-amylase OS=Homo sapiens GN=AMY2A	3	19	19	2	6	3	5	4	7	6	3	5	6	11	5	8	3	4	6	5	3	4	6	5	0	0	0	0	0	0	0	0	0	0	0	0	0	0	0	0	0	1	0	0
721	P04792;F8WE04;C9J3N8	P04792;F8WE04	Heat shock protein beta-1	HSPB1	sp|P04792|HSPB1_HUMAN Heat shock protein beta-1 OS=Homo sapiens GN=HSPB1 PE=1 SV=2;tr|F8WE04|F8WE04_HUMAN Heat shock protein beta-1 OS=Homo sapiens GN=HSPB1 PE=1 SV=1	3	6	6	6	0	0	0	1	1	1	0	1	0	2	1	1	1	2	2	1	2	0	0	1	0	0	0	1	1	1	0	1	0	2	1	1	1	2	2	1	2	0	0	1
722	Q99878;Q96KK5;Q9BTM1;Q16777;Q93077;Q7L7L0;Q6FI13;P20671;P0C0S8;P04908;H0YFX9;C9J0D1;Q71UI9-5;Q71UI9-2;Q71UI9;P0C0S5;Q8IUE6;Q96QV6;P16104;Q9BTM1-2	Q99878;Q96KK5;Q9BTM1;Q16777;Q93077;Q7L7L0;Q6FI13;P20671;P0C0S8;P04908;H0YFX9;C9J0D1;Q71UI9-5;Q71UI9-2;Q71UI9;P0C0S5;Q8IUE6;Q96QV6;P16104;Q9BTM1-2	Histone H2A type 1-J;Histone H2A type 1-H;Histone H2A.J;Histone H2A type 2-C;Histone H2A type 1-C;Histone H2A type 3;Histone H2A type 2-A;Histone H2A type 1-D;Histone H2A type 1;Histone H2A type 1-B/E;Histone H2A;Histone H2A.V;Histone H2A.Z;Histone H2A type 2-B;Histone H2A type 1-A;Histone H2AX	HIST1H2AJ;HIST1H2AH;H2AFJ;HIST2H2AC;HIST1H2AC;HIST3H2A;HIST2H2AA3;HIST1H2AD;HIST1H2AG;HIST1H2AB;H2AFV;H2AFZ;HIST2H2AB;HIST1H2AA;H2AFX	sp|Q99878|H2A1J_HUMAN Histone H2A type 1-J OS=Homo sapiens GN=HIST1H2AJ PE=1 SV=3;sp|Q96KK5|H2A1H_HUMAN Histone H2A type 1-H OS=Homo sapiens GN=HIST1H2AH PE=1 SV=3;sp|Q9BTM1|H2AJ_HUMAN Histone H2A.J OS=Homo sapiens GN=H2AFJ PE=1 SV=1;sp|Q16777|H2A2C_HUMAN	20	2	2	2	0	0	0	0	0	0	0	0	0	0	0	0	0	0	0	0	0	0	0	0	0	0	0	0	0	0	0	0	0	0	0	0	0	0	0	0	0	0	0	0
723	Q13429;P05019-3;P05019-2;P05019-4;P05019	Q13429;P05019-3;P05019-2;P05019-4;P05019	Insulin-like growth factor I	IGF-I;IGF1	tr|Q13429|Q13429_HUMAN Insulin-like growth factor I (Fragment) OS=Homo sapiens GN=IGF-I PE=2 SV=1;sp|P05019-3|IGF1_HUMAN Isoform 3 of Insulin-like growth factor I OS=Homo sapiens GN=IGF1;sp|P05019-2|IGF1_HUMAN Isoform 2 of Insulin-like growth factor I OS=H	5	3	3	3	0	1	1	0	1	2	0	0	1	1	0	1	1	0	2	2	0	0	1	1	0	1	1	0	1	2	0	0	1	1	0	1	1	0	2	2	0	0	1	1
724	P05026-2;P05026;V9GYR2	P05026-2;P05026;V9GYR2	Sodium/potassium-transporting ATPase subunit beta-1	ATP1B1	sp|P05026-2|AT1B1_HUMAN Isoform 2 of Sodium/potassium-transporting ATPase subunit beta-1 OS=Homo sapiens GN=ATP1B1;sp|P05026|AT1B1_HUMAN Sodium/potassium-transporting ATPase subunit beta-1 OS=Homo sapiens GN=ATP1B1 PE=1 SV=1;tr|V9GYR2|V9GYR2_HUMAN Sodium/p	3	3	3	3	0	0	0	0	0	0	0	0	0	0	0	0	0	1	0	0	1	0	0	0	0	0	0	0	0	0	0	0	0	0	0	0	0	1	0	0	1	0	0	0
725	P05062;A0A087WXX2;Q5T7D5	P05062;A0A087WXX2;Q5T7D5	Fructose-bisphosphate aldolase B;Fructose-bisphosphate aldolase	ALDOB	sp|P05062|ALDOB_HUMAN Fructose-bisphosphate aldolase B OS=Homo sapiens GN=ALDOB PE=1 SV=2;tr|A0A087WXX2|A0A087WXX2_HUMAN Fructose-bisphosphate aldolase B OS=Homo sapiens GN=ALDOB PE=4 SV=1;tr|Q5T7D5|Q5T7D5_HUMAN Fructose-bisphosphate aldolase OS=Homo sapie	3	20	20	20	7	7	6	7	7	8	5	7	5	5	5	4	8	5	5	7	9	6	6	8	7	7	6	7	7	8	5	7	5	5	5	4	8	5	5	7	9	6	6	8
726	P05089;P05089-2;P05089-3	P05089;P05089-2;P05089-3	Arginase-1	ARG1	sp|P05089|ARGI1_HUMAN Arginase-1 OS=Homo sapiens GN=ARG1 PE=1 SV=2;sp|P05089-2|ARGI1_HUMAN Isoform 2 of Arginase-1 OS=Homo sapiens GN=ARG1;sp|P05089-3|ARGI1_HUMAN Isoform 3 of Arginase-1 OS=Homo sapiens GN=ARG1	3	8	8	8	0	1	0	0	0	0	0	0	0	0	1	0	1	0	0	0	0	0	0	0	0	1	0	0	0	0	0	0	0	0	1	0	1	0	0	0	0	0	0	0
727	P05091;P05091-2;F8VP50;S4R3S4	P05091;P05091-2	Aldehyde dehydrogenase, mitochondrial	ALDH2	sp|P05091|ALDH2_HUMAN Aldehyde dehydrogenase, mitochondrial OS=Homo sapiens GN=ALDH2 PE=1 SV=2;sp|P05091-2|ALDH2_HUMAN Isoform 2 of Aldehyde dehydrogenase, mitochondrial OS=Homo sapiens GN=ALDH2	4	12	11	11	1	0	2	2	1	2	1	2	2	0	1	1	1	2	2	0	0	0	1	0	0	0	2	2	1	1	1	2	2	0	0	1	1	2	2	0	0	0	1	0
728	P05107;J3KNI6;E7EVZ9	P05107;J3KNI6	Integrin beta-2;Integrin beta	ITGB2	sp|P05107|ITB2_HUMAN Integrin beta-2 OS=Homo sapiens GN=ITGB2 PE=1 SV=2;tr|J3KNI6|J3KNI6_HUMAN Integrin beta (Fragment) OS=Homo sapiens GN=ITGB2 PE=3 SV=1	3	8	8	1	0	1	0	0	0	0	0	1	1	1	1	1	0	1	0	0	1	1	1	1	0	0	0	0	0	0	0	0	0	0	0	0	0	0	0	0	0	0	1	1
729	P05109	P05109	Protein S100-A8;Protein S100-A8, N-terminally processed	S100A8	sp|P05109|S10A8_HUMAN Protein S100-A8 OS=Homo sapiens GN=S100A8 PE=1 SV=1	1	8	8	8	4	5	3	3	3	3	4	4	4	4	3	3	3	4	3	4	2	3	3	3	4	5	3	3	3	3	4	4	4	4	3	3	3	4	3	4	2	3	3	3
730	P05121;P05121-2	P05121;P05121-2	Plasminogen activator inhibitor 1	SERPINE1	sp|P05121|PAI1_HUMAN Plasminogen activator inhibitor 1 OS=Homo sapiens GN=SERPINE1 PE=1 SV=1;sp|P05121-2|PAI1_HUMAN Isoform 2 of Plasminogen activator inhibitor 1 OS=Homo sapiens GN=SERPINE1	2	7	7	7	1	1	0	1	0	2	0	1	0	1	1	1	0	0	1	0	0	0	0	1	1	1	0	1	0	2	0	1	0	1	1	1	0	0	1	0	0	0	0	1
731	P05154;G3V5Q9;G3V264;G3V2M1;G3V482;G3V265;G3V4B4;G3V3F5;G3V5I3	P05154;G3V5Q9	Plasma serine protease inhibitor	SERPINA5	sp|P05154|IPSP_HUMAN Plasma serine protease inhibitor OS=Homo sapiens GN=SERPINA5 PE=1 SV=3;tr|G3V5Q9|G3V5Q9_HUMAN Plasma serine protease inhibitor (Fragment) OS=Homo sapiens GN=SERPINA5 PE=3 SV=1	9	15	15	15	9	7	10	7	2	7	7	7	10	7	9	8	8	8	10	9	10	8	9	11	9	7	10	7	2	7	7	7	10	7	9	8	8	8	10	9	10	8	9	11
732	P05155;P05155-3;E9PGN7;H9KV48;P05155-2;H0YCA1;C9JZJ9;A0A087WUD9;CON__P50448	P05155;P05155-3;E9PGN7;H9KV48;P05155-2	Plasma protease C1 inhibitor	SERPING1	sp|P05155|IC1_HUMAN Plasma protease C1 inhibitor OS=Homo sapiens GN=SERPING1 PE=1 SV=2;sp|P05155-3|IC1_HUMAN Isoform 3 of Plasma protease C1 inhibitor OS=Homo sapiens GN=SERPING1;tr|E9PGN7|E9PGN7_HUMAN Plasma protease C1 inhibitor OS=Homo sapiens GN=SERPIN	9	26	26	24	18	17	17	16	16	17	16	18	18	17	19	18	18	16	16	16	17	16	18	16	17	16	16	15	15	16	15	17	17	16	18	17	18	15	15	15	16	15	17	15
733	P05160;CON__Q2TBQ1	P05160	Coagulation factor XIII B chain	F13B	sp|P05160|F13B_HUMAN Coagulation factor XIII B chain OS=Homo sapiens GN=F13B PE=1 SV=3	2	35	35	35	20	20	18	16	14	19	17	18	19	19	18	18	18	16	18	22	16	20	17	21	20	20	18	16	14	19	17	18	19	19	18	18	18	16	18	22	16	20	17	21
734	P05164-2;P05164;P05164-3;J3QSF7;P11678	P05164-2;P05164;P05164-3	Myeloperoxidase;Myeloperoxidase;89 kDa myeloperoxidase;84 kDa myeloperoxidase;Myeloperoxidase light chain;Myeloperoxidase heavy chain	MPO	sp|P05164-2|PERM_HUMAN Isoform H14 of Myeloperoxidase OS=Homo sapiens GN=MPO;sp|P05164|PERM_HUMAN Myeloperoxidase OS=Homo sapiens GN=MPO PE=1 SV=1;sp|P05164-3|PERM_HUMAN Isoform H7 of Myeloperoxidase OS=Homo sapiens GN=MPO	5	23	23	23	3	5	4	5	4	5	3	2	4	2	3	2	3	5	3	2	2	3	3	0	3	5	4	5	4	5	3	2	4	2	3	2	3	5	3	2	2	3	3	0
735	P05165-2;P05165;P05165-3;H0Y5U0;Q5JVH2;Q5JTW6	P05165-2;P05165;P05165-3	Propionyl-CoA carboxylase alpha chain, mitochondrial	PCCA	sp|P05165-2|PCCA_HUMAN Isoform 2 of Propionyl-CoA carboxylase alpha chain, mitochondrial OS=Homo sapiens GN=PCCA;sp|P05165|PCCA_HUMAN Propionyl-CoA carboxylase alpha chain, mitochondrial OS=Homo sapiens GN=PCCA PE=1 SV=4;sp|P05165-3|PCCA_HUMAN Isoform 3 of	6	14	14	14	2	2	3	3	2	5	2	4	2	5	2	5	2	4	3	2	1	2	1	0	2	2	3	3	2	5	2	4	2	5	2	5	2	4	3	2	1	2	1	0
736	P05186-3;P05186;P05186-2;B1ANL0	P05186-3;P05186;P05186-2	Alkaline phosphatase, tissue-nonspecific isozyme	ALPL	sp|P05186-3|PPBT_HUMAN Isoform 3 of Alkaline phosphatase, tissue-nonspecific isozyme OS=Homo sapiens GN=ALPL;sp|P05186|PPBT_HUMAN Alkaline phosphatase, tissue-nonspecific isozyme OS=Homo sapiens GN=ALPL PE=1 SV=4;sp|P05186-2|PPBT_HUMAN Isoform 2 of Alkalin	4	9	9	9	0	2	1	1	1	1	1	1	1	1	1	2	2	2	1	2	1	2	1	1	0	2	1	1	1	1	1	1	1	1	1	2	2	2	1	2	1	2	1	1
737	P05198	P05198	Eukaryotic translation initiation factor 2 subunit 1	EIF2S1	sp|P05198|IF2A_HUMAN Eukaryotic translation initiation factor 2 subunit 1 OS=Homo sapiens GN=EIF2S1 PE=1 SV=3	1	1	1	1	0	0	0	0	0	0	0	0	1	0	0	0	0	0	0	0	0	0	0	0	0	0	0	0	0	0	0	0	1	0	0	0	0	0	0	0	0	0	0	0
738	P05362;K7EKL8;E7ESS4	P05362;K7EKL8	Intercellular adhesion molecule 1	ICAM1	sp|P05362|ICAM1_HUMAN Intercellular adhesion molecule 1 OS=Homo sapiens GN=ICAM1 PE=1 SV=2;tr|K7EKL8|K7EKL8_HUMAN Intercellular adhesion molecule 1 (Fragment) OS=Homo sapiens GN=ICAM1 PE=1 SV=1	3	17	17	17	4	3	4	3	4	4	2	5	3	5	5	6	5	7	4	3	4	3	5	3	4	3	4	3	4	4	2	5	3	5	5	6	5	7	4	3	4	3	5	3
739	P05386	P05386	60S acidic ribosomal protein P1	RPLP1	sp|P05386|RLA1_HUMAN 60S acidic ribosomal protein P1 OS=Homo sapiens GN=RPLP1 PE=1 SV=1	1	1	1	1	0	0	0	0	0	0	0	0	0	0	0	0	0	0	0	0	0	0	0	0	0	0	0	0	0	0	0	0	0	0	0	0	0	0	0	0	0	0	0	0
740	P05387;H0YDD8	P05387;H0YDD8	60S acidic ribosomal protein P2	RPLP2	sp|P05387|RLA2_HUMAN 60S acidic ribosomal protein P2 OS=Homo sapiens GN=RPLP2 PE=1 SV=1;tr|H0YDD8|H0YDD8_HUMAN 60S acidic ribosomal protein P2 (Fragment) OS=Homo sapiens GN=RPLP2 PE=1 SV=1	2	4	4	4	0	1	1	0	1	0	1	1	1	1	1	2	1	0	1	0	0	1	0	0	0	1	1	0	1	0	1	1	1	1	1	2	1	0	1	0	0	1	0	0
741	P05388;F8VU65;F8VWS0;P05388-2;F8VPE8;G3V210;F8VW21;Q8NHW5;F8VQY6;F8VRK7;F8VS58;F8VZS0;F8VWV4;F8W1K8	P05388;F8VU65;F8VWS0;P05388-2;F8VPE8;G3V210;F8VW21;Q8NHW5;F8VQY6;F8VRK7	60S acidic ribosomal protein P0;60S acidic ribosomal protein P0-like	RPLP0;RPLP0P6	sp|P05388|RLA0_HUMAN 60S acidic ribosomal protein P0 OS=Homo sapiens GN=RPLP0 PE=1 SV=1;tr|F8VU65|F8VU65_HUMAN 60S acidic ribosomal protein P0 (Fragment) OS=Homo sapiens GN=RPLP0 PE=1 SV=1;tr|F8VWS0|F8VWS0_HUMAN 60S acidic ribosomal protein P0 OS=Homo sapi	14	7	7	7	2	1	1	1	1	1	0	0	0	1	0	1	0	3	0	0	1	0	1	0	2	1	1	1	1	1	0	0	0	1	0	1	0	3	0	0	1	0	1	0
742	P05451	P05451	Lithostathine-1-alpha	REG1A	sp|P05451|REG1A_HUMAN Lithostathine-1-alpha OS=Homo sapiens GN=REG1A PE=1 SV=3	1	4	4	2	1	1	1	0	0	2	0	0	0	1	1	0	0	2	2	1	0	1	1	0	0	0	0	0	0	0	0	0	0	0	0	0	0	1	1	1	0	0	0	0
743	P05534	P05534	HLA class I histocompatibility antigen, A-24 alpha chain	HLA-A	sp|P05534|1A24_HUMAN HLA class I histocompatibility antigen, A-24 alpha chain OS=Homo sapiens GN=HLA-A PE=1 SV=2	1	12	12	1	2	1	1	1	4	5	3	3	2	4	2	0	2	2	5	4	1	3	5	3	0	0	0	0	1	1	0	0	0	1	0	0	0	0	1	1	0	0	0	0
744	P05543;CON__Q9TT36	P05543	Thyroxine-binding globulin	SERPINA7	sp|P05543|THBG_HUMAN Thyroxine-binding globulin OS=Homo sapiens GN=SERPINA7 PE=1 SV=2	2	19	19	19	14	14	14	13	13	13	13	14	14	15	14	15	13	15	14	12	13	15	14	15	14	14	14	13	13	13	13	14	14	15	14	15	13	15	14	12	13	15	14	15
745	P05546;CON__ENSEMBL:ENSBTAP00000018574	P05546	Heparin cofactor 2	SERPIND1	sp|P05546|HEP2_HUMAN Heparin cofactor 2 OS=Homo sapiens GN=SERPIND1 PE=1 SV=3	2	26	26	26	19	21	21	20	18	17	20	19	19	21	20	18	17	18	19	22	19	21	20	21	19	21	21	20	18	17	20	19	19	21	20	18	17	18	19	22	19	21	20	21
746	P05556;P05556-2;P05556-5;P05556-4;P05556-3;C9JPK5;Q5T3E6;E9PLR6;E7EUI6;E7EQW5;E7ERX5;C9JJP8;Q5T3E5;E9PQJ2;H7C4N8	P05556;P05556-2;P05556-5;P05556-4;P05556-3	Integrin beta-1	ITGB1	sp|P05556|ITB1_HUMAN Integrin beta-1 OS=Homo sapiens GN=ITGB1 PE=1 SV=2;sp|P05556-2|ITB1_HUMAN Isoform 2 of Integrin beta-1 OS=Homo sapiens GN=ITGB1;sp|P05556-5|ITB1_HUMAN Isoform 5 of Integrin beta-1 OS=Homo sapiens GN=ITGB1;sp|P05556-4|ITB1_HUMAN Isoform	15	15	15	15	3	3	2	3	4	4	2	5	3	3	0	4	0	3	1	1	3	1	5	3	3	3	2	3	4	4	2	5	3	3	0	4	0	3	1	1	3	1	5	3
747	P05976-2;P05976;I3L4B1;I3L1K6;P12829	P05976-2;P05976	Myosin light chain 1/3, skeletal muscle isoform	MYL1	sp|P05976-2|MYL1_HUMAN Isoform MLC3 of Myosin light chain 1/3, skeletal muscle isoform OS=Homo sapiens GN=MYL1;sp|P05976|MYL1_HUMAN Myosin light chain 1/3, skeletal muscle isoform OS=Homo sapiens GN=MYL1 PE=1 SV=3	5	4	4	4	2	1	2	1	1	2	2	1	2	1	1	1	2	1	1	1	2	1	3	2	2	1	2	1	1	2	2	1	2	1	1	1	2	1	1	1	2	1	3	2
748	P06132;H0Y5R6;Q5T446	P06132;H0Y5R6	Uroporphyrinogen decarboxylase	UROD	sp|P06132|DCUP_HUMAN Uroporphyrinogen decarboxylase OS=Homo sapiens GN=UROD PE=1 SV=2;tr|H0Y5R6|H0Y5R6_HUMAN Uroporphyrinogen decarboxylase (Fragment) OS=Homo sapiens GN=UROD PE=1 SV=1	3	4	4	4	0	1	0	1	0	0	0	1	0	0	0	0	0	0	1	0	0	0	0	0	0	1	0	1	0	0	0	1	0	0	0	0	0	0	1	0	0	0	0	0
749	P06276;F8WF14;F8WEX7;H0Y885;H7C4Y0	P06276;F8WF14;F8WEX7	Cholinesterase;Carboxylic ester hydrolase	BCHE	sp|P06276|CHLE_HUMAN Cholinesterase OS=Homo sapiens GN=BCHE PE=1 SV=1;tr|F8WF14|F8WF14_HUMAN Cholinesterase OS=Homo sapiens GN=BCHE PE=3 SV=1;tr|F8WEX7|F8WEX7_HUMAN Cholinesterase OS=Homo sapiens GN=BCHE PE=3 SV=1	5	13	13	13	9	9	9	9	10	9	10	9	10	8	8	8	9	8	8	8	10	11	8	10	9	9	9	9	10	9	10	9	10	8	8	8	9	8	8	8	10	11	8	10
750	P06280	P06280	Alpha-galactosidase A	GLA	sp|P06280|AGAL_HUMAN Alpha-galactosidase A OS=Homo sapiens GN=GLA PE=1 SV=1	1	4	4	4	1	1	0	0	1	2	1	1	0	1	1	0	0	1	0	1	1	1	1	1	1	1	0	0	1	2	1	1	0	1	1	0	0	1	0	1	1	1	1	1
751	P06311	P06311	Ig kappa chain V-III region IARC/BL41		sp|P06311|KV311_HUMAN Ig kappa chain V-III region IARC/BL41 OS=Homo sapiens PE=1 SV=1	1	2	1	1	1	1	1	1	1	1	1	2	2	2	1	1	2	2	1	2	0	0	2	1	1	1	1	1	1	1	1	1	1	1	1	0	1	1	0	1	0	0	1	1
752	P06312;P06313	P06312;P06313	Ig kappa chain V-IV region;Ig kappa chain V-IV region JI	IGKV4-1	sp|P06312|KV401_HUMAN Ig kappa chain V-IV region (Fragment) OS=Homo sapiens GN=IGKV4-1 PE=4 SV=1;sp|P06313|KV403_HUMAN Ig kappa chain V-IV region JI OS=Homo sapiens PE=4 SV=1	2	4	4	0	4	4	4	4	4	4	4	4	4	4	4	4	4	4	4	4	4	4	4	4	0	0	0	0	0	0	0	0	0	0	0	0	0	0	0	0	0	0	0	0
753	P06331;A0A087WW49;A0A087WSY4;P01825	P06331	Ig heavy chain V-II region ARH-77		sp|P06331|HV209_HUMAN Ig heavy chain V-II region ARH-77 OS=Homo sapiens PE=4 SV=1	4	3	3	2	2	2	3	3	2	1	2	2	3	2	2	2	2	3	2	2	1	2	2	2	1	1	2	2	1	0	1	1	2	1	1	1	1	2	1	1	0	1	1	1
754	P06396;P06396-4;P06396-3;Q5T0H8;Q5T0H7;Q5T0I1	P06396;P06396-4;P06396-3	Gelsolin	GSN	sp|P06396|GELS_HUMAN Gelsolin OS=Homo sapiens GN=GSN PE=1 SV=1;sp|P06396-4|GELS_HUMAN Isoform 4 of Gelsolin OS=Homo sapiens GN=GSN;sp|P06396-3|GELS_HUMAN Isoform 3 of Gelsolin OS=Homo sapiens GN=GSN	6	49	49	3	26	26	26	31	32	31	31	29	30	30	30	30	31	32	29	32	31	32	30	30	2	2	2	2	2	2	2	2	2	2	2	2	2	2	2	2	2	2	2	2
755	P06396-2;Q5T0I0	P06396-2	Gelsolin	GSN	sp|P06396-2|GELS_HUMAN Isoform 2 of Gelsolin OS=Homo sapiens GN=GSN	2	48	2	2	24	24	24	31	30	29	29	27	28	28	28	28	30	32	28	32	30	32	29	29	0	0	0	2	0	0	0	0	0	0	0	0	1	2	1	2	1	2	1	1
756	P06576;H0YH81;F8W079;F8W0P7;H0YI37	P06576;H0YH81;F8W079	ATP synthase subunit beta, mitochondrial;ATP synthase subunit beta	ATP5B	sp|P06576|ATPB_HUMAN ATP synthase subunit beta, mitochondrial OS=Homo sapiens GN=ATP5B PE=1 SV=3;tr|H0YH81|H0YH81_HUMAN ATP synthase subunit beta (Fragment) OS=Homo sapiens GN=ATP5B PE=1 SV=1;tr|F8W079|F8W079_HUMAN ATP synthase subunit beta, mitochondrial	5	15	15	15	3	3	2	2	3	3	1	2	1	1	3	2	0	0	2	5	1	3	1	1	3	3	2	2	3	3	1	2	1	1	3	2	0	0	2	5	1	3	1	1
757	P06681;P06681-3;B4DQI1;H0Y3H6;P06681-2;E9PDZ0;Q8N6L6;H0Y868;C9JYQ5;A2ABG0	P06681;P06681-3;B4DQI1;H0Y3H6;P06681-2;E9PDZ0	Complement C2;Complement C2b fragment;Complement C2a fragment	C2	sp|P06681|CO2_HUMAN Complement C2 OS=Homo sapiens GN=C2 PE=1 SV=2;sp|P06681-3|CO2_HUMAN Isoform 3 of Complement C2 OS=Homo sapiens GN=C2;tr|B4DQI1|B4DQI1_HUMAN Complement C2b fragment OS=Homo sapiens GN=C2 PE=2 SV=1;tr|H0Y3H6|H0Y3H6_HUMAN Complement C2b fr	10	37	12	12	27	29	30	30	27	29	30	30	28	28	35	28	28	30	26	28	29	30	28	28	5	7	7	8	6	7	7	7	7	7	11	6	7	7	5	7	7	8	7	7
758	P06702	P06702	Protein S100-A9	S100A9	sp|P06702|S10A9_HUMAN Protein S100-A9 OS=Homo sapiens GN=S100A9 PE=1 SV=1	1	9	9	9	4	3	4	4	5	6	3	4	4	3	3	3	3	5	4	4	3	3	3	4	4	3	4	4	5	6	3	4	4	3	3	3	3	5	4	4	3	3	3	4
759	P06727;CON__Q32PJ2	P06727	Apolipoprotein A-IV	APOA4	sp|P06727|APOA4_HUMAN Apolipoprotein A-IV OS=Homo sapiens GN=APOA4 PE=1 SV=3	2	50	50	50	30	29	29	29	30	31	30	31	30	32	31	31	25	30	32	30	30	29	31	30	30	29	29	29	30	31	30	31	30	32	31	31	25	30	32	30	30	29	31	30
760	P06732	P06732	Creatine kinase M-type;Creatine kinase M-type, N-terminally processed	CKM	sp|P06732|KCRM_HUMAN Creatine kinase M-type OS=Homo sapiens GN=CKM PE=1 SV=2	1	12	12	12	2	2	1	2	2	3	3	3	2	2	4	4	1	4	4	3	3	2	5	3	2	2	1	2	2	3	3	3	2	2	4	4	1	4	4	3	3	2	5	3
761	P06733;P06733-2;K7EM90;E5RI09;E5RG95;K7EPM1;K7EKN2	P06733;P06733-2	Alpha-enolase	ENO1	sp|P06733|ENOA_HUMAN Alpha-enolase OS=Homo sapiens GN=ENO1 PE=1 SV=2;sp|P06733-2|ENOA_HUMAN Isoform MBP-1 of Alpha-enolase OS=Homo sapiens GN=ENO1	7	16	16	14	2	3	4	3	3	8	6	5	3	6	5	4	6	5	2	3	5	4	7	4	1	3	3	2	2	6	4	3	3	5	4	3	5	4	2	3	4	3	6	4
762	P06737-2;P06737;E9PK47	P06737-2;P06737;E9PK47	Glycogen phosphorylase, liver form;Alpha-1,4 glucan phosphorylase	PYGL	sp|P06737-2|PYGL_HUMAN Isoform 2 of Glycogen phosphorylase, liver form OS=Homo sapiens GN=PYGL;sp|P06737|PYGL_HUMAN Glycogen phosphorylase, liver form OS=Homo sapiens GN=PYGL PE=1 SV=4;tr|E9PK47|E9PK47_HUMAN Alpha-1,4 glucan phosphorylase OS=Homo sapiens G	3	41	41	36	9	8	5	5	8	12	5	8	8	6	5	3	7	8	5	3	7	8	6	5	8	7	4	4	8	10	4	7	6	5	5	3	6	7	4	3	7	8	6	5
763	P06744;P06744-2;K7EQ48;K7EPY4;K7EP41;K7ENA0;K7ERC6;K7ERK8;K7ELR7;K7EIL4;K7ESF4	P06744;P06744-2;K7EQ48	Glucose-6-phosphate isomerase	GPI	sp|P06744|G6PI_HUMAN Glucose-6-phosphate isomerase OS=Homo sapiens GN=GPI PE=1 SV=4;sp|P06744-2|G6PI_HUMAN Isoform 2 of Glucose-6-phosphate isomerase OS=Homo sapiens GN=GPI;tr|K7EQ48|K7EQ48_HUMAN Glucose-6-phosphate isomerase OS=Homo sapiens GN=GPI PE=1 SV	11	19	19	14	3	8	6	4	4	7	3	6	6	6	1	7	6	5	5	4	7	4	3	5	2	6	6	4	4	4	3	5	5	4	1	5	5	3	4	2	5	4	3	5
764	P06858;E7EW14;E5RJI0	P06858;E7EW14;E5RJI0	Lipoprotein lipase	LPL	sp|P06858|LIPL_HUMAN Lipoprotein lipase OS=Homo sapiens GN=LPL PE=1 SV=1;tr|E7EW14|E7EW14_HUMAN Lipoprotein lipase (Fragment) OS=Homo sapiens GN=LPL PE=3 SV=1;tr|E5RJI0|E5RJI0_HUMAN Lipoprotein lipase (Fragment) OS=Homo sapiens GN=LPL PE=3 SV=3	3	2	2	2	1	2	1	1	0	1	1	1	2	0	1	1	2	2	0	1	1	0	1	1	1	2	1	1	0	1	1	1	2	0	1	1	2	2	0	1	1	0	1	1
765	P07093-2;P07093-3;P07093;C9JN98	P07093-2;P07093-3;P07093	Glia-derived nexin	SERPINE2	sp|P07093-2|GDN_HUMAN Isoform 2 of Glia-derived nexin OS=Homo sapiens GN=SERPINE2;sp|P07093-3|GDN_HUMAN Isoform 3 of Glia-derived nexin OS=Homo sapiens GN=SERPINE2;sp|P07093|GDN_HUMAN Glia-derived nexin OS=Homo sapiens GN=SERPINE2 PE=1 SV=1	4	3	3	3	0	0	0	0	1	0	0	0	0	1	1	0	0	2	0	2	1	1	1	0	0	0	0	0	1	0	0	0	0	1	1	0	0	2	0	2	1	1	1	0
766	P07099;B1AQP8;B1AQP9	P07099	Epoxide hydrolase 1	EPHX1	sp|P07099|HYEP_HUMAN Epoxide hydrolase 1 OS=Homo sapiens GN=EPHX1 PE=1 SV=1	3	8	8	8	2	2	2	2	1	1	1	0	2	2	0	1	1	2	0	0	1	1	3	1	2	2	2	2	1	1	1	0	2	2	0	1	1	2	0	0	1	1	3	1
767	P07108;P07108-3;P07108-2;P07108-4;P07108-5;P07108-6	P07108;P07108-3;P07108-2;P07108-4;P07108-5;P07108-6	Acyl-CoA-binding protein	DBI	sp|P07108|ACBP_HUMAN Acyl-CoA-binding protein OS=Homo sapiens GN=DBI PE=1 SV=2;sp|P07108-3|ACBP_HUMAN Isoform 3 of Acyl-CoA-binding protein OS=Homo sapiens GN=DBI;sp|P07108-2|ACBP_HUMAN Isoform 2 of Acyl-CoA-binding protein OS=Homo sapiens GN=DBI;sp|P07108	6	2	2	2	0	0	0	0	0	0	0	0	0	0	0	0	0	0	0	0	0	0	0	0	0	0	0	0	0	0	0	0	0	0	0	0	0	0	0	0	0	0	0	0
768	P07148;A8MW49;Q9NQV6-6	P07148;A8MW49;Q9NQV6-6	Fatty acid-binding protein, liver	FABP1	sp|P07148|FABPL_HUMAN Fatty acid-binding protein, liver OS=Homo sapiens GN=FABP1 PE=1 SV=1;tr|A8MW49|A8MW49_HUMAN Fatty acid-binding protein, liver OS=Homo sapiens GN=FABP1 PE=1 SV=1;sp|Q9NQV6-6|PRD10_HUMAN Isoform 6 of PR domain zinc finger protein 10 OS=	3	6	6	6	2	0	1	4	1	1	0	0	2	1	3	0	0	2	1	2	0	1	0	1	2	0	1	4	1	1	0	0	2	1	3	0	0	2	1	2	0	1	0	1
769	P07195;A8MW50;F5H793;C9J7H8;F5H5G7;F5H155;A0A087WUM2;G3XAP5;F5H245;Q6ZMR3;P07864	P07195;A8MW50	L-lactate dehydrogenase B chain;L-lactate dehydrogenase	LDHB	sp|P07195|LDHB_HUMAN L-lactate dehydrogenase B chain OS=Homo sapiens GN=LDHB PE=1 SV=2;tr|A8MW50|A8MW50_HUMAN L-lactate dehydrogenase (Fragment) OS=Homo sapiens GN=LDHB PE=1 SV=1	11	18	17	17	8	8	6	6	7	8	8	8	7	7	7	8	9	5	7	5	9	6	8	10	8	7	5	5	6	7	7	7	6	6	6	7	8	4	6	4	8	5	7	9
770	P07225;G5E9F8;H7BXT0;C9K0R0;CON__P07224	P07225;G5E9F8	Vitamin K-dependent protein S	PROS1	sp|P07225|PROS_HUMAN Vitamin K-dependent protein S OS=Homo sapiens GN=PROS1 PE=1 SV=1;tr|G5E9F8|G5E9F8_HUMAN Protein S (Alpha), isoform CRA_b OS=Homo sapiens GN=PROS1 PE=4 SV=1	5	27	27	27	18	19	18	18	17	19	19	20	19	19	18	18	19	20	19	17	19	18	18	18	18	19	18	18	17	19	19	20	19	19	18	18	19	20	19	17	19	18	18	18
771	P07237;H7BZ94;F5H8J2;H0Y3Z3;I3L398;I3L312;I3L4M2;I3NI03;I3L3U6;I3L0S0;I3L3P5;I3L514;I3L1Y5	P07237;H7BZ94;F5H8J2;H0Y3Z3	Protein disulfide-isomerase	P4HB	sp|P07237|PDIA1_HUMAN Protein disulfide-isomerase OS=Homo sapiens GN=P4HB PE=1 SV=3;tr|H7BZ94|H7BZ94_HUMAN Protein disulfide-isomerase OS=Homo sapiens GN=P4HB PE=1 SV=2;tr|F5H8J2|F5H8J2_HUMAN Uncharacterized protein OS=Homo sapiens GN=P4HB PE=1 SV=1;tr|H0Y	13	23	23	23	4	6	3	4	7	5	3	8	2	5	6	5	6	1	5	6	7	7	4	5	4	6	3	4	7	5	3	8	2	5	6	5	6	1	5	6	7	7	4	5
772	P07307-3;P07307-2;P07307	P07307-3;P07307-2;P07307	Asialoglycoprotein receptor 2	ASGR2	sp|P07307-3|ASGR2_HUMAN Isoform 3 of Asialoglycoprotein receptor 2 OS=Homo sapiens GN=ASGR2;sp|P07307-2|ASGR2_HUMAN Isoform 2 of Asialoglycoprotein receptor 2 OS=Homo sapiens GN=ASGR2;sp|P07307|ASGR2_HUMAN Asialoglycoprotein receptor 2 OS=Homo sapiens GN=A	3	5	5	5	2	2	3	2	0	1	2	2	1	2	2	3	2	2	3	2	2	3	3	1	2	2	3	2	0	1	2	2	1	2	2	3	2	2	3	2	2	3	3	1
773	P07327	P07327	Alcohol dehydrogenase 1A	ADH1A	sp|P07327|ADH1A_HUMAN Alcohol dehydrogenase 1A OS=Homo sapiens GN=ADH1A PE=1 SV=2	1	12	3	2	1	1	3	2	1	4	0	0	1	2	0	0	1	2	1	0	5	1	1	1	0	0	0	0	0	0	0	0	0	0	0	0	0	1	0	0	1	0	0	0
774	P07339;C9JH19;H7C469;F8WD96;H7C1V0;F8W787	P07339;C9JH19;H7C469;F8WD96	Cathepsin D;Cathepsin D light chain;Cathepsin D heavy chain	CTSD	sp|P07339|CATD_HUMAN Cathepsin D OS=Homo sapiens GN=CTSD PE=1 SV=1;tr|C9JH19|C9JH19_HUMAN Cathepsin D light chain (Fragment) OS=Homo sapiens GN=CTSD PE=3 SV=1;tr|H7C469|H7C469_HUMAN Uncharacterized protein (Fragment) OS=Homo sapiens PE=3 SV=2;tr|F8WD96|F8W	6	13	13	13	2	4	2	2	1	6	4	2	6	5	5	6	4	5	2	2	3	3	5	3	2	4	2	2	1	6	4	2	6	5	5	6	4	5	2	2	3	3	5	3
775	P07357	P07357	Complement component C8 alpha chain	C8A	sp|P07357|CO8A_HUMAN Complement component C8 alpha chain OS=Homo sapiens GN=C8A PE=1 SV=2	1	28	28	28	22	18	21	17	16	19	16	16	20	17	19	19	19	19	18	19	18	18	16	18	22	18	21	17	16	19	16	16	20	17	19	19	19	19	18	19	18	18	16	18
776	P07358;F5GY80;F5H7G1	P07358;F5GY80;F5H7G1	Complement component C8 beta chain	C8B	sp|P07358|CO8B_HUMAN Complement component C8 beta chain OS=Homo sapiens GN=C8B PE=1 SV=3;tr|F5GY80|F5GY80_HUMAN Complement component C8 beta chain OS=Homo sapiens GN=C8B PE=4 SV=1;tr|F5H7G1|F5H7G1_HUMAN Complement component C8 beta chain OS=Homo sapiens GN	3	35	35	35	26	25	27	27	25	28	28	25	27	29	30	28	27	28	25	28	26	29	24	25	26	25	27	27	25	28	28	25	27	29	30	28	27	28	25	28	26	29	24	25
777	P07359	P07359	Platelet glycoprotein Ib alpha chain;Glycocalicin	GP1BA	sp|P07359|GP1BA_HUMAN Platelet glycoprotein Ib alpha chain OS=Homo sapiens GN=GP1BA PE=1 SV=2	1	10	10	10	5	4	5	6	9	7	4	7	7	9	7	6	6	4	5	6	5	7	8	8	5	4	5	6	9	7	4	7	7	9	7	6	6	4	5	6	5	7	8	8
778	P07360;Q5SQ08	P07360;Q5SQ08	Complement component C8 gamma chain	C8G	sp|P07360|CO8G_HUMAN Complement component C8 gamma chain OS=Homo sapiens GN=C8G PE=1 SV=3;tr|Q5SQ08|Q5SQ08_HUMAN Complement component C8 gamma chain (Fragment) OS=Homo sapiens GN=C8G PE=3 SV=1	2	14	14	14	12	12	12	10	12	11	13	12	13	12	12	10	11	12	12	11	12	11	10	13	12	12	12	10	12	11	13	12	13	12	12	10	11	12	12	11	12	11	10	13
779	P07384;E9PL37;E9PRM1;E9PLX0;E9PJJ3;E9PLC9;E9PMC6;E9PJA6;E9PSA6;E9PQB3;E9PIA9	P07384	Calpain-1 catalytic subunit	CAPN1	sp|P07384|CAN1_HUMAN Calpain-1 catalytic subunit OS=Homo sapiens GN=CAPN1 PE=1 SV=1	11	23	23	23	4	4	3	2	2	8	3	5	2	2	1	2	3	2	4	1	2	3	2	4	4	4	3	2	2	8	3	5	2	2	1	2	3	2	4	1	2	3	2	4
780	Q5JP53;P07437;Q5ST81;Q9BVA1;Q13885;K7ESM5;Q9BUF5;G3V2A3;A0A075B736;Q5SQY0;I3L2F9;A6NNZ2;M0R1I1;G3V5W4;G3V2R8;G3V3R4;G3V2N6	Q5JP53;P07437;Q5ST81;Q9BVA1;Q13885	Tubulin beta chain;Tubulin beta-2B chain;Tubulin beta-2A chain	TUBB;TUBB2B;TUBB2A	tr|Q5JP53|Q5JP53_HUMAN Tubulin beta chain OS=Homo sapiens GN=TUBB PE=1 SV=1;sp|P07437|TBB5_HUMAN Tubulin beta chain OS=Homo sapiens GN=TUBB PE=1 SV=2;tr|Q5ST81|Q5ST81_HUMAN Tubulin beta chain OS=Homo sapiens GN=TUBB PE=1 SV=1;sp|Q9BVA1|TBB2B_HUMAN Tubulin	17	15	4	3	4	0	3	2	3	5	5	4	2	3	2	3	2	1	1	2	3	3	4	1	1	0	1	1	1	0	1	2	1	1	0	1	1	0	0	0	1	0	1	0
781	P07451	P07451	Carbonic anhydrase 3	CA3	sp|P07451|CAH3_HUMAN Carbonic anhydrase 3 OS=Homo sapiens GN=CA3 PE=1 SV=3	1	8	8	8	1	1	1	2	0	2	2	2	0	2	1	2	2	1	0	1	1	1	0	1	1	1	1	2	0	2	2	2	0	2	1	2	2	1	0	1	1	1	0	1
782	P07686;Q5URX0;H0Y9B6;H0YA83;D6REQ8	P07686;Q5URX0;H0Y9B6	Beta-hexosaminidase subunit beta;Beta-hexosaminidase subunit beta chain B;Beta-hexosaminidase subunit beta chain A	HEXB	sp|P07686|HEXB_HUMAN Beta-hexosaminidase subunit beta OS=Homo sapiens GN=HEXB PE=1 SV=3;tr|Q5URX0|Q5URX0_HUMAN Beta-hexosaminidase subunit beta OS=Homo sapiens GN=HEXB PE=1 SV=1;tr|H0Y9B6|H0Y9B6_HUMAN Beta-hexosaminidase subunit beta (Fragment) OS=Homo sap	5	12	12	12	3	3	0	2	0	2	0	1	0	1	1	1	2	1	1	0	1	0	1	0	3	3	0	2	0	2	0	1	0	1	1	1	2	1	1	0	1	0	1	0
783	P07711;Q5T8F0	P07711;Q5T8F0	Cathepsin L1;Cathepsin L1 heavy chain;Cathepsin L1 light chain	CTSL	sp|P07711|CATL1_HUMAN Cathepsin L1 OS=Homo sapiens GN=CTSL PE=1 SV=2;tr|Q5T8F0|Q5T8F0_HUMAN Cathepsin L1 OS=Homo sapiens GN=CTSL PE=1 SV=1	2	4	4	4	0	0	1	0	0	0	0	0	0	0	0	0	0	1	1	1	0	0	0	0	0	0	1	0	0	0	0	0	0	0	0	0	0	1	1	1	0	0	0	0
784	P07737;K7EJ44;I3L3D5;CON__P02584	P07737;K7EJ44	Profilin-1	PFN1	sp|P07737|PROF1_HUMAN Profilin-1 OS=Homo sapiens GN=PFN1 PE=1 SV=2;tr|K7EJ44|K7EJ44_HUMAN Profilin 1, isoform CRA_b OS=Homo sapiens GN=PFN1 PE=1 SV=1	4	10	10	10	4	6	6	7	3	5	5	6	6	7	6	7	8	5	3	6	7	6	6	5	4	6	6	7	3	5	5	6	6	7	6	7	8	5	3	6	7	6	6	5
785	P07738;C9JH23	P07738	Bisphosphoglycerate mutase	BPGM	sp|P07738|PMGE_HUMAN Bisphosphoglycerate mutase OS=Homo sapiens GN=BPGM PE=1 SV=2	2	7	7	7	2	1	0	0	1	3	1	0	1	1	1	3	0	1	2	1	1	1	1	1	2	1	0	0	1	3	1	0	1	1	1	3	0	1	2	1	1	1	1	1
786	P07814	P07814	Bifunctional glutamate/proline--tRNA ligase;Glutamate--tRNA ligase;Proline--tRNA ligase	EPRS	sp|P07814|SYEP_HUMAN Bifunctional glutamate/proline--tRNA ligase OS=Homo sapiens GN=EPRS PE=1 SV=5	1	4	4	4	0	0	0	0	0	0	0	0	0	0	0	0	0	0	0	0	0	0	0	0	0	0	0	0	0	0	0	0	0	0	0	0	0	0	0	0	0	0	0	0
787	P07858;E9PKQ7;E9PNL5;E9PHZ5;E9PLY3;E9PSG5;E9PQM1;E9PR54;E9PJ67;E9PCB3;E9PS78;R4GMQ5;E9PIS1;E9PL32;E9PKX0	P07858;E9PKQ7;E9PNL5;E9PHZ5;E9PLY3;E9PSG5;E9PQM1	Cathepsin B;Cathepsin B light chain;Cathepsin B heavy chain	CTSB	sp|P07858|CATB_HUMAN Cathepsin B OS=Homo sapiens GN=CTSB PE=1 SV=3;tr|E9PKQ7|E9PKQ7_HUMAN Cathepsin B heavy chain (Fragment) OS=Homo sapiens GN=CTSB PE=4 SV=1;tr|E9PNL5|E9PNL5_HUMAN Cathepsin B heavy chain (Fragment) OS=Homo sapiens GN=CTSB PE=4 SV=1;tr|E9	15	10	10	10	0	2	2	0	1	4	1	2	1	1	1	1	3	1	2	3	2	2	2	1	0	2	2	0	1	4	1	2	1	1	1	1	3	1	2	3	2	2	2	1
788	P07900;P07900-2;G3V2J8;Q14568;Q58FG0;Q58FG1	P07900;P07900-2	Heat shock protein HSP 90-alpha	HSP90AA1	sp|P07900|HS90A_HUMAN Heat shock protein HSP 90-alpha OS=Homo sapiens GN=HSP90AA1 PE=1 SV=5;sp|P07900-2|HS90A_HUMAN Isoform 2 of Heat shock protein HSP 90-alpha OS=Homo sapiens GN=HSP90AA1	6	36	36	25	7	11	9	8	7	10	7	6	9	10	6	14	6	8	6	6	12	7	10	5	3	8	7	6	5	7	5	5	5	8	5	10	5	6	5	4	8	6	6	3
789	P07902;P07902-2;G3V3U5;G3V223;F2Z2X9;G3V4G9;H0YJL3	P07902;P07902-2	Galactose-1-phosphate uridylyltransferase	GALT	sp|P07902|GALT_HUMAN Galactose-1-phosphate uridylyltransferase OS=Homo sapiens GN=GALT PE=1 SV=3;sp|P07902-2|GALT_HUMAN Isoform 2 of Galactose-1-phosphate uridylyltransferase OS=Homo sapiens GN=GALT	7	9	9	9	0	0	0	0	0	1	0	1	1	0	0	1	0	0	0	1	0	0	1	1	0	0	0	0	0	1	0	1	1	0	0	1	0	0	0	1	0	0	1	1
790	X6RBG4;P07911-4;P07911;P07911-5;P07911-2;P07911-3	X6RBG4;P07911-4;P07911;P07911-5;P07911-2;P07911-3	Uromodulin;Uromodulin, secreted form	UMOD	tr|X6RBG4|X6RBG4_HUMAN Uromodulin OS=Homo sapiens GN=UMOD PE=4 SV=1;sp|P07911-4|UROM_HUMAN Isoform 4 of Uromodulin OS=Homo sapiens GN=UMOD;sp|P07911|UROM_HUMAN Uromodulin OS=Homo sapiens GN=UMOD PE=1 SV=1;sp|P07911-5|UROM_HUMAN Isoform 5 of Uromodulin OS=H	6	9	9	9	0	2	0	0	0	1	0	0	0	1	0	0	0	0	0	1	1	1	0	0	0	2	0	0	0	1	0	0	0	1	0	0	0	0	0	1	1	1	0	0
791	Q9BTX6;P07949-2;P07949	Q9BTX6;P07949-2;P07949	Proto-oncogene tyrosine-protein kinase receptor Ret;Soluble RET kinase fragment;Extracellular cell-membrane anchored RET cadherin 120 kDa fragment	RET	tr|Q9BTX6|Q9BTX6_HUMAN Proto-oncogene tyrosine-protein kinase receptor Ret OS=Homo sapiens GN=RET PE=2 SV=1;sp|P07949-2|RET_HUMAN Isoform 2 of Proto-oncogene tyrosine-protein kinase receptor Ret OS=Homo sapiens GN=RET;sp|P07949|RET_HUMAN Proto-oncogene tyr	3	3	3	3	0	0	0	1	0	0	0	0	0	1	1	0	0	1	0	0	0	0	0	0	0	0	0	1	0	0	0	0	0	1	1	0	0	1	0	0	0	0	0	0
792	P07954-2;P07954	P07954-2;P07954	Fumarate hydratase, mitochondrial	FH	sp|P07954-2|FUMH_HUMAN Isoform Cytoplasmic of Fumarate hydratase, mitochondrial OS=Homo sapiens GN=FH;sp|P07954|FUMH_HUMAN Fumarate hydratase, mitochondrial OS=Homo sapiens GN=FH PE=1 SV=3	2	14	14	14	2	0	0	0	1	0	1	1	1	1	1	0	2	1	1	2	2	0	2	2	2	0	0	0	1	0	1	1	1	1	1	0	2	1	1	2	2	0	2	2
793	P07998;G3V357	P07998;G3V357	Ribonuclease pancreatic	RNASE1	sp|P07998|RNAS1_HUMAN Ribonuclease pancreatic OS=Homo sapiens GN=RNASE1 PE=1 SV=4;tr|G3V357|G3V357_HUMAN Ribonuclease pancreatic OS=Homo sapiens GN=RNASE1 PE=3 SV=1	2	5	5	5	2	3	2	2	2	1	3	2	2	3	3	2	2	3	2	1	1	2	2	2	2	3	2	2	2	1	3	2	2	3	3	2	2	3	2	1	1	2	2	2
794	P08107;P08107-2;V9GZ37	P08107;P08107-2;V9GZ37	Heat shock 70 kDa protein 1A	HSPA1A	sp|P08107|HSP71_HUMAN Heat shock 70 kDa protein 1A/1B OS=Homo sapiens GN=HSPA1A PE=1 SV=5;sp|P08107-2|HSP71_HUMAN Isoform 2 of Heat shock 70 kDa protein 1A/1B OS=Homo sapiens GN=HSPA1A;tr|V9GZ37|V9GZ37_HUMAN Heat shock 70 kDa protein 1A/1B OS=Homo sapiens	3	21	20	11	6	7	7	2	4	12	5	6	3	3	6	9	4	6	5	3	4	7	9	7	3	4	3	0	2	6	2	3	1	1	2	3	3	3	2	1	1	3	5	2
795	P08133;P08133-2;E7EMC6;E5RK69;E5RFF0;E5RJF5;E5RK63;H0YC77;E5RIU8;E5RJR0;E5RI05	P08133;P08133-2;E7EMC6;E5RK69	Annexin A6;Annexin	ANXA6	sp|P08133|ANXA6_HUMAN Annexin A6 OS=Homo sapiens GN=ANXA6 PE=1 SV=3;sp|P08133-2|ANXA6_HUMAN Isoform 2 of Annexin A6 OS=Homo sapiens GN=ANXA6;tr|E7EMC6|E7EMC6_HUMAN Annexin OS=Homo sapiens GN=ANXA6 PE=1 SV=1;tr|E5RK69|E5RK69_HUMAN Annexin OS=Homo sapiens GN	11	17	17	17	1	1	3	1	2	4	2	3	2	1	0	1	4	2	2	2	1	0	0	1	1	1	3	1	2	4	2	3	2	1	0	1	4	2	2	2	1	0	0	1
796	P08185;G3V350;G3V4V7	P08185	Corticosteroid-binding globulin	SERPINA6	sp|P08185|CBG_HUMAN Corticosteroid-binding globulin OS=Homo sapiens GN=SERPINA6 PE=1 SV=1	3	15	15	15	11	11	10	10	11	9	10	10	10	9	9	10	9	9	10	9	9	9	9	10	11	11	10	10	11	9	10	10	10	9	9	10	9	9	10	9	9	9	9	10
797	P08236-3;P08236-2;P08236	P08236-3;P08236-2;P08236	Beta-glucuronidase	GUSB	sp|P08236-3|BGLR_HUMAN Isoform 3 of Beta-glucuronidase OS=Homo sapiens GN=GUSB;sp|P08236-2|BGLR_HUMAN Isoform 2 of Beta-glucuronidase OS=Homo sapiens GN=GUSB;sp|P08236|BGLR_HUMAN Beta-glucuronidase OS=Homo sapiens GN=GUSB PE=1 SV=2	3	3	3	3	0	1	0	0	1	0	1	0	0	0	0	1	0	1	0	0	0	1	0	0	0	1	0	0	1	0	1	0	0	0	0	1	0	1	0	0	0	1	0	0
798	P08238;Q58FF7;Q5T9W8	P08238	Heat shock protein HSP 90-beta	HSP90AB1	sp|P08238|HS90B_HUMAN Heat shock protein HSP 90-beta OS=Homo sapiens GN=HSP90AB1 PE=1 SV=4	3	31	18	15	6	7	5	3	5	7	6	3	8	4	2	7	3	3	5	4	5	5	5	3	1	4	2	1	3	2	3	2	2	2	0	2	2	1	3	2	1	3	1	1
799	P08253;P08253-2;P08253-3;H3BR66;H3BV48;H3BS34	P08253;P08253-2;P08253-3	72 kDa type IV collagenase;PEX	MMP2	sp|P08253|MMP2_HUMAN 72 kDa type IV collagenase OS=Homo sapiens GN=MMP2 PE=1 SV=2;sp|P08253-2|MMP2_HUMAN Isoform 2 of 72 kDa type IV collagenase OS=Homo sapiens GN=MMP2;sp|P08253-3|MMP2_HUMAN Isoform 3 of 72 kDa type IV collagenase OS=Homo sapiens GN=MMP2	6	20	20	20	8	6	8	6	8	8	6	7	3	6	6	8	8	4	5	4	5	6	7	3	8	6	8	6	8	8	6	7	3	6	6	8	8	4	5	4	5	6	7	3
800	P08254;F5GYX7;P09238;H7C139	P08254	Stromelysin-1	MMP3	sp|P08254|MMP3_HUMAN Stromelysin-1 OS=Homo sapiens GN=MMP3 PE=1 SV=2	4	8	8	8	2	0	1	2	2	3	2	1	1	1	1	1	1	1	2	1	1	1	2	3	2	0	1	2	2	3	2	1	1	1	1	1	1	1	2	1	1	1	2	3
801	P09210;P08263;A0A087WXM2;Q16772;Q5JW85;Q5JW84;A0A087WYQ6;Q7RTV2	P09210;P08263;A0A087WXM2;Q16772	Glutathione S-transferase A2;Glutathione S-transferase A1;Glutathione S-transferase A1, N-terminally processed;Glutathione S-transferase;Glutathione S-transferase A3	GSTA2;GSTA1;GSTA3	sp|P09210|GSTA2_HUMAN Glutathione S-transferase A2 OS=Homo sapiens GN=GSTA2 PE=1 SV=4;sp|P08263|GSTA1_HUMAN Glutathione S-transferase A1 OS=Homo sapiens GN=GSTA1 PE=1 SV=3;tr|A0A087WXM2|A0A087WXM2_HUMAN Glutathione S-transferase A3 OS=Homo sapiens GN=GSTA3	8	6	6	6	2	1	1	1	2	3	2	1	1	1	0	2	2	0	1	0	1	0	1	2	2	1	1	1	2	3	2	1	1	1	0	2	2	0	1	0	1	0	1	2
802	P08294;M0R1V4	P08294	Extracellular superoxide dismutase [Cu-Zn]	SOD3	sp|P08294|SODE_HUMAN Extracellular superoxide dismutase [Cu-Zn] OS=Homo sapiens GN=SOD3 PE=1 SV=2	2	7	7	7	4	6	2	2	3	3	3	5	4	4	4	6	4	2	6	2	4	1	4	5	4	6	2	2	3	3	3	5	4	4	4	6	4	2	6	2	4	1	4	5
803	P08311	P08311	Cathepsin G	CTSG	sp|P08311|CATG_HUMAN Cathepsin G OS=Homo sapiens GN=CTSG PE=1 SV=2	1	4	4	4	0	2	1	2	1	3	0	0	0	2	0	2	0	1	0	1	1	2	1	1	0	2	1	2	1	3	0	0	0	2	0	2	0	1	0	1	1	2	1	1
804	P08319;P08319-2;D6R9K8;D6RIB1;H0Y9N0	P08319;P08319-2;D6R9K8;D6RIB1	Alcohol dehydrogenase 4	ADH4	sp|P08319|ADH4_HUMAN Alcohol dehydrogenase 4 OS=Homo sapiens GN=ADH4 PE=1 SV=5;sp|P08319-2|ADH4_HUMAN Isoform 2 of Alcohol dehydrogenase 4 OS=Homo sapiens GN=ADH4;tr|D6R9K8|D6R9K8_HUMAN Alcohol dehydrogenase 4 (Fragment) OS=Homo sapiens GN=ADH4 PE=4 SV=1;t	5	19	19	18	0	0	0	0	1	2	0	2	2	0	3	0	2	2	3	2	1	2	2	2	0	0	0	0	0	2	0	2	1	0	2	0	2	2	2	1	1	2	2	2
805	P08493;P08493-2	P08493;P08493-2	Matrix Gla protein	MGP	sp|P08493|MGP_HUMAN Matrix Gla protein OS=Homo sapiens GN=MGP PE=1 SV=2;sp|P08493-2|MGP_HUMAN Isoform 2 of Matrix Gla protein OS=Homo sapiens GN=MGP	2	1	1	1	0	0	0	0	0	0	0	0	0	0	0	1	0	0	0	0	0	0	0	0	0	0	0	0	0	0	0	0	0	0	0	1	0	0	0	0	0	0	0	0
806	P08519;A0A087WWY0	P08519	Apolipoprotein(a)	LPA	sp|P08519|APOA_HUMAN Apolipoprotein(a) OS=Homo sapiens GN=LPA PE=1 SV=1	2	32	29	29	16	17	17	24	16	18	26	25	15	18	24	25	20	19	14	18	21	22	25	22	15	15	15	22	14	16	24	23	14	17	22	24	19	18	13	16	19	20	23	21
807	P08567	P08567	Pleckstrin	PLEK	sp|P08567|PLEK_HUMAN Pleckstrin OS=Homo sapiens GN=PLEK PE=1 SV=3	1	8	8	8	2	4	3	4	3	1	3	4	4	4	3	2	3	2	2	4	3	2	2	3	2	4	3	4	3	1	3	4	4	4	3	2	3	2	2	4	3	2	2	3
808	P08571;D6RFL4;E7EVL5	P08571;D6RFL4	Monocyte differentiation antigen CD14;Monocyte differentiation antigen CD14, urinary form;Monocyte differentiation antigen CD14, membrane-bound form	CD14	sp|P08571|CD14_HUMAN Monocyte differentiation antigen CD14 OS=Homo sapiens GN=CD14 PE=1 SV=2;tr|D6RFL4|D6RFL4_HUMAN Monocyte differentiation antigen CD14, urinary form (Fragment) OS=Homo sapiens GN=CD14 PE=4 SV=1	3	15	15	15	7	9	9	9	9	9	9	9	11	9	10	9	8	8	8	8	8	8	11	9	7	9	9	9	9	9	9	9	11	9	10	9	8	8	8	8	8	8	11	9
809	P08572	P08572	Collagen alpha-2(IV) chain;Canstatin	COL4A2	sp|P08572|CO4A2_HUMAN Collagen alpha-2(IV) chain OS=Homo sapiens GN=COL4A2 PE=1 SV=4	1	2	2	2	0	0	0	0	0	0	0	0	0	0	0	0	0	0	0	0	0	0	0	0	0	0	0	0	0	0	0	0	0	0	0	0	0	0	0	0	0	0	0	0
810	P08581;P08581-2;P08581-3;H7C174;C9JKM5	P08581;P08581-2;P08581-3	Hepatocyte growth factor receptor	MET	sp|P08581|MET_HUMAN Hepatocyte growth factor receptor OS=Homo sapiens GN=MET PE=1 SV=4;sp|P08581-2|MET_HUMAN Isoform 2 of Hepatocyte growth factor receptor OS=Homo sapiens GN=MET;sp|P08581-3|MET_HUMAN Isoform 3 of Hepatocyte growth factor receptor OS=Homo	5	17	17	17	1	1	2	1	2	0	2	2	1	3	3	2	3	4	3	3	2	0	2	3	1	1	2	1	2	0	2	2	1	3	3	2	3	4	3	3	2	0	2	3
811	P08590	P08590	Myosin light chain 3	MYL3	sp|P08590|MYL3_HUMAN Myosin light chain 3 OS=Homo sapiens GN=MYL3 PE=1 SV=3	1	1	1	1	0	0	0	0	0	0	0	0	0	0	0	0	0	0	0	0	0	0	0	0	0	0	0	0	0	0	0	0	0	0	0	0	0	0	0	0	0	0	0	0
812	P08603;P08603-2	P08603	Complement factor H	CFH	sp|P08603|CFAH_HUMAN Complement factor H OS=Homo sapiens GN=CFH PE=1 SV=4	2	103	103	58	71	68	71	68	69	66	68	68	68	66	73	68	66	68	68	65	70	68	66	70	40	38	40	37	38	38	38	38	38	38	42	37	38	37	40	35	37	38	38	40
813	P08648;H0YIV7	P08648	Integrin alpha-5;Integrin alpha-5 heavy chain;Integrin alpha-5 light chain	ITGA5	sp|P08648|ITA5_HUMAN Integrin alpha-5 OS=Homo sapiens GN=ITGA5 PE=1 SV=2	2	8	8	8	1	1	1	1	0	2	2	3	1	0	1	1	3	2	0	1	0	1	1	1	1	1	1	1	0	2	2	3	1	0	1	1	3	2	0	1	0	1	1	1
814	P08697;P08697-2;C9JMH6	P08697;P08697-2;C9JMH6	Alpha-2-antiplasmin	SERPINF2	sp|P08697|A2AP_HUMAN Alpha-2-antiplasmin OS=Homo sapiens GN=SERPINF2 PE=1 SV=3;sp|P08697-2|A2AP_HUMAN Isoform 2 of Alpha-2-antiplasmin OS=Homo sapiens GN=SERPINF2;tr|C9JMH6|C9JMH6_HUMAN Alpha-2-antiplasmin (Fragment) OS=Homo sapiens GN=SERPINF2 PE=3 SV=1	3	30	30	15	19	17	19	18	19	19	18	20	18	19	18	19	19	19	18	18	20	19	16	21	9	7	9	8	8	8	7	7	8	8	8	8	8	8	7	7	9	9	7	9
815	P08758;D6RBL5;D6RBE9;E9PHT9	P08758;D6RBL5;D6RBE9	Annexin A5;Annexin	ANXA5	sp|P08758|ANXA5_HUMAN Annexin A5 OS=Homo sapiens GN=ANXA5 PE=1 SV=2;tr|D6RBL5|D6RBL5_HUMAN Annexin OS=Homo sapiens GN=ANXA5 PE=1 SV=1;tr|D6RBE9|D6RBE9_HUMAN Annexin OS=Homo sapiens GN=ANXA5 PE=1 SV=1	4	5	5	5	1	1	1	0	1	1	0	1	1	1	0	0	1	0	0	0	0	1	1	0	1	1	1	0	1	1	0	1	1	1	0	0	1	0	0	0	0	1	1	0
816	P08861	P08861	Chymotrypsin-like elastase family member 3B	CELA3B	sp|P08861|CEL3B_HUMAN Chymotrypsin-like elastase family member 3B OS=Homo sapiens GN=CELA3B PE=1 SV=3	1	4	4	2	0	0	1	1	1	1	0	1	0	0	1	2	1	1	1	1	2	1	1	1	0	0	1	0	1	1	0	1	0	0	0	2	1	1	0	0	1	0	1	1
817	P08887-2;P08887;H0Y9B1;A0A087WTB5;D6R9R8;H0Y949	P08887-2;P08887;H0Y9B1;A0A087WTB5	Interleukin-6 receptor subunit alpha	IL6R	sp|P08887-2|IL6RA_HUMAN Isoform 2 of Interleukin-6 receptor subunit alpha OS=Homo sapiens GN=IL6R;sp|P08887|IL6RA_HUMAN Interleukin-6 receptor subunit alpha OS=Homo sapiens GN=IL6R PE=1 SV=1;tr|H0Y9B1|H0Y9B1_HUMAN Interleukin-6 receptor subunit alpha (Frag	6	5	5	5	0	0	1	0	0	0	0	0	0	0	0	0	0	0	0	0	0	0	0	0	0	0	1	0	0	0	0	0	0	0	0	0	0	0	0	0	0	0	0	0
818	P09093;B1AQ54;B1AQ52	P09093;B1AQ54	Chymotrypsin-like elastase family member 3A	CELA3A	sp|P09093|CEL3A_HUMAN Chymotrypsin-like elastase family member 3A OS=Homo sapiens GN=CELA3A PE=1 SV=3;tr|B1AQ54|B1AQ54_HUMAN Chymotrypsin-like elastase family member 3A (Fragment) OS=Homo sapiens GN=CELA3A PE=3 SV=1	3	4	2	2	0	0	0	1	0	0	0	0	0	0	1	0	0	0	1	1	1	1	0	0	0	0	0	0	0	0	0	0	0	0	0	0	0	0	0	0	0	0	0	0
819	P09104;F5H0C8;P09104-2;F5H1C3;U3KQP4	P09104;F5H0C8;P09104-2	Gamma-enolase;Enolase	ENO2	sp|P09104|ENOG_HUMAN Gamma-enolase OS=Homo sapiens GN=ENO2 PE=1 SV=3;tr|F5H0C8|F5H0C8_HUMAN Enolase OS=Homo sapiens GN=ENO2 PE=1 SV=1;sp|P09104-2|ENOG_HUMAN Isoform 2 of Gamma-enolase OS=Homo sapiens GN=ENO2	5	9	7	7	2	0	1	1	1	3	4	5	1	1	3	1	1	1	1	2	2	3	2	0	1	0	0	0	0	1	2	3	1	0	2	0	0	0	1	2	1	2	1	0
820	P09110;C9JDE9;H7C131;P09110-2;H0Y4D4;B4DVF4;F2Z2Q6;F2Z3P7	P09110;C9JDE9;H7C131;P09110-2;H0Y4D4	3-ketoacyl-CoA thiolase, peroxisomal	ACAA1	sp|P09110|THIK_HUMAN 3-ketoacyl-CoA thiolase, peroxisomal OS=Homo sapiens GN=ACAA1 PE=1 SV=2;tr|C9JDE9|C9JDE9_HUMAN 3-ketoacyl-CoA thiolase, peroxisomal OS=Homo sapiens GN=ACAA1 PE=1 SV=1;tr|H7C131|H7C131_HUMAN 3-ketoacyl-CoA thiolase, peroxisomal (Fragmen	8	13	13	13	1	1	0	2	2	1	3	0	2	2	1	1	0	2	0	0	2	1	0	1	1	1	0	2	2	1	3	0	2	2	1	1	0	2	0	0	2	1	0	1
821	P09172;Q5T382	P09172	Dopamine beta-hydroxylase;Soluble dopamine beta-hydroxylase	DBH	sp|P09172|DOPO_HUMAN Dopamine beta-hydroxylase OS=Homo sapiens GN=DBH PE=1 SV=3	2	23	23	23	10	8	5	12	12	11	7	1	11	4	9	9	13	8	10	7	11	10	9	8	10	8	5	12	12	11	7	1	11	4	9	9	13	8	10	7	11	10	9	8
822	P09211;A8MX94;A0A087X2E9;A0A087X243	P09211;A8MX94	Glutathione S-transferase P	GSTP1	sp|P09211|GSTP1_HUMAN Glutathione S-transferase P OS=Homo sapiens GN=GSTP1 PE=1 SV=2;tr|A8MX94|A8MX94_HUMAN Glutathione S-transferase P OS=Homo sapiens GN=GSTP1 PE=1 SV=1	4	9	9	9	2	2	2	2	2	2	0	1	1	1	1	1	3	1	1	3	1	2	1	2	2	2	2	2	2	2	0	1	1	1	1	1	3	1	1	3	1	2	1	2
823	P09382;F8WEI7	P09382	Galectin-1	LGALS1	sp|P09382|LEG1_HUMAN Galectin-1 OS=Homo sapiens GN=LGALS1 PE=1 SV=2	2	3	3	3	0	0	0	0	0	0	0	0	0	0	0	0	0	0	0	0	0	0	0	0	0	0	0	0	0	0	0	0	0	0	0	0	0	0	0	0	0	0	0	0
824	P09417;P09417-2;B7Z415;D6RGG7;H0Y8F7;D6RHJ7	P09417;P09417-2;B7Z415;D6RGG7	Dihydropteridine reductase	QDPR	sp|P09417|DHPR_HUMAN Dihydropteridine reductase OS=Homo sapiens GN=QDPR PE=1 SV=2;sp|P09417-2|DHPR_HUMAN Isoform 2 of Dihydropteridine reductase OS=Homo sapiens GN=QDPR;tr|B7Z415|B7Z415_HUMAN Dihydropteridine reductase OS=Homo sapiens GN=QDPR PE=1 SV=1;tr|	6	8	8	8	2	1	3	1	1	1	1	2	1	1	2	1	1	1	1	4	2	1	1	2	2	1	3	1	1	1	1	2	1	1	2	1	1	1	1	4	2	1	1	2
825	Q5T7C4;Q5T7C6;P09429;B2RPK0	Q5T7C4;Q5T7C6;P09429;B2RPK0	High mobility group protein B1;Putative high mobility group protein B1-like 1	HMGB1;HMGB1P1	tr|Q5T7C4|Q5T7C4_HUMAN High mobility group protein B1 OS=Homo sapiens GN=HMGB1 PE=1 SV=1;tr|Q5T7C6|Q5T7C6_HUMAN High mobility group protein B1 (Fragment) OS=Homo sapiens GN=HMGB1 PE=1 SV=1;sp|P09429|HMGB1_HUMAN High mobility group protein B1 OS=Homo sapien	4	2	2	2	0	0	0	0	0	0	0	0	0	0	0	0	0	0	0	0	0	0	0	0	0	0	0	0	0	0	0	0	0	0	0	0	0	0	0	0	0	0	0	0
826	P09467;Q5VZC3	P09467	Fructose-1,6-bisphosphatase 1	FBP1	sp|P09467|F16P1_HUMAN Fructose-1,6-bisphosphatase 1 OS=Homo sapiens GN=FBP1 PE=1 SV=5	2	15	15	14	3	2	4	2	3	5	3	3	3	4	1	2	3	5	4	3	4	3	2	2	2	2	3	1	2	5	3	3	2	3	1	2	2	5	4	3	3	3	2	2
827	P09493-8	P09493-8			sp|P09493-8|TPM1_HUMAN Isoform 8 of Tropomyosin alpha-1 chain OS=Homo sapiens GN=TPM1	1	12	1	0	1	1	1	2	1	1	0	2	2	0	1	1	1	1	0	2	1	2	1	2	0	0	0	0	0	0	0	0	0	0	0	0	0	0	0	0	0	0	0	0
828	P09525;Q6P452;P09525-2	P09525;Q6P452;P09525-2	Annexin A4;Annexin	ANXA4	sp|P09525|ANXA4_HUMAN Annexin A4 OS=Homo sapiens GN=ANXA4 PE=1 SV=4;tr|Q6P452|Q6P452_HUMAN Annexin OS=Homo sapiens GN=ANXA4 PE=1 SV=1;sp|P09525-2|ANXA4_HUMAN Isoform 2 of Annexin A4 OS=Homo sapiens GN=ANXA4	3	6	6	6	0	0	0	1	1	0	1	0	0	0	0	1	2	3	2	0	1	0	1	1	0	0	0	1	1	0	1	0	0	0	0	1	2	3	2	0	1	0	1	1
829	P09603;E9PJA2;P09603-2;P09603-3;H7BY18;E9PQ08	P09603;E9PJA2;P09603-2;P09603-3	Macrophage colony-stimulating factor 1;Processed macrophage colony-stimulating factor 1	CSF1	sp|P09603|CSF1_HUMAN Macrophage colony-stimulating factor 1 OS=Homo sapiens GN=CSF1 PE=1 SV=2;tr|E9PJA2|E9PJA2_HUMAN Macrophage colony-stimulating factor 1 (Fragment) OS=Homo sapiens GN=CSF1 PE=4 SV=1;sp|P09603-2|CSF1_HUMAN Isoform 2 of Macrophage colony-s	6	6	6	3	0	0	0	0	0	0	0	0	0	0	0	1	1	0	2	0	0	0	1	1	0	0	0	0	0	0	0	0	0	0	0	1	1	0	1	0	0	0	1	1
830	P09619;P09619-2;E5RJ14;E5RH16;E5RII0	P09619;P09619-2;E5RJ14;E5RH16	Platelet-derived growth factor receptor beta	PDGFRB	sp|P09619|PGFRB_HUMAN Platelet-derived growth factor receptor beta OS=Homo sapiens GN=PDGFRB PE=1 SV=1;sp|P09619-2|PGFRB_HUMAN Isoform 2 of Platelet-derived growth factor receptor beta OS=Homo sapiens GN=PDGFRB;tr|E5RJ14|E5RJ14_HUMAN Platelet-derived growt	5	10	10	10	2	3	3	1	1	2	0	2	1	1	2	2	1	1	2	3	2	3	1	0	2	3	3	1	1	2	0	2	1	1	2	2	1	1	2	3	2	3	1	0
831	P09622;E9PEX6;P09622-2;P09622-3;F8WDM5;F2Z2E3	P09622;E9PEX6;P09622-2;P09622-3	Dihydrolipoyl dehydrogenase, mitochondrial;Dihydrolipoyl dehydrogenase	DLD	sp|P09622|DLDH_HUMAN Dihydrolipoyl dehydrogenase, mitochondrial OS=Homo sapiens GN=DLD PE=1 SV=2;tr|E9PEX6|E9PEX6_HUMAN Dihydrolipoyl dehydrogenase, mitochondrial OS=Homo sapiens GN=DLD PE=1 SV=1;sp|P09622-2|DLDH_HUMAN Isoform 2 of Dihydrolipoyl dehydrogen	6	13	13	13	2	2	4	1	2	4	2	2	2	2	3	4	3	3	3	1	3	3	3	3	2	2	4	1	2	4	2	2	2	2	3	4	3	3	3	1	3	3	3	3
832	P09871;F8WCZ6;H0Y5D1;F5H7T4	P09871;F8WCZ6	Complement C1s subcomponent;Complement C1s subcomponent heavy chain;Complement C1s subcomponent light chain	C1S	sp|P09871|C1S_HUMAN Complement C1s subcomponent OS=Homo sapiens GN=C1S PE=1 SV=1;tr|F8WCZ6|F8WCZ6_HUMAN Complement C1s subcomponent OS=Homo sapiens GN=C1S PE=3 SV=1	4	33	33	3	22	23	24	25	24	25	23	23	25	25	25	25	27	25	23	23	25	25	25	27	2	2	2	2	2	2	1	3	2	2	3	3	3	3	2	3	3	3	2	3
833	P09960;P09960-4;P09960-2;P09960-3;B4DEH5	P09960;P09960-4;P09960-2;P09960-3	Leukotriene A-4 hydrolase	LTA4H	sp|P09960|LKHA4_HUMAN Leukotriene A-4 hydrolase OS=Homo sapiens GN=LTA4H PE=1 SV=2;sp|P09960-4|LKHA4_HUMAN Isoform 4 of Leukotriene A-4 hydrolase OS=Homo sapiens GN=LTA4H;sp|P09960-2|LKHA4_HUMAN Isoform 2 of Leukotriene A-4 hydrolase OS=Homo sapiens GN=LTA	5	23	23	23	3	5	4	5	3	6	5	5	3	5	5	6	6	6	3	4	4	4	3	6	3	5	4	5	3	6	5	5	3	5	5	6	6	6	3	4	4	4	3	6
834	P09972;A8MVZ9;J3KSV6;J3QKP5;C9J8F3;J3QKK1;K7EKH5	P09972;A8MVZ9;J3KSV6;J3QKP5	Fructose-bisphosphate aldolase C;Fructose-bisphosphate aldolase	ALDOC	sp|P09972|ALDOC_HUMAN Fructose-bisphosphate aldolase C OS=Homo sapiens GN=ALDOC PE=1 SV=2;tr|A8MVZ9|A8MVZ9_HUMAN Fructose-bisphosphate aldolase OS=Homo sapiens GN=ALDOC PE=1 SV=1;tr|J3KSV6|J3KSV6_HUMAN Fructose-bisphosphate aldolase C (Fragment) OS=Homo sa	7	17	15	15	3	2	2	4	2	3	2	3	1	4	2	0	3	2	5	0	2	2	4	4	2	1	1	3	1	2	2	2	1	2	1	0	2	1	4	0	1	1	2	2
835	P0C0L4;P0C0L4-2	P0C0L4;P0C0L4-2	Complement C4-A;Complement C4 beta chain;Complement C4-A alpha chain;C4a anaphylatoxin;C4b-A;C4d-A;Complement C4 gamma chain	C4A	sp|P0C0L4|CO4A_HUMAN Complement C4-A OS=Homo sapiens GN=C4A PE=1 SV=2;sp|P0C0L4-2|CO4A_HUMAN Isoform 2 of Complement C4-A OS=Homo sapiens GN=C4A	2	136	6	5	90	91	92	88	89	86	89	85	90	87	91	89	89	88	87	83	92	88	90	87	4	4	4	4	4	4	4	4	4	3	4	4	4	4	4	4	4	4	4	4
836	P0C0L5;F5GXS0	P0C0L5;F5GXS0	Complement C4-B;Complement C4 beta chain;Complement C4-B alpha chain;C4a anaphylatoxin;C4b-B;C4d-B;Complement C4 gamma chain	C4B	sp|P0C0L5|CO4B_HUMAN Complement C4-B OS=Homo sapiens GN=C4B PE=1 SV=2;tr|F5GXS0|F5GXS0_HUMAN Complement C4-B OS=Homo sapiens GN=C4B PE=4 SV=1	2	138	138	8	90	91	92	89	90	86	90	86	90	89	92	90	89	88	88	83	93	90	90	88	5	5	5	6	6	5	6	6	5	6	6	6	5	5	6	5	6	7	5	6
837	P0DJI8;E9PQD6	P0DJI8;E9PQD6	Serum amyloid A-1 protein;Amyloid protein A;Serum amyloid protein A(2-104);Serum amyloid protein A(3-104);Serum amyloid protein A(2-103);Serum amyloid protein A(2-102);Serum amyloid protein A(4-101);Serum amyloid A protein	SAA1	sp|P0DJI8|SAA1_HUMAN Serum amyloid A-1 protein OS=Homo sapiens GN=SAA1 PE=1 SV=1;tr|E9PQD6|E9PQD6_HUMAN Serum amyloid A protein OS=Homo sapiens GN=SAA1 PE=3 SV=1	2	15	15	8	5	8	7	7	6	8	9	5	7	8	8	7	7	9	5	6	9	9	9	4	3	3	3	3	3	4	4	2	2	3	3	3	3	3	3	3	3	3	4	2
838	P0DJI9	P0DJI9	Serum amyloid A-2 protein	SAA2	sp|P0DJI9|SAA2_HUMAN Serum amyloid A-2 protein OS=Homo sapiens GN=SAA2 PE=1 SV=1	1	10	3	3	3	6	6	5	4	7	8	4	6	6	7	6	5	8	3	4	9	8	6	3	1	1	2	1	1	3	3	1	1	1	2	2	1	2	1	1	3	2	1	1
839	P10124	P10124	Serglycin	SRGN	sp|P10124|SRGN_HUMAN Serglycin OS=Homo sapiens GN=SRGN PE=1 SV=3	1	2	2	2	1	0	0	0	0	0	0	0	1	0	0	0	0	0	0	0	0	0	1	1	1	0	0	0	0	0	0	0	1	0	0	0	0	0	0	0	0	0	1	1
840	P10153	P10153	Non-secretory ribonuclease	RNASE2	sp|P10153|RNAS2_HUMAN Non-secretory ribonuclease OS=Homo sapiens GN=RNASE2 PE=1 SV=2	1	3	3	3	0	0	1	0	0	1	1	0	0	1	0	0	1	1	0	0	0	0	1	0	0	0	1	0	0	1	1	0	0	1	0	0	1	1	0	0	0	0	1	0
841	P10316;P01891	P10316;P01891	HLA class I histocompatibility antigen, A-69 alpha chain;HLA class I histocompatibility antigen, A-68 alpha chain	HLA-A	sp|P10316|1A69_HUMAN HLA class I histocompatibility antigen, A-69 alpha chain OS=Homo sapiens GN=HLA-A PE=1 SV=2;sp|P01891|1A68_HUMAN HLA class I histocompatibility antigen, A-68 alpha chain OS=Homo sapiens GN=HLA-A PE=1 SV=4	2	10	2	0	2	0	1	0	3	2	3	2	3	2	3	0	2	2	2	4	1	1	3	3	0	0	0	0	0	0	0	0	0	0	0	0	0	0	0	0	0	0	0	0
842	P10412;P22492;Q02539	P10412	Histone H1.4	HIST1H1E	sp|P10412|H14_HUMAN Histone H1.4 OS=Homo sapiens GN=HIST1H1E PE=1 SV=2	3	3	3	1	0	0	0	0	1	0	0	0	0	0	0	0	1	0	0	0	0	0	0	0	0	0	0	0	0	0	0	0	0	0	0	0	0	0	0	0	0	0	0	0
843	P10451-4;P10451;P10451-2;P10451-3;D6R9C5;CON__P31096	P10451-4;P10451;P10451-2;P10451-3;D6R9C5	Osteopontin	SPP1	sp|P10451-4|OSTP_HUMAN Isoform D of Osteopontin OS=Homo sapiens GN=SPP1;sp|P10451|OSTP_HUMAN Osteopontin OS=Homo sapiens GN=SPP1 PE=1 SV=1;sp|P10451-2|OSTP_HUMAN Isoform B of Osteopontin OS=Homo sapiens GN=SPP1;sp|P10451-3|OSTP_HUMAN Isoform C of Osteopont	6	7	7	1	0	0	0	0	0	1	0	0	0	1	0	2	1	0	1	1	0	1	0	2	0	0	0	0	0	0	0	0	0	0	0	0	0	0	0	0	0	0	0	0
844	P10586-2;P10586;H0Y6Z7;H0Y7Z9;H0Y4H1;A2A437;H0Y380	P10586-2;P10586;H0Y6Z7	Receptor-type tyrosine-protein phosphatase F	PTPRF	sp|P10586-2|PTPRF_HUMAN Isoform 2 of Receptor-type tyrosine-protein phosphatase F OS=Homo sapiens GN=PTPRF;sp|P10586|PTPRF_HUMAN Receptor-type tyrosine-protein phosphatase F OS=Homo sapiens GN=PTPRF PE=1 SV=2;tr|H0Y6Z7|H0Y6Z7_HUMAN Receptor-type tyrosine-p	7	40	40	38	9	8	9	5	7	9	6	10	8	9	7	11	9	6	11	9	10	11	7	8	8	7	8	5	6	8	6	9	8	8	6	10	8	6	10	8	9	10	6	7
845	P10599;P10599-2	P10599;P10599-2	Thioredoxin	TXN	sp|P10599|THIO_HUMAN Thioredoxin OS=Homo sapiens GN=TXN PE=1 SV=3;sp|P10599-2|THIO_HUMAN Isoform 2 of Thioredoxin OS=Homo sapiens GN=TXN	2	5	5	5	1	1	2	1	1	2	1	2	1	0	1	2	0	0	2	2	0	0	1	0	1	1	2	1	1	2	1	2	1	0	1	2	0	0	2	2	0	0	1	0
846	X6R5C5;X6R8A1;P10619-2;P10619;Q5JZH0;Q5JZG9	X6R5C5;X6R8A1;P10619-2;P10619	Carboxypeptidase;Lysosomal protective protein;Lysosomal protective protein 32 kDa chain;Lysosomal protective protein 20 kDa chain	CTSA	tr|X6R5C5|X6R5C5_HUMAN Carboxypeptidase OS=Homo sapiens GN=CTSA PE=1 SV=1;tr|X6R8A1|X6R8A1_HUMAN Carboxypeptidase OS=Homo sapiens GN=CTSA PE=1 SV=1;sp|P10619-2|PPGB_HUMAN Isoform 2 of Lysosomal protective protein OS=Homo sapiens GN=CTSA;sp|P10619|PPGB_HUMA	6	5	5	5	2	0	1	0	0	1	0	2	1	0	0	0	0	0	1	0	0	0	0	0	2	0	1	0	0	1	0	2	1	0	0	0	0	0	1	0	0	0	0	0
847	P10643;CON__Q29RQ1	P10643	Complement component C7	C7	sp|P10643|CO7_HUMAN Complement component C7 OS=Homo sapiens GN=C7 PE=1 SV=2	2	52	52	52	29	30	29	29	28	30	32	28	29	30	30	31	30	32	31	29	31	29	28	27	29	30	29	29	28	30	32	28	29	30	30	31	30	32	31	29	31	29	28	27
848	P10645;G5E968	P10645;G5E968	Chromogranin-A;Vasostatin-1;Vasostatin-2;EA-92;ES-43;Pancreastatin;SS-18;WA-8;WE-14;LF-19;Catestatin;AL-11;GV-19;GR-44;ER-37;GE-25;Serpinin-RRG;Serpinin;p-Glu serpinin precursor	CHGA	sp|P10645|CMGA_HUMAN Chromogranin-A OS=Homo sapiens GN=CHGA PE=1 SV=7;tr|G5E968|G5E968_HUMAN Chromogranin A (Parathyroid secretory protein 1), isoform CRA_b OS=Homo sapiens GN=CHGA PE=1 SV=1	2	11	11	11	0	0	0	0	0	0	0	0	0	0	0	0	0	0	0	0	0	0	0	0	0	0	0	0	0	0	0	0	0	0	0	0	0	0	0	0	0	0	0	0
849	P10646;C9JBB3;P10646-2;C9JKV3;C9JT76;C9JQ14;C9JP39;C9J103	P10646;C9JBB3;P10646-2;C9JKV3	Tissue factor pathway inhibitor	TFPI	sp|P10646|TFPI1_HUMAN Tissue factor pathway inhibitor OS=Homo sapiens GN=TFPI PE=1 SV=1;tr|C9JBB3|C9JBB3_HUMAN Tissue factor pathway inhibitor (Fragment) OS=Homo sapiens GN=TFPI PE=1 SV=1;sp|P10646-2|TFPI1_HUMAN Isoform Beta of Tissue factor pathway inhibi	8	8	8	8	1	2	2	1	2	3	2	2	1	1	2	2	0	3	1	0	1	3	2	3	1	2	2	1	2	3	2	2	1	1	2	2	0	3	1	0	1	3	2	3
850	P10720	P10720	Platelet factor 4 variant;Platelet factor 4 variant(4-74);Platelet factor 4 variant(5-74);Platelet factor 4 variant(6-74)	PF4V1	sp|P10720|PF4V_HUMAN Platelet factor 4 variant OS=Homo sapiens GN=PF4V1 PE=1 SV=1	1	3	1	1	3	3	3	3	3	3	3	3	3	3	2	3	2	2	3	3	3	3	3	2	1	1	1	1	1	1	1	1	1	1	0	1	0	0	1	1	1	1	1	0
851	P10721-2;P10721;P10721-3	P10721-2;P10721;P10721-3	Mast/stem cell growth factor receptor Kit	KIT	sp|P10721-2|KIT_HUMAN Isoform 2 of Mast/stem cell growth factor receptor Kit OS=Homo sapiens GN=KIT;sp|P10721|KIT_HUMAN Mast/stem cell growth factor receptor Kit OS=Homo sapiens GN=KIT PE=1 SV=1;sp|P10721-3|KIT_HUMAN Isoform 3 of Mast/stem cell growth fact	3	11	11	11	0	1	1	3	1	2	1	1	2	2	4	2	4	3	1	2	1	1	3	2	0	1	1	3	1	2	1	1	2	2	4	2	4	3	1	2	1	1	3	2
852	P10768;X6RA14;H7BZT7;U3KQT1	P10768;X6RA14;H7BZT7;U3KQT1	S-formylglutathione hydrolase	ESD	sp|P10768|ESTD_HUMAN S-formylglutathione hydrolase OS=Homo sapiens GN=ESD PE=1 SV=2;tr|X6RA14|X6RA14_HUMAN S-formylglutathione hydrolase OS=Homo sapiens GN=ESD PE=1 SV=1;tr|H7BZT7|H7BZT7_HUMAN S-formylglutathione hydrolase (Fragment) OS=Homo sapiens GN=ESD	4	8	8	8	1	1	1	1	1	3	1	1	2	0	1	3	1	2	2	2	1	3	0	0	1	1	1	1	1	3	1	1	2	0	1	3	1	2	2	2	1	3	0	0
853	P10809;E7ESH4;E7EXB4;C9JL25;P10809-2;C9JL19;C9JCQ4	P10809	60 kDa heat shock protein, mitochondrial	HSPD1	sp|P10809|CH60_HUMAN 60 kDa heat shock protein, mitochondrial OS=Homo sapiens GN=HSPD1 PE=1 SV=2	7	18	18	18	1	1	1	2	1	2	2	0	1	1	1	1	2	2	0	0	2	1	1	1	1	1	1	2	1	2	2	0	1	1	1	1	2	2	0	0	2	1	1	1
854	P10909-4;P10909;P10909-5;P10909-2;H0YLK8;H0YC35;P10909-3;E7ERK6;E7ETB4;E5RJZ5;E5RGB0;E5RH61;H0YAS8;E5RG36	P10909-4;P10909;P10909-5;P10909-2;H0YLK8;H0YC35;P10909-3;E7ERK6	Clusterin;Clusterin beta chain;Clusterin alpha chain;Clusterin	CLU	sp|P10909-4|CLUS_HUMAN Isoform 4 of Clusterin OS=Homo sapiens GN=CLU;sp|P10909|CLUS_HUMAN Clusterin OS=Homo sapiens GN=CLU PE=1 SV=1;sp|P10909-5|CLUS_HUMAN Isoform 5 of Clusterin OS=Homo sapiens GN=CLU;sp|P10909-2|CLUS_HUMAN Isoform 2 of Clusterin OS=Homo	14	26	26	26	18	18	18	16	18	18	17	16	17	17	17	17	17	19	18	19	17	18	16	17	18	18	18	16	18	18	17	16	17	17	17	17	17	19	18	19	17	18	16	17
855	P11021	P11021	78 kDa glucose-regulated protein	HSPA5	sp|P11021|GRP78_HUMAN 78 kDa glucose-regulated protein OS=Homo sapiens GN=HSPA5 PE=1 SV=2	1	27	27	26	5	10	10	8	9	11	11	14	9	12	12	14	13	11	12	9	13	10	9	13	5	10	10	7	9	10	10	13	9	12	12	13	12	11	11	8	12	9	9	13
856	P11047	P11047	Laminin subunit gamma-1	LAMC1	sp|P11047|LAMC1_HUMAN Laminin subunit gamma-1 OS=Homo sapiens GN=LAMC1 PE=1 SV=3	1	27	27	26	5	2	3	3	3	4	3	5	4	5	5	7	1	3	7	4	7	2	2	3	5	2	3	3	3	4	3	5	4	5	5	7	1	3	7	4	7	2	2	3
857	P11142;E9PKE3;P11142-2;E9PNE6;E9PLF4;E9PQQ4;E9PQK7;E9PK54;A8K7Q2;E9PPY6;E9PN25;E9PI65;P54652;E9PS65;E9PM13	P11142;E9PKE3;P11142-2;E9PNE6	Heat shock cognate 71 kDa protein	HSPA8	sp|P11142|HSP7C_HUMAN Heat shock cognate 71 kDa protein OS=Homo sapiens GN=HSPA8 PE=1 SV=1;tr|E9PKE3|E9PKE3_HUMAN Heat shock cognate 71 kDa protein OS=Homo sapiens GN=HSPA8 PE=1 SV=1;sp|P11142-2|HSP7C_HUMAN Isoform 2 of Heat shock cognate 71 kDa protein OS	15	25	24	8	7	10	9	7	5	14	9	11	4	10	4	10	9	12	7	5	13	10	7	7	2	2	2	0	1	4	2	2	1	2	1	2	3	3	1	0	4	2	3	2
858	P11150;E7EUK6;E7EUJ1	P11150;E7EUK6;E7EUJ1	Hepatic triacylglycerol lipase	LIPC	sp|P11150|LIPC_HUMAN Hepatic triacylglycerol lipase OS=Homo sapiens GN=LIPC PE=1 SV=3;tr|E7EUK6|E7EUK6_HUMAN Hepatic triacylglycerol lipase OS=Homo sapiens GN=LIPC PE=3 SV=1;tr|E7EUJ1|E7EUJ1_HUMAN Hepatic triacylglycerol lipase OS=Homo sapiens GN=LIPC PE=3	3	5	5	5	2	1	2	2	1	0	2	1	1	1	2	0	1	2	1	3	1	0	0	1	2	1	2	2	1	0	2	1	1	1	2	0	1	2	1	3	1	0	0	1
859	P11215;P11215-2	P11215;P11215-2	Integrin alpha-M	ITGAM	sp|P11215|ITAM_HUMAN Integrin alpha-M OS=Homo sapiens GN=ITGAM PE=1 SV=2;sp|P11215-2|ITAM_HUMAN Isoform 2 of Integrin alpha-M OS=Homo sapiens GN=ITGAM	2	3	3	3	0	0	1	1	0	0	0	1	1	1	1	0	0	0	0	0	0	0	1	1	0	0	1	1	0	0	0	1	1	1	1	0	0	0	0	0	0	0	1	1
860	P11216;H0Y4Z6	P11216	Glycogen phosphorylase, brain form	PYGB	sp|P11216|PYGB_HUMAN Glycogen phosphorylase, brain form OS=Homo sapiens GN=PYGB PE=1 SV=5	2	25	21	18	2	2	3	2	1	3	3	3	3	3	1	0	5	2	3	2	1	1	4	1	1	1	2	1	1	2	2	2	0	2	1	0	3	1	1	2	1	1	3	1
861	P11226	P11226	Mannose-binding protein C	MBL2	sp|P11226|MBL2_HUMAN Mannose-binding protein C OS=Homo sapiens GN=MBL2 PE=1 SV=2	1	9	9	9	6	5	5	4	5	5	5	4	3	6	3	6	3	4	3	2	3	3	5	4	6	5	5	4	5	5	5	4	3	6	3	6	3	4	3	2	3	3	5	4
862	P11277-3;P11277;P11277-2;H0YJE6	P11277-3;P11277;P11277-2	Spectrin beta chain, erythrocytic	SPTB	sp|P11277-3|SPTB1_HUMAN Isoform 3 of Spectrin beta chain, erythrocytic OS=Homo sapiens GN=SPTB;sp|P11277|SPTB1_HUMAN Spectrin beta chain, erythrocytic OS=Homo sapiens GN=SPTB PE=1 SV=5;sp|P11277-2|SPTB1_HUMAN Isoform 2 of Spectrin beta chain, erythrocytic	4	10	6	6	1	1	2	3	3	4	1	3	2	1	1	1	1	2	3	1	3	2	2	1	0	1	1	2	2	3	1	2	1	0	1	0	1	2	3	0	2	1	2	0
863	P11279;P11279-2	P11279;P11279-2	Lysosome-associated membrane glycoprotein 1	LAMP1	sp|P11279|LAMP1_HUMAN Lysosome-associated membrane glycoprotein 1 OS=Homo sapiens GN=LAMP1 PE=1 SV=3;sp|P11279-2|LAMP1_HUMAN Isoform 2 of Lysosome-associated membrane glycoprotein 1 OS=Homo sapiens GN=LAMP1	2	4	4	4	1	0	0	0	0	1	0	0	0	0	1	2	1	1	1	1	0	0	0	0	1	0	0	0	0	1	0	0	0	0	1	2	1	1	1	1	0	0	0	0
864	P11362-9;P11362-8;P11362-20;P11362-2;P11362;E9PNM3;P11362-16;P11362-11;P11362-10;P11362-4;P11362-3;E9PKV7	P11362-9;P11362-8;P11362-20;P11362-2;P11362;E9PNM3;P11362-16;P11362-11;P11362-10;P11362-4;P11362-3	Fibroblast growth factor receptor 1	FGFR1	sp|P11362-9|FGFR1_HUMAN Isoform 5 of Fibroblast growth factor receptor 1 OS=Homo sapiens GN=FGFR1;sp|P11362-8|FGFR1_HUMAN Isoform 2 of Fibroblast growth factor receptor 1 OS=Homo sapiens GN=FGFR1;sp|P11362-20|FGFR1_HUMAN Isoform 20 of Fibroblast growth fac	12	7	7	1	0	0	1	1	0	1	1	0	1	1	0	1	1	0	1	0	1	0	0	1	0	0	1	0	0	0	0	0	0	0	0	0	1	0	0	0	0	0	0	0
865	P11387;E5RIC7;Q969P6-2;Q969P6	P11387	DNA topoisomerase 1	TOP1	sp|P11387|TOP1_HUMAN DNA topoisomerase 1 OS=Homo sapiens GN=TOP1 PE=1 SV=2	4	6	6	6	0	0	3	0	2	1	0	1	0	0	0	1	0	0	1	2	0	1	0	1	0	0	3	0	2	1	0	1	0	0	0	1	0	0	1	2	0	1	0	1
866	P11413;P11413-3;P11413-2;E7EUI8;E9PD92;E7EM57	P11413;P11413-3;P11413-2;E7EUI8	Glucose-6-phosphate 1-dehydrogenase	G6PD	sp|P11413|G6PD_HUMAN Glucose-6-phosphate 1-dehydrogenase OS=Homo sapiens GN=G6PD PE=1 SV=4;sp|P11413-3|G6PD_HUMAN Isoform 3 of Glucose-6-phosphate 1-dehydrogenase OS=Homo sapiens GN=G6PD;sp|P11413-2|G6PD_HUMAN Isoform Long of Glucose-6-phosphate 1-dehydrog	6	12	12	12	2	3	2	1	3	2	2	2	2	4	1	3	2	2	2	1	2	2	2	1	2	3	2	1	3	2	2	2	2	4	1	3	2	2	2	1	2	2	2	1
867	P11597;P11597-2;H3BRJ9	P11597;P11597-2;H3BRJ9	Cholesteryl ester transfer protein	CETP	sp|P11597|CETP_HUMAN Cholesteryl ester transfer protein OS=Homo sapiens GN=CETP PE=1 SV=2;sp|P11597-2|CETP_HUMAN Isoform 2 of Cholesteryl ester transfer protein OS=Homo sapiens GN=CETP;tr|H3BRJ9|H3BRJ9_HUMAN Cholesteryl ester transfer protein OS=Homo sapie	3	9	9	9	2	4	4	3	6	2	3	6	4	4	5	5	4	5	4	3	4	5	4	4	2	4	4	3	6	2	3	6	4	4	5	5	4	5	4	3	4	5	4	4
868	P11717;S4R328	P11717	Cation-independent mannose-6-phosphate receptor	IGF2R	sp|P11717|MPRI_HUMAN Cation-independent mannose-6-phosphate receptor OS=Homo sapiens GN=IGF2R PE=1 SV=3	2	59	59	59	7	9	8	3	6	14	6	11	8	6	8	3	6	7	6	7	2	7	8	8	7	9	8	3	6	14	6	11	8	6	8	3	6	7	6	7	2	7	8	8
869	P11766;H0YAG8;D6RFE4;D6RAY0;D6R9G2	P11766;H0YAG8	Alcohol dehydrogenase class-3	ADH5	sp|P11766|ADHX_HUMAN Alcohol dehydrogenase class-3 OS=Homo sapiens GN=ADH5 PE=1 SV=4;tr|H0YAG8|H0YAG8_HUMAN Alcohol dehydrogenase class-3 (Fragment) OS=Homo sapiens GN=ADH5 PE=1 SV=1	5	9	9	9	0	1	0	1	1	0	0	2	0	0	0	1	0	0	1	0	2	0	1	1	0	1	0	1	1	0	0	2	0	0	0	1	0	0	1	0	2	0	1	1
870	P12081-4;P12081;B4DDD8;B3KWE1;P12081-3;P12081-2;B4E1C5;E7ETE2;P49590-2;P49590;B4DQ67;D6RF05;D6RJE6	P12081-4;P12081;B4DDD8;B3KWE1;P12081-3;P12081-2;B4E1C5;E7ETE2	Histidine--tRNA ligase, cytoplasmic	HARS	sp|P12081-4|SYHC_HUMAN Isoform 4 of Histidine--tRNA ligase, cytoplasmic OS=Homo sapiens GN=HARS;sp|P12081|SYHC_HUMAN Histidine--tRNA ligase, cytoplasmic OS=Homo sapiens GN=HARS PE=1 SV=2;tr|B4DDD8|B4DDD8_HUMAN Histidine--tRNA ligase, cytoplasmic OS=Homo sa	13	9	9	9	1	2	1	0	1	1	0	1	1	1	1	0	1	1	0	1	0	0	0	1	1	2	1	0	1	1	0	1	1	1	1	0	1	1	0	1	0	0	0	1
871	P12110	P12110	Collagen alpha-2(VI) chain	COL6A2	sp|P12110|CO6A2_HUMAN Collagen alpha-2(VI) chain OS=Homo sapiens GN=COL6A2 PE=1 SV=4	1	7	7	2	0	0	0	1	0	0	2	0	1	1	0	1	0	1	1	0	1	0	0	1	0	0	0	1	0	0	1	0	0	0	0	0	0	0	0	0	0	0	0	1
872	P12111;P12111-2;P12111-5;P12111-3	P12111;P12111-2;P12111-5	Collagen alpha-3(VI) chain	COL6A3	sp|P12111|CO6A3_HUMAN Collagen alpha-3(VI) chain OS=Homo sapiens GN=COL6A3 PE=1 SV=5;sp|P12111-2|CO6A3_HUMAN Isoform 2 of Collagen alpha-3(VI) chain OS=Homo sapiens GN=COL6A3;sp|P12111-5|CO6A3_HUMAN Isoform 5 of Collagen alpha-3(VI) chain OS=Homo sapiens G	4	83	83	2	16	15	14	16	18	20	7	16	10	14	17	18	12	15	15	18	14	16	17	17	1	1	0	0	0	0	0	0	0	0	0	0	0	0	0	1	0	1	0	0
873	V9GYG0;P12235	V9GYG0;P12235	ADP/ATP translocase 1	SLC25A4	tr|V9GYG0|V9GYG0_HUMAN ADP/ATP translocase 1 OS=Homo sapiens GN=SLC25A4 PE=1 SV=1;sp|P12235|ADT1_HUMAN ADP/ATP translocase 1 OS=Homo sapiens GN=SLC25A4 PE=1 SV=4	2	2	2	1	0	0	0	0	0	0	0	0	1	0	0	0	0	0	0	0	0	1	0	0	0	0	0	0	0	0	0	0	0	0	0	0	0	0	0	0	0	0	0	0
874	P12259	P12259	Coagulation factor V;Coagulation factor V heavy chain;Coagulation factor V light chain	F5	sp|P12259|FA5_HUMAN Coagulation factor V OS=Homo sapiens GN=F5 PE=1 SV=4	1	85	85	75	35	40	36	41	38	32	37	46	40	39	43	43	45	47	40	40	37	40	42	48	31	37	32	37	34	29	33	43	37	35	38	38	39	42	37	36	34	35	36	42
875	P12273	P12273	Prolactin-inducible protein	PIP	sp|P12273|PIP_HUMAN Prolactin-inducible protein OS=Homo sapiens GN=PIP PE=1 SV=1	1	2	2	2	0	0	0	0	0	0	0	1	1	0	1	0	0	0	0	0	1	0	0	1	0	0	0	0	0	0	0	1	1	0	1	0	0	0	0	0	1	0	0	1
876	P12318-2;P12318;F5GXY9;F5GX41;V9GY83;V9GY55;H0YGT0;P31995	P12318-2;P12318;F5GXY9;F5GX41;V9GY83	Low affinity immunoglobulin gamma Fc region receptor II-a	FCGR2A	sp|P12318-2|FCG2A_HUMAN Isoform 2 of Low affinity immunoglobulin gamma Fc region receptor II-a OS=Homo sapiens GN=FCGR2A;sp|P12318|FCG2A_HUMAN Low affinity immunoglobulin gamma Fc region receptor II-a OS=Homo sapiens GN=FCGR2A PE=1 SV=4;tr|F5GXY9|F5GXY9_HU	8	3	3	3	1	2	2	1	2	2	1	2	2	2	1	1	1	2	2	1	1	2	2	1	1	2	2	1	2	2	1	2	2	2	1	1	1	2	2	1	1	2	2	1
877	P12429;D6RA82;D6RFG5;D6RCA8;D6RAZ8;D6RFJ9	P12429;D6RA82;D6RFG5	Annexin A3;Annexin	ANXA3	sp|P12429|ANXA3_HUMAN Annexin A3 OS=Homo sapiens GN=ANXA3 PE=1 SV=3;tr|D6RA82|D6RA82_HUMAN Annexin OS=Homo sapiens GN=ANXA3 PE=1 SV=1;tr|D6RFG5|D6RFG5_HUMAN Annexin (Fragment) OS=Homo sapiens GN=ANXA3 PE=1 SV=1	6	11	11	11	3	1	3	1	2	4	2	2	0	0	1	2	2	2	0	1	0	2	2	0	3	1	3	1	2	4	2	2	0	0	1	2	2	2	0	1	0	2	2	0
878	P12814;G3V2N5;P35609-2;P35609;G3V5M4;G3V380	P12814	Alpha-actinin-1	ACTN1	sp|P12814|ACTN1_HUMAN Alpha-actinin-1 OS=Homo sapiens GN=ACTN1 PE=1 SV=2	6	46	46	1	13	17	15	14	7	23	8	21	10	15	12	17	15	12	11	16	18	16	14	11	0	0	0	0	0	0	0	0	0	1	0	0	0	0	0	1	0	0	0	0
879	P12821-2;P12821;F6X3S4;P12821-4;P12821-3;J3KTB8;J3KTH9;J3KS28;J3QLR4;J3KSQ5	P12821-2;P12821	Angiotensin-converting enzyme;Angiotensin-converting enzyme, soluble form	ACE	sp|P12821-2|ACE_HUMAN Isoform Somatic-2 of Angiotensin-converting enzyme OS=Homo sapiens GN=ACE;sp|P12821|ACE_HUMAN Angiotensin-converting enzyme OS=Homo sapiens GN=ACE PE=1 SV=1	10	20	20	20	3	6	1	1	5	3	2	5	2	3	3	1	2	2	0	3	1	3	3	4	3	6	1	1	5	3	2	5	2	3	3	1	2	2	0	3	1	3	3	4
880	P12883	P12883	Myosin-7	MYH7	sp|P12883|MYH7_HUMAN Myosin-7 OS=Homo sapiens GN=MYH7 PE=1 SV=5	1	10	9	4	1	0	1	2	1	0	1	1	1	2	0	2	0	0	0	1	2	1	2	0	0	0	0	0	1	0	0	0	0	1	0	1	0	0	0	0	1	1	1	0
881	P12931;P12931-2;J3QRU1;P07947;Q573B4;P06241-3;P06239;P06241-2;P06241;P06239-3	P12931;P12931-2	Proto-oncogene tyrosine-protein kinase Src	SRC	sp|P12931|SRC_HUMAN Proto-oncogene tyrosine-protein kinase Src OS=Homo sapiens GN=SRC PE=1 SV=3;sp|P12931-2|SRC_HUMAN Isoform 2 of Proto-oncogene tyrosine-protein kinase Src OS=Homo sapiens GN=SRC	10	9	9	9	1	0	3	1	0	1	1	1	1	2	1	0	1	2	2	2	1	2	0	2	1	0	3	1	0	1	1	1	1	2	1	0	1	2	2	2	1	2	0	2
882	P12955;P12955-2;P12955-3;K7ES25;V9GYE4;V9GY89;V9GYL0	P12955;P12955-2;P12955-3	Xaa-Pro dipeptidase	PEPD	sp|P12955|PEPD_HUMAN Xaa-Pro dipeptidase OS=Homo sapiens GN=PEPD PE=1 SV=3;sp|P12955-2|PEPD_HUMAN Isoform 2 of Xaa-Pro dipeptidase OS=Homo sapiens GN=PEPD;sp|P12955-3|PEPD_HUMAN Isoform 3 of Xaa-Pro dipeptidase OS=Homo sapiens GN=PEPD	7	20	20	20	6	5	3	1	4	4	2	5	5	2	2	5	3	3	3	5	3	4	4	5	6	5	3	1	4	4	2	5	5	2	2	5	3	3	3	5	3	4	4	5
883	P13010	P13010	X-ray repair cross-complementing protein 5	XRCC5	sp|P13010|XRCC5_HUMAN X-ray repair cross-complementing protein 5 OS=Homo sapiens GN=XRCC5 PE=1 SV=3	1	3	3	3	0	0	0	0	0	0	0	0	0	0	0	0	0	0	0	0	0	0	0	0	0	0	0	0	0	0	0	0	0	0	0	0	0	0	0	0	0	0	0	0
884	P13473-2;P13473;P13473-3;H0YCG2	P13473-2;P13473;P13473-3	Lysosome-associated membrane glycoprotein 2	LAMP2	sp|P13473-2|LAMP2_HUMAN Isoform LAMP-2B of Lysosome-associated membrane glycoprotein 2 OS=Homo sapiens GN=LAMP2;sp|P13473|LAMP2_HUMAN Lysosome-associated membrane glycoprotein 2 OS=Homo sapiens GN=LAMP2 PE=1 SV=2;sp|P13473-3|LAMP2_HUMAN Isoform LAMP-2C of	4	5	5	5	0	1	0	2	1	2	1	2	1	2	0	1	0	2	1	3	1	3	1	2	0	1	0	2	1	2	1	2	1	2	0	1	0	2	1	3	1	3	1	2
885	P13489;H0YCR7;E9PMJ3;E9PLZ3;E9PIM9;E9PMA9;E9PMN0;E9PIK5;E9PR82;E9PMI1	P13489;H0YCR7	Ribonuclease inhibitor	RNH1	sp|P13489|RINI_HUMAN Ribonuclease inhibitor OS=Homo sapiens GN=RNH1 PE=1 SV=2;tr|H0YCR7|H0YCR7_HUMAN Ribonuclease inhibitor (Fragment) OS=Homo sapiens GN=RNH1 PE=1 SV=1	10	15	15	15	3	3	3	1	1	6	1	4	3	5	3	2	4	0	2	3	3	1	1	3	3	3	3	1	1	6	1	4	3	5	3	2	4	0	2	3	3	1	1	3
886	P13497;P13497-5;P13497-2;P13497-6;P13497-4;Q3MIM8;P13497-3;B7ZKR5;E9PD25;O43897-2;O43897	P13497;P13497-5;P13497-2;P13497-6;P13497-4	Bone morphogenetic protein 1	BMP1	sp|P13497|BMP1_HUMAN Bone morphogenetic protein 1 OS=Homo sapiens GN=BMP1 PE=1 SV=2;sp|P13497-5|BMP1_HUMAN Isoform BMP1-6 of Bone morphogenetic protein 1 OS=Homo sapiens GN=BMP1;sp|P13497-2|BMP1_HUMAN Isoform BMP1-1 of Bone morphogenetic protein 1 OS=Homo	11	17	17	14	0	0	2	2	2	2	3	0	1	2	3	0	1	0	0	1	2	1	2	0	0	0	2	2	2	2	3	0	1	2	3	0	1	0	0	1	2	1	2	0
887	P13591;A0A087WX77;A0A087WWD4;A0A087WV75;P13591-5;P13591-6;A0A087WVU1;A0A087WWJ5;A0A087X1V2;A0A087WZS4;A0A087WTR3	P13591;A0A087WX77;A0A087WWD4;A0A087WV75;P13591-5;P13591-6	Neural cell adhesion molecule 1	NCAM1	sp|P13591|NCAM1_HUMAN Neural cell adhesion molecule 1 OS=Homo sapiens GN=NCAM1 PE=1 SV=3;tr|A0A087WX77|A0A087WX77_HUMAN Neural cell adhesion molecule 1 OS=Homo sapiens GN=NCAM1 PE=4 SV=1;tr|A0A087WWD4|A0A087WWD4_HUMAN Neural cell adhesion molecule 1 OS=Hom	11	24	24	1	8	3	7	4	5	7	9	10	7	5	7	8	7	9	6	6	7	8	3	7	0	0	0	0	0	0	0	1	0	0	0	0	0	1	0	0	1	0	0	0
888	P13611-2;P13611;E9PF17;P13611-4;P13611-3;P13611-5;D6RGZ6;Q86W61	P13611-2;P13611;E9PF17;P13611-4;P13611-3;P13611-5;D6RGZ6	Versican core protein	VCAN	sp|P13611-2|CSPG2_HUMAN Isoform V1 of Versican core protein OS=Homo sapiens GN=VCAN;sp|P13611|CSPG2_HUMAN Versican core protein OS=Homo sapiens GN=VCAN PE=1 SV=3;tr|E9PF17|E9PF17_HUMAN Versican core protein OS=Homo sapiens GN=VCAN PE=1 SV=2;sp|P13611-4|CSP	8	13	13	13	1	2	1	3	1	4	0	2	1	3	2	3	1	3	2	3	4	6	1	2	1	2	1	3	1	4	0	2	1	3	2	3	1	3	2	3	4	6	1	2
889	P13639;M0R0I6	P13639	Elongation factor 2	EEF2	sp|P13639|EF2_HUMAN Elongation factor 2 OS=Homo sapiens GN=EEF2 PE=1 SV=4	2	27	27	26	2	1	0	1	3	4	1	0	4	4	0	1	7	4	4	1	2	3	5	1	2	1	0	1	3	4	1	0	3	4	0	1	7	3	3	1	1	3	4	1
890	P13667;C9JMN9	P13667	Protein disulfide-isomerase A4	PDIA4	sp|P13667|PDIA4_HUMAN Protein disulfide-isomerase A4 OS=Homo sapiens GN=PDIA4 PE=1 SV=2	2	29	29	29	3	6	3	3	7	5	5	5	3	5	8	4	6	7	5	7	8	6	6	6	3	6	3	3	7	5	5	5	3	5	8	4	6	7	5	7	8	6	6	6
891	P13671;C9JC72	P13671	Complement component C6	C6	sp|P13671|CO6_HUMAN Complement component C6 OS=Homo sapiens GN=C6 PE=1 SV=3	2	49	49	49	28	29	28	28	27	27	31	28	25	29	33	32	26	29	28	30	28	30	28	31	28	29	28	28	27	27	31	28	25	29	33	32	26	29	28	30	28	30	28	31
892	P13686;K7EJD9;K7EIP0;K7ESF2	P13686;K7EJD9	Tartrate-resistant acid phosphatase type 5	ACP5	sp|P13686|PPA5_HUMAN Tartrate-resistant acid phosphatase type 5 OS=Homo sapiens GN=ACP5 PE=1 SV=3;tr|K7EJD9|K7EJD9_HUMAN Tartrate-resistant acid phosphatase type 5 (Fragment) OS=Homo sapiens GN=ACP5 PE=4 SV=1	4	3	3	3	0	0	0	0	0	0	0	0	0	0	0	0	0	0	0	0	0	0	0	1	0	0	0	0	0	0	0	0	0	0	0	0	0	0	0	0	0	0	0	1
893	P13688-2;P13688-8;P13688-10;P13688;P13688-3;P13688-4;P13688-11;P13688-9;P13688-6;P13688-5;M0R2K4;M0R109;P13688-7	P13688-2;P13688-8;P13688-10;P13688	Carcinoembryonic antigen-related cell adhesion molecule 1	CEACAM1	sp|P13688-2|CEAM1_HUMAN Isoform 2 of Carcinoembryonic antigen-related cell adhesion molecule 1 OS=Homo sapiens GN=CEACAM1;sp|P13688-8|CEAM1_HUMAN Isoform 8 of Carcinoembryonic antigen-related cell adhesion molecule 1 OS=Homo sapiens GN=CEACAM1;sp|P13688-10	13	5	5	4	0	1	0	0	0	1	0	0	0	1	0	1	0	1	0	1	0	0	0	0	0	1	0	0	0	1	0	0	0	1	0	1	0	1	0	1	0	0	0	0
894	P13716;P13716-2;B7ZBK6	P13716;P13716-2	Delta-aminolevulinic acid dehydratase	ALAD	sp|P13716|HEM2_HUMAN Delta-aminolevulinic acid dehydratase OS=Homo sapiens GN=ALAD PE=1 SV=1;sp|P13716-2|HEM2_HUMAN Isoform 2 of Delta-aminolevulinic acid dehydratase OS=Homo sapiens GN=ALAD	3	14	14	14	1	1	2	1	0	2	0	0	2	0	2	0	1	0	1	1	0	2	1	0	1	1	2	1	0	2	0	0	2	0	2	0	1	0	1	1	0	2	1	0
895	P13727;P13727-2;H0YCG3	P13727;P13727-2	Bone marrow proteoglycan;Eosinophil granule major basic protein	PRG2	sp|P13727|PRG2_HUMAN Bone marrow proteoglycan OS=Homo sapiens GN=PRG2 PE=1 SV=2;sp|P13727-2|PRG2_HUMAN Isoform 2 of Bone marrow proteoglycan OS=Homo sapiens GN=PRG2	3	7	7	7	0	1	0	1	0	0	1	2	1	0	1	0	2	0	0	1	0	0	1	1	0	1	0	1	0	0	1	2	1	0	1	0	2	0	0	1	0	0	1	1
896	P13796;Q5TBN3;P13796-2;Q5TBN5	P13796	Plastin-2	LCP1	sp|P13796|PLSL_HUMAN Plastin-2 OS=Homo sapiens GN=LCP1 PE=1 SV=6	4	39	39	33	5	7	11	8	9	15	7	9	10	11	10	12	12	11	13	13	8	9	10	18	5	6	8	7	8	14	6	8	10	9	9	11	11	10	12	10	7	8	10	17
897	P13797;P13797-2;F8W8D8;P13797-3;U3KQI3;H7C4N2	P13797;P13797-2;F8W8D8;P13797-3	Plastin-3	PLS3	sp|P13797|PLST_HUMAN Plastin-3 OS=Homo sapiens GN=PLS3 PE=1 SV=4;sp|P13797-2|PLST_HUMAN Isoform 2 of Plastin-3 OS=Homo sapiens GN=PLS3;tr|F8W8D8|F8W8D8_HUMAN Plastin-3 OS=Homo sapiens GN=PLS3 PE=1 SV=1;sp|P13797-3|PLST_HUMAN Isoform 3 of Plastin-3 OS=Homo	6	25	19	17	0	4	5	3	2	3	2	2	1	3	2	4	1	4	2	3	3	2	1	4	0	3	2	2	1	2	1	1	1	1	1	3	0	3	1	0	2	1	1	3
898	P13861-2;P13861;C9J830;H7C1L0	P13861-2;P13861;C9J830;H7C1L0	cAMP-dependent protein kinase type II-alpha regulatory subunit	PRKAR2A	sp|P13861-2|KAP2_HUMAN Isoform 2 of cAMP-dependent protein kinase type II-alpha regulatory subunit OS=Homo sapiens GN=PRKAR2A;sp|P13861|KAP2_HUMAN cAMP-dependent protein kinase type II-alpha regulatory subunit OS=Homo sapiens GN=PRKAR2A PE=1 SV=2;tr|C9J830	4	2	2	2	0	0	0	0	0	0	0	0	0	0	0	0	0	0	0	0	0	0	0	0	0	0	0	0	0	0	0	0	0	0	0	0	0	0	0	0	0	0	0	0
899	P14151;P14151-2	P14151;P14151-2	L-selectin	SELL	sp|P14151|LYAM1_HUMAN L-selectin OS=Homo sapiens GN=SELL PE=1 SV=2;sp|P14151-2|LYAM1_HUMAN Isoform 2 of L-selectin OS=Homo sapiens GN=SELL	2	10	10	10	5	4	4	2	5	3	4	4	2	4	4	2	5	3	1	4	3	4	5	4	5	4	4	2	5	3	4	4	2	4	4	2	5	3	1	4	3	4	5	4
900	P14174	P14174	Macrophage migration inhibitory factor	MIF	sp|P14174|MIF_HUMAN Macrophage migration inhibitory factor OS=Homo sapiens GN=MIF PE=1 SV=4	1	2	2	2	2	2	1	2	0	2	1	1	1	2	1	1	1	1	2	0	2	1	2	1	2	2	1	2	0	2	1	1	1	2	1	1	1	1	2	0	2	1	2	1
901	P14222	P14222	Perforin-1	PRF1	sp|P14222|PERF_HUMAN Perforin-1 OS=Homo sapiens GN=PRF1 PE=1 SV=1	1	2	2	2	1	1	0	0	0	0	0	0	0	0	0	0	0	0	1	0	0	0	0	0	1	1	0	0	0	0	0	0	0	0	0	0	0	0	1	0	0	0	0	0
902	P14324-2;P14324;A0A087WVN4;A0A087X1D8;A0A087X090;A0A087WTP2	P14324-2;P14324;A0A087WVN4;A0A087X1D8	Farnesyl pyrophosphate synthase	FDPS	sp|P14324-2|FPPS_HUMAN Isoform 2 of Farnesyl pyrophosphate synthase OS=Homo sapiens GN=FDPS;sp|P14324|FPPS_HUMAN Farnesyl pyrophosphate synthase OS=Homo sapiens GN=FDPS PE=1 SV=4;tr|A0A087WVN4|A0A087WVN4_HUMAN Farnesyl pyrophosphate synthase (Fragment) OS=	6	7	7	7	0	1	0	0	0	2	1	0	2	0	0	0	0	0	0	0	0	0	0	1	0	1	0	0	0	2	1	0	2	0	0	0	0	0	0	0	0	0	0	1
903	P14543;P14543-2;H0YJV3;A0A087WZP6	P14543;P14543-2	Nidogen-1	NID1	sp|P14543|NID1_HUMAN Nidogen-1 OS=Homo sapiens GN=NID1 PE=1 SV=3;sp|P14543-2|NID1_HUMAN Isoform 2 of Nidogen-1 OS=Homo sapiens GN=NID1	4	35	35	34	2	5	7	6	5	11	7	8	6	4	4	7	8	9	5	8	8	4	4	4	2	5	7	6	5	11	7	8	6	4	4	7	8	9	5	8	8	4	4	4
904	P14550;Q5T621;V9GYG2;V9GYP9	P14550	Alcohol dehydrogenase [NADP(+)]	AKR1A1	sp|P14550|AK1A1_HUMAN Alcohol dehydrogenase [NADP(+)] OS=Homo sapiens GN=AKR1A1 PE=1 SV=3	4	18	18	18	1	0	1	1	0	2	2	0	0	0	1	0	1	1	0	0	1	1	1	1	1	0	1	1	0	2	2	0	0	0	1	0	1	1	0	0	1	1	1	1
905	P14618;P14618-3;H3BQ34;H3BUW1;H3BTJ2;H3BT25;H3BU13;H3BN34;H3BQZ3	P14618;P14618-3;H3BQ34	Pyruvate kinase PKM;Pyruvate kinase	PKM	sp|P14618|KPYM_HUMAN Pyruvate kinase PKM OS=Homo sapiens GN=PKM PE=1 SV=4;sp|P14618-3|KPYM_HUMAN Isoform 3 of Pyruvate kinase PKM OS=Homo sapiens GN=PKM;tr|H3BQ34|H3BQ34_HUMAN Pyruvate kinase OS=Homo sapiens GN=PKM PE=1 SV=1	9	27	27	4	10	9	10	8	6	11	7	15	9	11	9	9	9	6	9	6	9	8	7	12	0	0	2	0	0	1	0	0	0	0	1	0	1	0	0	0	1	0	0	1
906	P14618-2;H3BTN5;H3BR70	P14618-2;H3BTN5;H3BR70	Pyruvate kinase PKM;Pyruvate kinase	PKM	sp|P14618-2|KPYM_HUMAN Isoform M1 of Pyruvate kinase PKM OS=Homo sapiens GN=PKM;tr|H3BTN5|H3BTN5_HUMAN Pyruvate kinase (Fragment) OS=Homo sapiens GN=PKM PE=1 SV=1;tr|H3BR70|H3BR70_HUMAN Pyruvate kinase PKM OS=Homo sapiens GN=PKM PE=1 SV=1	3	25	2	2	10	10	9	9	7	11	7	15	9	11	8	9	8	7	9	6	8	8	7	11	0	1	1	1	1	1	0	0	0	0	0	0	0	1	0	0	0	0	0	0
907	P14625;Q96GW1;H0YIV0;F8W026;Q58FF3;F8VPC7	P14625	Endoplasmin	HSP90B1	sp|P14625|ENPL_HUMAN Endoplasmin OS=Homo sapiens GN=HSP90B1 PE=1 SV=1	6	45	45	43	5	5	14	9	12	12	14	10	8	11	17	14	10	12	12	10	12	12	13	13	4	5	13	9	12	10	13	10	7	11	16	13	10	12	11	10	12	12	13	13
908	P14735;Q5T5N3;P14735-2	P14735	Insulin-degrading enzyme	IDE	sp|P14735|IDE_HUMAN Insulin-degrading enzyme OS=Homo sapiens GN=IDE PE=1 SV=4	3	6	6	6	1	1	1	2	1	1	1	1	1	1	2	1	1	1	1	1	1	1	1	1	1	1	1	2	1	1	1	1	1	1	2	1	1	1	1	1	1	1	1	1
909	P14780	P14780	Matrix metalloproteinase-9;67 kDa matrix metalloproteinase-9;82 kDa matrix metalloproteinase-9	MMP9	sp|P14780|MMP9_HUMAN Matrix metalloproteinase-9 OS=Homo sapiens GN=MMP9 PE=1 SV=3	1	8	8	8	1	0	1	0	2	5	2	2	1	1	2	2	2	4	1	2	3	1	3	3	1	0	1	0	2	5	2	2	1	1	2	2	2	4	1	2	3	1	3	3
910	P14868;P14868-2;C9JQM9;C9J7S3;H7C278;C9JLC1;H7BZ35	P14868;P14868-2;C9JQM9;C9J7S3;H7C278;C9JLC1	Aspartate--tRNA ligase, cytoplasmic	DARS	sp|P14868|SYDC_HUMAN Aspartate--tRNA ligase, cytoplasmic OS=Homo sapiens GN=DARS PE=1 SV=2;sp|P14868-2|SYDC_HUMAN Isoform 2 of Aspartate--tRNA ligase, cytoplasmic OS=Homo sapiens GN=DARS;tr|C9JQM9|C9JQM9_HUMAN Aspartate--tRNA ligase, cytoplasmic (Fragment)	7	4	4	4	1	0	1	0	1	1	0	0	0	0	0	0	0	0	0	0	1	0	0	1	1	0	1	0	1	1	0	0	0	0	0	0	0	0	0	0	1	0	0	1
911	P14923;C9JTX4;C9J826;C9JK18;C9JKY1;C9JPI2;K7ERP3;B4DGU4;P35222-2;P35222	P14923;C9JTX4;C9J826;C9JK18;C9JKY1	Junction plakoglobin	JUP	sp|P14923|PLAK_HUMAN Junction plakoglobin OS=Homo sapiens GN=JUP PE=1 SV=3;tr|C9JTX4|C9JTX4_HUMAN Junction plakoglobin (Fragment) OS=Homo sapiens GN=JUP PE=1 SV=1;tr|C9J826|C9J826_HUMAN Junction plakoglobin (Fragment) OS=Homo sapiens GN=JUP PE=1 SV=3;tr|C9	10	9	9	9	0	1	2	1	1	2	1	2	1	1	2	3	3	2	3	3	1	1	2	2	0	1	2	1	1	2	1	2	1	1	2	3	3	2	3	3	1	1	2	2
912	P15085;C9JUF9;C9JUZ4;S4R433;C9JQ63	P15085;C9JUF9;C9JUZ4	Carboxypeptidase A1	CPA1	sp|P15085|CBPA1_HUMAN Carboxypeptidase A1 OS=Homo sapiens GN=CPA1 PE=1 SV=2;tr|C9JUF9|C9JUF9_HUMAN Carboxypeptidase A1 OS=Homo sapiens GN=CPA1 PE=4 SV=1;tr|C9JUZ4|C9JUZ4_HUMAN Carboxypeptidase A1 (Fragment) OS=Homo sapiens GN=CPA1 PE=4 SV=1	5	11	11	11	0	1	1	0	1	1	0	0	1	2	1	0	1	1	3	1	0	0	3	2	0	1	1	0	1	1	0	0	1	2	1	0	1	1	3	1	0	0	3	2
913	P15086;C9JUX7;C9J5C4;C9JXS3	P15086	Carboxypeptidase B	CPB1	sp|P15086|CBPB1_HUMAN Carboxypeptidase B OS=Homo sapiens GN=CPB1 PE=1 SV=4	4	12	12	12	0	0	0	0	0	1	0	0	1	2	0	0	1	2	1	1	0	3	2	2	0	0	0	0	0	1	0	0	1	2	0	0	1	2	1	1	0	3	2	2
914	P15090;E5RIR0;E5RH45;P02689	P15090;E5RIR0;E5RH45;P02689	Fatty acid-binding protein, adipocyte;Myelin P2 protein	FABP4;PMP2	sp|P15090|FABP4_HUMAN Fatty acid-binding protein, adipocyte OS=Homo sapiens GN=FABP4 PE=1 SV=3;tr|E5RIR0|E5RIR0_HUMAN Fatty acid-binding protein, adipocyte OS=Homo sapiens GN=FABP4 PE=1 SV=1;tr|E5RH45|E5RH45_HUMAN Myelin P2 protein OS=Homo sapiens GN=PMP2	4	2	2	2	0	0	0	0	0	1	0	0	0	0	0	0	0	0	0	0	0	0	0	0	0	0	0	0	0	1	0	0	0	0	0	0	0	0	0	0	0	0	0	0
915	P15104;A0A087WYJ1	P15104	Glutamine synthetase	GLUL	sp|P15104|GLNA_HUMAN Glutamine synthetase OS=Homo sapiens GN=GLUL PE=1 SV=4	2	6	6	6	1	1	0	1	2	0	2	2	0	0	3	0	2	1	1	1	2	2	2	1	1	1	0	1	2	0	2	2	0	0	3	0	2	1	1	1	2	2	2	1
916	P15144;H0YKT6;H0YMC1;H0YLZ8	P15144	Aminopeptidase N	ANPEP	sp|P15144|AMPN_HUMAN Aminopeptidase N OS=Homo sapiens GN=ANPEP PE=1 SV=4	4	34	34	34	11	8	12	12	7	14	4	11	9	10	8	8	10	10	7	10	9	8	11	12	11	8	12	12	7	14	4	11	9	10	8	8	10	10	7	10	9	8	11	12
917	P15151-3;P15151-2;P15151-4;P15151	P15151-3;P15151-2;P15151-4;P15151	Poliovirus receptor	PVR	sp|P15151-3|PVR_HUMAN Isoform Gamma of Poliovirus receptor OS=Homo sapiens GN=PVR;sp|P15151-2|PVR_HUMAN Isoform Beta of Poliovirus receptor OS=Homo sapiens GN=PVR;sp|P15151-4|PVR_HUMAN Isoform Delta of Poliovirus receptor OS=Homo sapiens GN=PVR;sp|P15151|P	4	6	6	6	2	4	1	3	3	1	1	2	2	1	1	2	3	2	2	2	2	3	3	1	2	4	1	3	3	1	1	2	2	1	1	2	3	2	2	2	2	3	3	1
918	P15169;B1AP58;CON__Q2KJ83	P15169	Carboxypeptidase N catalytic chain	CPN1	sp|P15169|CBPN_HUMAN Carboxypeptidase N catalytic chain OS=Homo sapiens GN=CPN1 PE=1 SV=1	3	19	19	19	9	8	7	7	8	7	8	9	10	11	10	8	8	9	10	11	9	11	8	12	9	8	7	7	8	7	8	9	10	11	10	8	8	9	10	11	9	11	8	12
919	P15259	P15259	Phosphoglycerate mutase 2	PGAM2	sp|P15259|PGAM2_HUMAN Phosphoglycerate mutase 2 OS=Homo sapiens GN=PGAM2 PE=1 SV=3	1	9	3	3	1	2	2	3	2	3	0	2	1	2	1	1	2	3	2	1	2	1	2	3	0	0	0	0	0	0	0	0	0	1	0	0	1	1	1	0	1	0	1	1
920	P15289-2;P15289	P15289-2;P15289	Arylsulfatase A;Arylsulfatase A component B;Arylsulfatase A component C	ARSA	sp|P15289-2|ARSA_HUMAN Isoform 2 of Arylsulfatase A OS=Homo sapiens GN=ARSA;sp|P15289|ARSA_HUMAN Arylsulfatase A OS=Homo sapiens GN=ARSA PE=1 SV=3	2	6	6	6	0	0	0	0	0	0	0	0	0	1	0	0	0	1	1	0	0	0	1	0	0	0	0	0	0	0	0	0	0	1	0	0	0	1	1	0	0	0	1	0
921	P15291-2;P15291;Q86XA6	P15291-2;P15291	Beta-1,4-galactosyltransferase 1;Lactose synthase A protein;N-acetyllactosamine synthase;Beta-N-acetylglucosaminylglycopeptide beta-1,4-galactosyltransferase;Beta-N-acetylglucosaminyl-glycolipid beta-1,4-galactosyltransferase;Processed beta-1,4-galactosyltransferase 1	B4GALT1	sp|P15291-2|B4GT1_HUMAN Isoform Short of Beta-1,4-galactosyltransferase 1 OS=Homo sapiens GN=B4GALT1;sp|P15291|B4GT1_HUMAN Beta-1,4-galactosyltransferase 1 OS=Homo sapiens GN=B4GALT1 PE=1 SV=5	3	7	7	7	1	2	1	0	1	0	0	0	2	0	2	0	1	1	1	2	1	0	0	1	1	2	1	0	1	0	0	0	2	0	2	0	1	1	1	2	1	0	0	1
922	P15374;A0A087WTB8;Q5TBK7	P15374;A0A087WTB8;Q5TBK7	Ubiquitin carboxyl-terminal hydrolase isozyme L3;Ubiquitin carboxyl-terminal hydrolase	UCHL3	sp|P15374|UCHL3_HUMAN Ubiquitin carboxyl-terminal hydrolase isozyme L3 OS=Homo sapiens GN=UCHL3 PE=1 SV=1;tr|A0A087WTB8|A0A087WTB8_HUMAN Ubiquitin carboxyl-terminal esterase L3 (Ubiquitin thiolesterase), isoform CRA_d OS=Homo sapiens GN=UCHL3 PE=1 SV=1;tr|	3	4	4	4	1	1	0	0	0	0	0	0	0	0	0	0	0	1	0	0	1	1	1	1	1	1	0	0	0	0	0	0	0	0	0	0	0	1	0	0	1	1	1	1
923	P15531;P15531-2	P15531;P15531-2	Nucleoside diphosphate kinase A	NME1	sp|P15531|NDKA_HUMAN Nucleoside diphosphate kinase A OS=Homo sapiens GN=NME1 PE=1 SV=1;sp|P15531-2|NDKA_HUMAN Isoform 2 of Nucleoside diphosphate kinase A OS=Homo sapiens GN=NME1	2	8	1	1	1	2	2	0	1	4	1	1	2	3	4	3	3	1	1	1	0	0	3	2	1	1	0	0	1	1	0	1	0	1	1	1	1	0	0	1	0	0	1	0
924	P15814	P15814	Immunoglobulin lambda-like polypeptide 1	IGLL1	sp|P15814|IGLL1_HUMAN Immunoglobulin lambda-like polypeptide 1 OS=Homo sapiens GN=IGLL1 PE=1 SV=1	1	1	1	1	1	1	1	1	1	1	1	1	1	1	1	1	0	1	1	1	1	0	1	1	1	1	1	1	1	1	1	1	1	1	1	1	0	1	1	1	1	0	1	1
925	P15907;H7C472;C9JVK7;C9JH16;P15907-2	P15907;H7C472	Beta-galactoside alpha-2,6-sialyltransferase 1	ST6GAL1	sp|P15907|SIAT1_HUMAN Beta-galactoside alpha-2,6-sialyltransferase 1 OS=Homo sapiens GN=ST6GAL1 PE=1 SV=1;tr|H7C472|H7C472_HUMAN Beta-galactoside alpha-2,6-sialyltransferase 1 (Fragment) OS=Homo sapiens GN=ST6GAL1 PE=4 SV=1	5	5	5	5	0	0	0	0	1	0	0	1	2	1	0	1	0	2	1	1	0	1	1	1	0	0	0	0	1	0	0	1	2	1	0	1	0	2	1	1	0	1	1	1
926	P15924;P15924-3;P15924-2	P15924;P15924-3;P15924-2	Desmoplakin	DSP	sp|P15924|DESP_HUMAN Desmoplakin OS=Homo sapiens GN=DSP PE=1 SV=3;sp|P15924-3|DESP_HUMAN Isoform DSPIa of Desmoplakin OS=Homo sapiens GN=DSP;sp|P15924-2|DESP_HUMAN Isoform DPII of Desmoplakin OS=Homo sapiens GN=DSP	3	18	18	18	3	2	3	2	3	1	1	1	1	4	4	0	3	3	1	3	1	1	2	2	3	2	3	2	3	1	1	1	1	4	4	0	3	3	1	3	1	1	2	2
927	P16035;B4DFW2;K7EIX4;K7EL90	P16035;B4DFW2	Metalloproteinase inhibitor 2	TIMP2	sp|P16035|TIMP2_HUMAN Metalloproteinase inhibitor 2 OS=Homo sapiens GN=TIMP2 PE=1 SV=2;tr|B4DFW2|B4DFW2_HUMAN Metalloproteinase inhibitor 2 OS=Homo sapiens GN=TIMP2 PE=2 SV=1	4	7	7	7	0	0	1	0	1	1	1	0	1	0	1	1	1	1	0	0	0	1	0	1	0	0	1	0	1	1	1	0	1	0	1	1	1	1	0	0	0	1	0	1
928	Q5TD07;P16083;Q5TD05;A2A2U4	Q5TD07;P16083;Q5TD05	Ribosyldihydronicotinamide dehydrogenase [quinone]	NQO2	tr|Q5TD07|Q5TD07_HUMAN Ribosyldihydronicotinamide dehydrogenase [quinone] OS=Homo sapiens GN=NQO2 PE=1 SV=1;sp|P16083|NQO2_HUMAN Ribosyldihydronicotinamide dehydrogenase [quinone] OS=Homo sapiens GN=NQO2 PE=1 SV=5;tr|Q5TD05|Q5TD05_HUMAN Ribosyldihydronicot	4	10	10	10	1	1	2	2	0	1	1	0	0	0	1	0	3	2	2	1	2	1	0	1	1	1	2	2	0	1	1	0	0	0	1	0	3	2	2	1	2	1	0	1
929	Q5R341;Q5R349;P16109;Q5R345;Q5R342;F6VVT6	Q5R341;Q5R349;P16109;Q5R345;Q5R342;F6VVT6	P-selectin	SELP	tr|Q5R341|Q5R341_HUMAN P-selectin OS=Homo sapiens GN=SELP PE=4 SV=1;tr|Q5R349|Q5R349_HUMAN P-selectin (Fragment) OS=Homo sapiens GN=SELP PE=4 SV=2;sp|P16109|LYAM3_HUMAN P-selectin OS=Homo sapiens GN=SELP PE=1 SV=3;tr|Q5R345|Q5R345_HUMAN P-selectin OS=Homo	6	13	13	13	0	1	1	0	0	0	1	0	1	1	1	1	1	1	0	0	0	0	0	0	0	1	1	0	0	0	1	0	1	1	1	1	1	1	0	0	0	0	0	0
930	P16152;E9PQ63;A8MTM1;P16152-2;O75828	P16152;E9PQ63;A8MTM1;P16152-2	Carbonyl reductase [NADPH] 1	CBR1	sp|P16152|CBR1_HUMAN Carbonyl reductase [NADPH] 1 OS=Homo sapiens GN=CBR1 PE=1 SV=3;tr|E9PQ63|E9PQ63_HUMAN Carbonyl reductase [NADPH] 1 OS=Homo sapiens GN=CBR1 PE=1 SV=1;tr|A8MTM1|A8MTM1_HUMAN Carbonyl reductase [NADPH] 1 OS=Homo sapiens GN=CBR1 PE=1 SV=1;	5	10	10	10	2	5	4	4	5	4	1	3	3	2	2	3	0	1	4	2	3	3	1	1	2	5	4	4	5	4	1	3	3	2	2	3	0	1	4	2	3	3	1	1
931	P16233	P16233	Pancreatic triacylglycerol lipase	PNLIP	sp|P16233|LIPP_HUMAN Pancreatic triacylglycerol lipase OS=Homo sapiens GN=PNLIP PE=1 SV=1	1	9	9	9	1	0	0	0	0	1	1	0	0	1	0	0	0	1	1	1	2	1	1	2	1	0	0	0	0	1	1	0	0	1	0	0	0	1	1	1	2	1	1	2
932	P16234-3;P16234;P16234-2	P16234-3;P16234;P16234-2	Platelet-derived growth factor receptor alpha	PDGFRA	sp|P16234-3|PGFRA_HUMAN Isoform 3 of Platelet-derived growth factor receptor alpha OS=Homo sapiens GN=PDGFRA;sp|P16234|PGFRA_HUMAN Platelet-derived growth factor receptor alpha OS=Homo sapiens GN=PDGFRA PE=1 SV=1;sp|P16234-2|PGFRA_HUMAN Isoform 2 of Platel	3	3	3	3	1	1	0	0	1	1	1	0	1	1	0	0	0	2	0	2	1	1	1	1	1	1	0	0	1	1	1	0	1	1	0	0	0	2	0	2	1	1	1	1
933	P16284-5;P16284-3;P16284-4;P16284-2;P16284-6;P16284	P16284-5;P16284-3;P16284-4;P16284-2;P16284-6;P16284	Platelet endothelial cell adhesion molecule	PECAM1	sp|P16284-5|PECA1_HUMAN Isoform Delta14-15 of Platelet endothelial cell adhesion molecule OS=Homo sapiens GN=PECAM1;sp|P16284-3|PECA1_HUMAN Isoform Delta13 of Platelet endothelial cell adhesion molecule OS=Homo sapiens GN=PECAM1;sp|P16284-4|PECA1_HUMAN Iso	6	11	1	1	2	2	1	2	2	1	3	2	3	1	0	1	1	3	0	1	1	3	1	2	0	0	0	0	0	0	0	0	0	0	0	0	0	0	0	0	0	0	0	0
934	P16401	P16401	Histone H1.5	HIST1H1B	sp|P16401|H15_HUMAN Histone H1.5 OS=Homo sapiens GN=HIST1H1B PE=1 SV=3	1	2	2	2	0	0	0	0	0	1	0	0	1	0	0	0	0	1	0	0	0	0	0	0	0	0	0	0	0	1	0	0	1	0	0	0	0	1	0	0	0	0	0	0
935	P16435;E7EMD0;H0Y4R2	P16435;E7EMD0;H0Y4R2	NADPH--cytochrome P450 reductase	POR	sp|P16435|NCPR_HUMAN NADPH--cytochrome P450 reductase OS=Homo sapiens GN=POR PE=1 SV=2;tr|E7EMD0|E7EMD0_HUMAN NADPH--cytochrome P450 reductase OS=Homo sapiens GN=POR PE=1 SV=1;tr|H0Y4R2|H0Y4R2_HUMAN NADPH--cytochrome P450 reductase (Fragment) OS=Homo sapie	3	3	3	3	1	1	1	1	1	1	1	0	1	1	1	1	1	1	1	0	1	0	0	0	1	1	1	1	1	1	1	0	1	1	1	1	1	1	1	0	1	0	0	0
936	P16444	P16444	Dipeptidase 1	DPEP1	sp|P16444|DPEP1_HUMAN Dipeptidase 1 OS=Homo sapiens GN=DPEP1 PE=1 SV=3	1	1	1	1	0	0	0	0	0	0	0	0	0	0	0	0	0	0	0	0	0	0	0	0	0	0	0	0	0	0	0	0	0	0	0	0	0	0	0	0	0	0	0	0
937	P16581;Q5TI75;Q5TI73;Q5TI72;Q5TI74	P16581;Q5TI75;Q5TI73;Q5TI72;Q5TI74	E-selectin	SELE	sp|P16581|LYAM2_HUMAN E-selectin OS=Homo sapiens GN=SELE PE=1 SV=1;tr|Q5TI75|Q5TI75_HUMAN E-selectin OS=Homo sapiens GN=SELE PE=4 SV=1;tr|Q5TI73|Q5TI73_HUMAN E-selectin OS=Homo sapiens GN=SELE PE=4 SV=1;tr|Q5TI72|Q5TI72_HUMAN E-selectin OS=Homo sapiens GN=	5	5	5	5	0	1	3	1	1	0	1	1	2	0	2	3	1	1	1	0	0	2	0	0	0	1	3	1	1	0	1	1	2	0	2	3	1	1	1	0	0	2	0	0
938	P16871-4;P16871-3;P16871-2;P16871	P16871-4;P16871-3;P16871-2;P16871	Interleukin-7 receptor subunit alpha	IL7R	sp|P16871-4|IL7RA_HUMAN Isoform 2 of Interleukin-7 receptor subunit alpha OS=Homo sapiens GN=IL7R;sp|P16871-3|IL7RA_HUMAN Isoform 4 of Interleukin-7 receptor subunit alpha OS=Homo sapiens GN=IL7R;sp|P16871-2|IL7RA_HUMAN Isoform 3 of Interleukin-7 receptor	4	3	3	1	0	0	0	0	0	0	0	0	0	0	1	0	0	0	0	0	0	0	1	0	0	0	0	0	0	0	0	0	0	0	0	0	0	0	0	0	0	0	0	0
939	P16930;H3BNP8	P16930	Fumarylacetoacetase	FAH	sp|P16930|FAAA_HUMAN Fumarylacetoacetase OS=Homo sapiens GN=FAH PE=1 SV=2	2	22	22	0	2	2	2	6	4	5	5	2	4	3	6	4	7	6	4	2	8	3	8	5	0	0	0	0	0	0	0	0	0	0	0	0	0	0	0	0	0	0	0	0
940	P17050	P17050	Alpha-N-acetylgalactosaminidase	NAGA	sp|P17050|NAGAB_HUMAN Alpha-N-acetylgalactosaminidase OS=Homo sapiens GN=NAGA PE=1 SV=2	1	2	2	2	0	0	0	0	0	0	0	0	0	0	0	0	0	0	0	0	0	0	0	0	0	0	0	0	0	0	0	0	0	0	0	0	0	0	0	0	0	0	0	0
941	P17066;P48741	P17066;P48741	Heat shock 70 kDa protein 6;Putative heat shock 70 kDa protein 7	HSPA6;HSPA7	sp|P17066|HSP76_HUMAN Heat shock 70 kDa protein 6 OS=Homo sapiens GN=HSPA6 PE=1 SV=2;sp|P48741|HSP77_HUMAN Putative heat shock 70 kDa protein 7 OS=Homo sapiens GN=HSPA7 PE=5 SV=2	2	9	3	3	4	2	4	2	2	6	3	4	1	2	3	4	1	3	4	1	4	5	4	4	1	0	0	0	1	1	1	1	0	0	1	1	1	1	1	0	1	1	1	0
942	P17174;P17174-2	P17174;P17174-2	Aspartate aminotransferase, cytoplasmic	GOT1	sp|P17174|AATC_HUMAN Aspartate aminotransferase, cytoplasmic OS=Homo sapiens GN=GOT1 PE=1 SV=3;sp|P17174-2|AATC_HUMAN Isoform 2 of Aspartate aminotransferase, cytoplasmic OS=Homo sapiens GN=GOT1	2	22	22	22	6	3	5	4	4	8	4	5	2	5	5	5	4	3	3	6	2	6	4	2	6	3	5	4	4	8	4	5	2	5	5	5	4	3	3	6	2	6	4	2
943	P17181-2;P17181-4;P17181-3;P17181	P17181-2;P17181-4;P17181-3;P17181	Interferon alpha/beta receptor 1	IFNAR1	sp|P17181-2|INAR1_HUMAN Isoform 2 of Interferon alpha/beta receptor 1 OS=Homo sapiens GN=IFNAR1;sp|P17181-4|INAR1_HUMAN Isoform 4 of Interferon alpha/beta receptor 1 OS=Homo sapiens GN=IFNAR1;sp|P17181-3|INAR1_HUMAN Isoform 3 of Interferon alpha/beta recep	4	1	1	1	0	0	0	1	1	0	0	0	0	0	0	0	0	0	0	0	0	0	0	0	0	0	0	1	1	0	0	0	0	0	0	0	0	0	0	0	0	0	0	0
944	P17301	P17301	Integrin alpha-2	ITGA2	sp|P17301|ITA2_HUMAN Integrin alpha-2 OS=Homo sapiens GN=ITGA2 PE=1 SV=1	1	5	5	1	0	1	1	1	1	1	1	1	1	0	2	1	1	0	1	2	1	1	1	0	0	0	0	0	0	0	0	0	0	0	0	0	0	0	0	1	0	0	1	0
945	P17516	P17516	Aldo-keto reductase family 1 member C4	AKR1C4	sp|P17516|AK1C4_HUMAN Aldo-keto reductase family 1 member C4 OS=Homo sapiens GN=AKR1C4 PE=1 SV=3	1	9	9	6	2	1	1	1	1	1	2	2	1	2	2	3	1	1	1	1	0	1	4	0	1	1	0	1	1	0	1	0	0	1	0	0	0	1	0	0	0	1	1	0
946	Q6GPI1;P17538;H3BTQ4;H3BP92;H3BMY1;J3QKZ2	Q6GPI1;P17538;H3BTQ4;H3BP92;H3BMY1;J3QKZ2	Chymotrypsinogen B2;Chymotrypsin B2 chain A;Chymotrypsin B2 chain B;Chymotrypsin B2 chain C;Chymotrypsinogen B;Chymotrypsin B chain A;Chymotrypsin B chain B;Chymotrypsin B chain C	CTRB2;CTRB1	sp|Q6GPI1|CTRB2_HUMAN Chymotrypsinogen B2 OS=Homo sapiens GN=CTRB2 PE=2 SV=2;sp|P17538|CTRB1_HUMAN Chymotrypsinogen B OS=Homo sapiens GN=CTRB1 PE=2 SV=1;tr|H3BTQ4|H3BTQ4_HUMAN Chymotrypsin B2 chain A (Fragment) OS=Homo sapiens GN=CTRB2 PE=3 SV=1;tr|H3BP92|	6	3	3	3	0	0	0	0	0	0	0	0	0	0	0	0	0	0	0	1	1	0	0	1	0	0	0	0	0	0	0	0	0	0	0	0	0	0	0	1	1	0	0	1
947	P17612-2;P17612;Q15136	P17612-2;P17612;Q15136	cAMP-dependent protein kinase catalytic subunit alpha	PRKACA;KIN27	sp|P17612-2|KAPCA_HUMAN Isoform 2 of cAMP-dependent protein kinase catalytic subunit alpha OS=Homo sapiens GN=PRKACA;sp|P17612|KAPCA_HUMAN cAMP-dependent protein kinase catalytic subunit alpha OS=Homo sapiens GN=PRKACA PE=1 SV=2;tr|Q15136|Q15136_HUMAN Prot	3	4	1	1	1	1	1	1	1	3	2	2	2	1	2	2	2	2	2	1	1	2	2	2	0	0	0	0	0	1	1	0	1	0	1	1	1	1	1	0	0	1	1	1
948	P17655;P17655-2	P17655;P17655-2	Calpain-2 catalytic subunit	CAPN2	sp|P17655|CAN2_HUMAN Calpain-2 catalytic subunit OS=Homo sapiens GN=CAPN2 PE=1 SV=6;sp|P17655-2|CAN2_HUMAN Isoform 2 of Calpain-2 catalytic subunit OS=Homo sapiens GN=CAPN2	2	10	10	10	0	0	0	0	0	0	0	0	0	1	1	0	0	0	0	0	0	1	1	0	0	0	0	0	0	0	0	0	0	1	1	0	0	0	0	0	0	1	1	0
949	P17813-2;P17813;F5GX88	P17813-2;P17813;F5GX88	Endoglin	ENG	sp|P17813-2|EGLN_HUMAN Isoform Short of Endoglin OS=Homo sapiens GN=ENG;sp|P17813|EGLN_HUMAN Endoglin OS=Homo sapiens GN=ENG PE=1 SV=2;tr|F5GX88|F5GX88_HUMAN Endoglin OS=Homo sapiens GN=ENG PE=4 SV=1	3	9	9	9	1	1	0	1	2	2	0	1	0	0	0	1	0	0	1	1	1	1	2	1	1	1	0	1	2	2	0	1	0	0	0	1	0	0	1	1	1	1	2	1
950	P17900;H0YBY3	P17900	Ganglioside GM2 activator;Ganglioside GM2 activator isoform short	GM2A	sp|P17900|SAP3_HUMAN Ganglioside GM2 activator OS=Homo sapiens GN=GM2A PE=1 SV=4	2	3	3	3	1	0	0	0	0	0	0	0	1	1	1	1	1	1	2	0	1	1	0	1	1	0	0	0	0	0	0	0	1	1	1	1	1	1	2	0	1	1	0	1
951	P18065;C9JMY1;C9JW52;H7C1H0	P18065;C9JMY1	Insulin-like growth factor-binding protein 2	IGFBP2	sp|P18065|IBP2_HUMAN Insulin-like growth factor-binding protein 2 OS=Homo sapiens GN=IGFBP2 PE=1 SV=2;tr|C9JMY1|C9JMY1_HUMAN Insulin-like growth factor-binding protein 2 OS=Homo sapiens GN=IGFBP2 PE=4 SV=1	4	10	10	10	4	5	5	4	5	6	6	5	6	6	4	5	6	7	7	2	5	8	7	5	4	5	5	4	5	6	6	5	6	6	4	5	6	7	7	2	5	8	7	5
952	P18136;P18135	P18136;P18135	Ig kappa chain V-III region HIC;Ig kappa chain V-III region HAH		sp|P18136|KV313_HUMAN Ig kappa chain V-III region HIC OS=Homo sapiens PE=1 SV=2;sp|P18135|KV312_HUMAN Ig kappa chain V-III region HAH OS=Homo sapiens PE=2 SV=1	2	4	2	0	4	3	4	3	4	4	3	4	4	3	3	3	4	3	4	4	4	4	2	3	0	0	0	0	0	0	0	0	0	0	0	0	0	0	0	0	0	0	0	0
953	P18206-2;P18206;Q5JQ13;P18206-3;A0A096LPE1	P18206-2;P18206;Q5JQ13	Vinculin	VCL	sp|P18206-2|VINC_HUMAN Isoform 1 of Vinculin OS=Homo sapiens GN=VCL;sp|P18206|VINC_HUMAN Vinculin OS=Homo sapiens GN=VCL PE=1 SV=4;tr|Q5JQ13|Q5JQ13_HUMAN Vinculin (Fragment) OS=Homo sapiens GN=VCL PE=1 SV=1	5	60	60	60	12	20	17	15	10	23	16	21	12	15	16	17	12	16	11	20	16	21	15	19	12	20	17	15	10	23	16	21	12	15	16	17	12	16	11	20	16	21	15	19
954	P18428	P18428	Lipopolysaccharide-binding protein	LBP	sp|P18428|LBP_HUMAN Lipopolysaccharide-binding protein OS=Homo sapiens GN=LBP PE=1 SV=3	1	14	14	14	7	8	9	9	10	11	12	7	9	10	10	12	7	12	8	6	8	8	9	8	7	8	9	9	10	11	12	7	9	10	10	12	7	12	8	6	8	8	9	8
955	P18669;Q8N0Y7	P18669	Phosphoglycerate mutase 1	PGAM1	sp|P18669|PGAM1_HUMAN Phosphoglycerate mutase 1 OS=Homo sapiens GN=PGAM1 PE=1 SV=2	2	13	13	7	3	4	3	5	3	4	2	5	2	4	2	3	3	2	1	2	3	1	1	3	2	2	1	2	1	1	2	3	1	3	1	2	2	0	0	1	2	0	0	1
956	P18827;E9PHH3;H7C1K4	P18827;E9PHH3;H7C1K4	Syndecan-1	SDC1	sp|P18827|SDC1_HUMAN Syndecan-1 OS=Homo sapiens GN=SDC1 PE=1 SV=3;tr|E9PHH3|E9PHH3_HUMAN Syndecan-1 OS=Homo sapiens GN=SDC1 PE=1 SV=1;tr|H7C1K4|H7C1K4_HUMAN Syndecan-1 (Fragment) OS=Homo sapiens GN=SDC1 PE=1 SV=1	3	2	2	2	0	0	0	0	1	1	1	1	2	1	0	1	1	0	0	1	1	0	0	0	0	0	0	0	1	1	1	1	2	1	0	1	1	0	0	1	1	0	0	0
957	P18850	P18850	Cyclic AMP-dependent transcription factor ATF-6 alpha;Processed cyclic AMP-dependent transcription factor ATF-6 alpha	ATF6	sp|P18850|ATF6A_HUMAN Cyclic AMP-dependent transcription factor ATF-6 alpha OS=Homo sapiens GN=ATF6 PE=1 SV=3	1	5	5	5	0	0	1	2	1	1	1	2	1	0	0	2	1	2	1	1	1	3	1	2	0	0	1	2	1	1	1	2	1	0	0	2	1	2	1	1	1	3	1	2
958	P19021-6;P19021;P19021-5;P19021-2;P19021-4;P19021-3;H7BYD9;D6RG20;F8W8D9;H0Y9I4	P19021-6;P19021;P19021-5;P19021-2;P19021-4;P19021-3;H7BYD9	Peptidyl-glycine alpha-amidating monooxygenase;Peptidylglycine alpha-hydroxylating monooxygenase;Peptidyl-alpha-hydroxyglycine alpha-amidating lyase	PAM	sp|P19021-6|AMD_HUMAN Isoform 6 of Peptidyl-glycine alpha-amidating monooxygenase OS=Homo sapiens GN=PAM;sp|P19021|AMD_HUMAN Peptidyl-glycine alpha-amidating monooxygenase OS=Homo sapiens GN=PAM PE=1 SV=2;sp|P19021-5|AMD_HUMAN Isoform 5 of Peptidyl-glycine	10	21	21	21	2	0	3	1	2	2	3	3	2	2	2	4	2	2	2	1	4	3	1	0	2	0	3	1	2	2	3	3	2	2	2	4	2	2	2	1	4	3	1	0
959	P19022;P19022-2;C9J8J8;C9J126	P19022;P19022-2	Cadherin-2	CDH2	sp|P19022|CADH2_HUMAN Cadherin-2 OS=Homo sapiens GN=CDH2 PE=1 SV=4;sp|P19022-2|CADH2_HUMAN Isoform 2 of Cadherin-2 OS=Homo sapiens GN=CDH2	4	16	16	16	1	2	1	0	1	1	1	1	1	2	1	2	2	0	2	1	1	1	0	1	1	2	1	0	1	1	1	1	1	2	1	2	2	0	2	1	1	1	0	1
960	P19320;P19320-3;P19320-2;E9PDD2	P19320;P19320-3;P19320-2;E9PDD2	Vascular cell adhesion protein 1	VCAM1	sp|P19320|VCAM1_HUMAN Vascular cell adhesion protein 1 OS=Homo sapiens GN=VCAM1 PE=1 SV=1;sp|P19320-3|VCAM1_HUMAN Isoform 3 of Vascular cell adhesion protein 1 OS=Homo sapiens GN=VCAM1;sp|P19320-2|VCAM1_HUMAN Isoform 2 of Vascular cell adhesion protein 1 O	4	38	38	38	8	10	9	8	10	11	9	11	11	11	9	11	8	9	10	10	10	14	16	10	8	10	9	8	10	11	9	11	11	11	9	11	8	9	10	10	10	14	16	10
961	P19338;H7BY16	P19338	Nucleolin	NCL	sp|P19338|NUCL_HUMAN Nucleolin OS=Homo sapiens GN=NCL PE=1 SV=3	2	5	5	5	2	1	2	2	2	1	1	1	1	2	2	2	1	1	1	1	2	1	1	2	2	1	2	2	2	1	1	1	1	2	2	2	1	1	1	1	2	1	1	2
962	P19367-4;P19367-2;P19367;P19367-3;B1AR63;B1AR62;B1AR61;Q2TB90	P19367-4;P19367-2;P19367;P19367-3	Hexokinase-1	HK1	sp|P19367-4|HXK1_HUMAN Isoform 4 of Hexokinase-1 OS=Homo sapiens GN=HK1;sp|P19367-2|HXK1_HUMAN Isoform 2 of Hexokinase-1 OS=Homo sapiens GN=HK1;sp|P19367|HXK1_HUMAN Hexokinase-1 OS=Homo sapiens GN=HK1 PE=1 SV=3;sp|P19367-3|HXK1_HUMAN Isoform 3 of Hexokinas	8	11	11	11	2	0	0	2	3	3	4	2	2	2	1	1	2	3	3	1	1	3	2	3	2	0	0	2	3	3	4	2	2	2	1	1	2	3	3	1	1	3	2	3
963	P19652	P19652	Alpha-1-acid glycoprotein 2	ORM2	sp|P19652|A1AG2_HUMAN Alpha-1-acid glycoprotein 2 OS=Homo sapiens GN=ORM2 PE=1 SV=2	1	7	5	5	7	7	7	7	7	7	7	7	7	7	7	7	7	7	7	7	7	7	7	7	5	5	5	5	5	5	5	5	5	5	5	5	5	5	5	5	5	5	5	5
964	P19823;A0A087WTE1;Q5T987	P19823;A0A087WTE1	Inter-alpha-trypsin inhibitor heavy chain H2	ITIH2	sp|P19823|ITIH2_HUMAN Inter-alpha-trypsin inhibitor heavy chain H2 OS=Homo sapiens GN=ITIH2 PE=1 SV=2;tr|A0A087WTE1|A0A087WTE1_HUMAN Inter-alpha-trypsin inhibitor heavy chain H2 OS=Homo sapiens GN=ITIH2 PE=1 SV=1	3	48	48	1	32	32	32	32	32	33	31	33	33	34	33	32	32	32	34	37	34	36	33	35	0	0	0	0	0	1	0	1	1	1	1	1	1	0	1	1	1	1	1	1
965	P19827;P19827-3;H7C0N0;F8WAS2;B5MCP1;H7C5I0;CON__Q0VCM5	P19827;P19827-3	Inter-alpha-trypsin inhibitor heavy chain H1	ITIH1	sp|P19827|ITIH1_HUMAN Inter-alpha-trypsin inhibitor heavy chain H1 OS=Homo sapiens GN=ITIH1 PE=1 SV=3;sp|P19827-3|ITIH1_HUMAN Isoform 3 of Inter-alpha-trypsin inhibitor heavy chain H1 OS=Homo sapiens GN=ITIH1	7	51	51	10	35	37	37	37	36	35	37	36	37	36	37	38	37	37	36	36	37	38	37	35	8	8	8	8	8	8	8	8	8	8	8	8	9	8	8	8	8	8	8	9
966	P19827-2	P19827-2	Inter-alpha-trypsin inhibitor heavy chain H1	ITIH1	sp|P19827-2|ITIH1_HUMAN Isoform 2 of Inter-alpha-trypsin inhibitor heavy chain H1 OS=Homo sapiens GN=ITIH1	1	43	2	2	28	29	30	29	28	27	29	29	29	28	30	31	28	30	28	28	29	30	30	26	1	0	1	0	0	0	0	1	0	0	1	1	0	1	0	0	0	0	1	0
967	P19957	P19957	Elafin	PI3	sp|P19957|ELAF_HUMAN Elafin OS=Homo sapiens GN=PI3 PE=1 SV=3	1	2	2	2	0	0	0	0	0	0	0	0	0	0	0	0	0	0	0	0	0	0	0	0	0	0	0	0	0	0	0	0	0	0	0	0	0	0	0	0	0	0	0	0
968	P19971;C9JGI3;P19971-2	P19971;C9JGI3;P19971-2	Thymidine phosphorylase	TYMP	sp|P19971|TYPH_HUMAN Thymidine phosphorylase OS=Homo sapiens GN=TYMP PE=1 SV=2;tr|C9JGI3|C9JGI3_HUMAN Thymidine phosphorylase (Fragment) OS=Homo sapiens GN=TYMP PE=1 SV=1;sp|P19971-2|TYPH_HUMAN Isoform 2 of Thymidine phosphorylase OS=Homo sapiens GN=TYMP	3	15	15	15	2	2	0	1	3	3	0	1	4	3	3	2	1	1	3	3	3	2	2	4	2	2	0	1	3	3	0	1	4	3	3	2	1	1	3	3	3	2	2	4
969	P20023-2;P20023;P20023-4;P20023-3;Q5SR47	P20023-2;P20023;P20023-4;P20023-3;Q5SR47	Complement receptor type 2	CR2	sp|P20023-2|CR2_HUMAN Isoform B of Complement receptor type 2 OS=Homo sapiens GN=CR2;sp|P20023|CR2_HUMAN Complement receptor type 2 OS=Homo sapiens GN=CR2 PE=1 SV=2;sp|P20023-4|CR2_HUMAN Isoform D of Complement receptor type 2 OS=Homo sapiens GN=CR2;sp|P20	5	16	16	16	1	2	1	1	1	1	1	1	2	1	1	2	2	1	5	2	2	2	1	3	1	2	1	1	1	1	1	1	2	1	1	2	2	1	5	2	2	2	1	3
970	P20142	P20142	Gastricsin	PGC	sp|P20142|PEPC_HUMAN Gastricsin OS=Homo sapiens GN=PGC PE=1 SV=1	1	1	1	1	0	0	0	0	0	0	0	0	0	0	0	0	0	0	0	0	0	0	0	0	0	0	0	0	0	0	0	0	0	0	0	0	0	0	0	0	0	0	0	0
971	P20333-2;P20333;B5A977	P20333-2;P20333;B5A977	Tumor necrosis factor receptor superfamily member 1B;Tumor necrosis factor receptor superfamily member 1b, membrane form;Tumor necrosis factor-binding protein 2	TNFRSF1B;TNFR1B	sp|P20333-2|TNR1B_HUMAN Isoform 2 of Tumor necrosis factor receptor superfamily member 1B OS=Homo sapiens GN=TNFRSF1B;sp|P20333|TNR1B_HUMAN Tumor necrosis factor receptor superfamily member 1B OS=Homo sapiens GN=TNFRSF1B PE=1 SV=3;tr|B5A977|B5A977_HUMAN So	3	3	3	3	0	0	0	0	0	0	0	0	0	0	0	0	0	0	0	0	0	0	0	0	0	0	0	0	0	0	0	0	0	0	0	0	0	0	0	0	0	0	0	0
[truncated: 940 more rows]
[truncated: 28 more columns]
