# Supplementary material for: Proteomic Discovery of Plasma Protein Biomarkers and Development of Models Predicting Prognosis of High-Grade Serous Ovarian Carcinoma
Source: Mol Cell Proteomics. 2023 Jan 17;22(3):100502. doi: 10.1016/j.mcpro.2023.100502 (PMC9972571; doi:10.1016/j.mcpro.2023.100502)
Supplement: Supplemental table 4 [file mmc4.xlsx]

## Sheet: Supplementary Table 4
Supplementary Table 4. List of the differentially expressed proteins between good and poor prognosis patients in discovery stage
No.	G.P 1	G.P 2	G.P 3	G.P 4	G.P 5	G.P 6	G.P 7	G.P 8	G.P 9	G.P 10	P.P 1	P.P 2	P.P 3	P.P 4	P.P 5	P.P 6	P.P 7	P.P 8	P.P 9	P.P 10	Student's T-test Significant good_poor	Student's T-test significant	Peptides	Razor + unique peptides	Unique peptides	Sequence coverage [%]	Unique + razor sequence coverage [%]	Unique sequence coverage [%]	Mol. weight [kDa]	Q-value	Score	Intensity	MS/MS count	-Log Student's T-test p-value good_poor	Log2_foldchange (good vs poor)	Student's T-test Test statistic good_poor	Majority protein IDs	Protein names	Gene names
1	11.0338	9.18982	9.36287	10.8731	14.4256	7.88932	18.0441	13.2632	21.228	19.5214	20.9207	20.549	20.0028	20.856	20.1683	20.0812	22.0755	20.3844	22.3479	22.4916	+	good_poor	3	3	2	19.4	19.4	13.1	18.297	0.0023585	3.6388	280470000	3	3.99464	-7.5046	-4.96002	E9PNR9;E9PQ98;E9PIX6;H0YDE4;E9PKG1;H7C2I1;Q99873-3;Q99873-2;Q99873-4;Q99873;A0A087X1W2	Protein arginine N-methyltransferase 1	PRMT1
2	16.773	11.8823	14.7533	12.0385	10.4179	9.99264	14.706	10.8247	18.2227	21.0805	14.5523	22.2323	21.4759	22.7582	22.9325	22.8397	22.0105	21.3174	22.8156	22.415	+	good_poor	9	9	9	8.6	8.6	8.6	195.56	0	20.022	5050200000	14	4.27847	-7.46582	-5.26358	Q9Y4D7-2;Q9Y4D7	Plexin-D1	PLXND1
3	13.4488	10.7015	11.7761	10.6919	15.2438	8.28258	18.7528	11.5689	14.8833	9.25999	18.2884	17.9787	18.2667	18.0631	18.0113	19.2281	18.6585	18.5948	17.569	18.0269	+	good_poor	4	4	4	14.9	14.9	14.9	43.97	0	38.55	445540000	10	4.73879	-5.80759	-5.7664	Q08ET2;O15389	Sialic acid-binding Ig-like lectin 14;Sialic acid-binding Ig-like lectin 5	SIGLEC14;SIGLEC5
4	10.2188	10.9844	10.168	10.186	12.3834	14.8278	7.13086	13.0776	16.4662	16.8289	15.7694	14.269	20.9373	21.9446	16.0088	16.8621	8.29607	21.3025	21.8225	19.0873	+	good_poor	12	12	12	39.8	39.8	39.8	47.367	0	26.78	1163200000	24	2.31688	-5.40277	-3.21317	P15086	Carboxypeptidase B	CPB1
5	11.0499	10.4324	7.64955	13.4156	14.4898	11.7276	14.5446	14.4137	10.6719	8.99305	12.2405	16.5203	18.2557	18.2896	17.7751	15.7252	22.6424	10.8835	17.7403	16.9334	+	good_poor	6	6	6	22.6	22.6	22.6	35.882	0	12.649	451380000	10	2.92127	-4.96178	-3.84029	P09525;Q6P452;P09525-2	Annexin A4;Annexin	ANXA4
6	9.90716	9.88877	12.1563	11.4439	11.9164	16.1718	9.75042	16.292	16.6384	9.2083	21.9377	9.95905	18.5044	18.6702	17.6844	16.9962	13.7391	16.913	18.9023	18.3037	+	good_poor	19	19	18	66.3	66.3	60	40.221	0	149.87	8765800000	78	2.56827	-4.82367	-3.47505	P08319;P08319-2;D6R9K8;D6RIB1	Alcohol dehydrogenase 4	ADH4
7	26.7269	22.5388	17.9152	12.0113	21.5184	25.1286	24.8016	24.8721	25.2255	11.6852	25.6024	25.5953	26.4357	25.4065	24.3092	25.828	26.3613	25.7925	26.2027	26.6768	+	good_poor	3	3	2	38.9	38.9	31.5	11.342	0.0034503	3.3473	7223400000	10	1.73699	-4.5787	-2.59414	P01719	Ig lambda chain V-V region DEL
8	16.2499	11.0489	11.9291	10.6484	18.3418	10.8869	13.9801	11.7061	6.30569	14.4335	10.8906	15.3344	16.4501	19.2823	14.337	18.0506	20.263	19.3014	19.2651	16.3167	+	good_poor	19	19	19	57.9	57.9	57.9	47.517	0	111.31	8801800000	58	2.24317	-4.3961	-3.13587	P00505;P00505-2	Aspartate aminotransferase, mitochondrial	GOT2
9	17.788	13.4551	17.4597	16.8407	14.6363	10.2625	9.19474	9.98992	9.86379	10.6359	17.7893	18.4573	17.3759	13.2979	27.9998	17.304	14.839	12.4012	16.5499	17.7882	+	good_poor	2	2	2	15	15	15	20.662	0.0083551	2.6007	3357300000	2	1.672	-4.3676	-2.52264	F8VQX6;H0YI09;Q9H8H3	Methyltransferase-like protein 7A	METTL7A
10	11.6604	14.2151	16.3905	10.8009	17.0275	13.1971	19.824	20.2688	13.9845	11.5835	19.7519	20.1441	20.2183	19.3771	19.9955	19.2074	16.4986	19.8802	16.0671	20.8818	+	good_poor	18	18	18	51.7	51.7	51.7	59.057	0	223.12	8728100000	76	2.73283	-4.30697	-3.64552	A0A087WUL0;Q3LXA3;H0YCY6;Q3LXA3-2	Bifunctional ATP-dependent dihydroxyacetone kinase/FAD-AMP lyase (cyclizing);ATP-dependent dihydroxyacetone kinase;FAD-AMP lyase (cyclizing)	TKFC;DAK
11	10.6393	11.207	11.3667	18.7319	11.6877	18.2192	10.5926	17.7795	17.9233	20.2416	20.1358	19.6711	18.6761	20.942	19.3426	17.942	18.1488	18.5387	18.7054	18.6357	+	good_poor	2	2	2	7.1	7.1	7.1	35.078	0.00074571	7.081	386700000	6	2.35296	-4.23494	-3.25091	O00602;A0A087WVE2	Ficolin-1	FCN1
12	13.9314	16.8819	17.6885	16.2817	15.0108	17.1769	15.9809	18.4265	15.8012	16.8607	16.5937	19.6556	21.6993	20.7959	20.6166	20.9193	21.487	21.2825	21.2553	19.9379	+	good_poor	13	13	13	19.7	19.7	19.7	102	0	25.721	2090000000	17	5.30109	-4.02025	-6.40207	Q7KZF4	Staphylococcal nuclease domain-containing protein 1	SND1
13	9.63726	15.7652	14.5742	17.1544	12.8114	9.73274	12.5179	18.8335	12.771	18.1312	18.6182	18.2447	18.0302	19.4275	19.3957	18.0948	12.6456	18.7233	19.7008	19.2067	+	good_poor	14	14	14	55.6	55.6	55.6	41.564	0	149.99	1429900000	34	2.39904	-4.01587	-3.29903	Q15435;H7C003;C9JD73;Q15435-2;B5MBZ8;C9J177;Q15435-3;Q15435-5;Q15435-4	Protein phosphatase 1 regulatory subunit 7	PPP1R7
14	12.1335	15.7534	17.6706	9.05329	7.08801	17.7268	12.8038	9.98005	8.73104	15.8803	10.6559	18.6933	16.102	19.8877	15.2521	16.2363	19.8555	19.7637	17.1322	13.1535	+	good_poor	2	2	2	43.8	43.8	43.8	8.1203	0.0017964	3.786	93524000	4	1.68305	-3.99115	-2.53483	Q14508-2;Q14508-3;Q14508	WAP four-disulfide core domain protein 2	WFDC2
15	13.9502	12.9724	16.0799	12.0093	5.54369	8.97044	11.1801	10.7139	16.5645	14.3145	17.5762	17.4166	17.1924	17.5157	12.5304	16.5037	16.9359	16.5132	14.5773	13.4012	+	good_poor	4	4	4	14.2	14.2	14.2	47.873	0	12.889	270900000	5	2.24945	-3.78639	-3.14247	Q9UNS2;H7C3P9;Q9UNS2-2;J3QKR0;C9JLV5	COP9 signalosome complex subunit 3	COPS3
16	9.71482	8.85215	14.183	11.5388	15.734	15.0878	16.2488	16.54	15.1545	15.0311	18.8725	16.8849	18.949	15.7121	13.9552	16.7631	16.351	25.0547	16.1599	16.207	+	good_poor	16	16	16	48.8	48.8	48.8	45.884	0	323.31	13655000000	77	1.96494	-3.68241	-2.84095	Q03154;Q03154-4;Q03154-2;C9JMV9;Q03154-3;C9JYZ0;F8WC59	Aminoacylase-1	ACY1;ABHD14A-ACY1
17	11.6669	11.1534	16.9935	12.4479	12.5842	12.2639	12.177	17.9623	12.7228	15.384	20.6032	20.14	18.2086	15.7626	20.1966	19.8714	11.2757	12.5206	18.9639	12.0263	+	good_poor	27	1	1	67.9	3	3	56.967	0	132.44	4320100000	34	1.60312	-3.4213	-2.44619	A0A087WYS1;E7EUC7;Q16851	UTP--glucose-1-phosphate uridylyltransferase	UGP2
18	14.5587	11.5615	10.6393	12.0181	10.0143	18.6298	17.6876	12.0823	16.586	11.3722	18.8435	17.5483	17.8241	18.6705	19.914	10.4282	12.9665	15.4567	19.5036	15.7789	+	good_poor	4	1	1	12.8	4.7	4.7	39.821	0.0056433	3.1965	136560000	3	1.47472	-3.17846	-2.30162	P17612-2;P17612;Q15136	cAMP-dependent protein kinase catalytic subunit alpha	PRKACA;KIN27
19	12.192	6.14407	14.5718	18.9766	16.2935	16.634	11.8966	15.9187	16.3605	17.8397	17.382	16.3517	16.1446	17.494	18.2884	19.7043	17.8559	18.2834	17.4258	19.2799	+	good_poor	19	19	19	38.3	38.3	38.3	67.56	0	41.477	1274600000	31	1.68621	-3.13825	-2.53832	P29350;P29350-3;P29350-4;P29350-2	Tyrosine-protein phosphatase non-receptor type 6	PTPN6
20	17.3219	16.2445	15.2448	14.917	15.3792	14.9901	15.6061	17.8591	16.4923	20.0497	20.6707	20.2404	20.355	20.4676	20.2115	20.3028	13.4242	20.1555	19.4743	20.0258	+	good_poor	12	12	12	13.6	13.6	13.6	147.46	0	52.278	2750100000	45	2.73675	-3.1223	-3.64958	Q9ULI3;Q9ULI3-2	Protein HEG homolog 1	HEG1
21	12.1859	9.47461	18.1463	18.7387	16.9641	16.4809	9.58708	17.3718	13.7029	13.6407	16.6854	18.3266	17.1311	16.271	19.0147	17.4846	17.9184	15.5966	17.964	19.6141	+	good_poor	4	4	2	17.8	17.8	9.3	29.263	0	8.3466	309220000	6	1.72651	-2.97134	-2.58265	P08861	Chymotrypsin-like elastase family member 3B	CELA3B
22	9.03388	7.76052	15.7504	11.4513	10.5752	8.28581	17.2494	15.8306	12.6884	16.4763	15.9521	15.3732	15.9618	16.521	16.0404	15.2929	16.6389	12.4594	13.6248	16.7761	+	good_poor	4	4	4	8.3	8.3	8.3	63.544	0	29.398	614310000	7	1.57568	-2.95387	-2.41553	P28799;K7EKL3;P28799-3;P28799-2;K7EQ05	Granulins;Acrogranin;Paragranulin;Granulin-1;Granulin-2;Granulin-3;Granulin-4;Granulin-5;Granulin-6;Granulin-7	GRN
23	16.0959	13.5829	15.9281	9.1136	8.81462	15.3481	16.1985	12.8935	17.0356	7.66184	16.6259	12.8596	17.1913	17.2048	13.0632	16.5931	13.6707	16.4675	19.5134	18.8045	+	good_poor	4	4	4	22.5	22.5	22.5	24.68	0	13.678	457810000	11	1.39427	-2.93212	-2.20947	Q92520;C9JP35;C9JMN4	Protein FAM3C	FAM3C
24	14.1996	7.97846	12.7895	9.13686	12.578	11.8224	11.5419	5.8748	14.4677	10.6646	14.886	15.6278	14.0265	11.7833	14.8482	16.0498	11.6958	15.7901	12.251	13.2796	+	good_poor	10	10	10	8.7	8.7	8.7	138.94	0	43.675	1119600000	22	1.99084	-2.91844	-2.86866	P02452	Collagen alpha-1(I) chain	COL1A1
25	11.6673	10.448	13.1625	12.1463	10.099	15.9109	10.7393	12.9833	12.0751	8.5696	14.9218	15.5824	11.8109	15.9782	18.4932	8.7078	17.0632	14.616	17.9983	11.3563	+	good_poor	5	5	5	12.1	12.1	12.1	61.247	0	8.4745	1096200000	10	1.59207	-2.87268	-2.43386	O14773;O14773-2	Tripeptidyl-peptidase 1	TPP1
26	16.7281	10.8654	15.0199	12.221	11.1512	8.7752	11.3472	11.2415	15.6503	16.6873	18.5008	16.6576	16.4251	15.7164	17.792	12.3046	16.0167	15.1713	13.1251	16.5519	+	good_poor	3	3	3	22.8	22.8	22.8	20.838	0.0023148	3.394	280480000	5	1.80016	-2.85744	-2.66313	P17900	Ganglioside GM2 activator;Ganglioside GM2 activator isoform short	GM2A
27	10.1176	10.0193	12.612	12.5392	17.0967	15.1845	9.9675	10.734	11.2218	13.1633	12.4402	12.8702	16.8013	14.8371	17.779	17.2264	16.1501	17.2478	12.3076	12.6079	+	good_poor	14	14	14	9.9	9.9	9.9	245.44	0	29.923	496110000	18	1.78928	-2.76117	-2.65127	E7EVA0;P27816-6;P27816;P27816-2	Microtubule-associated protein;Microtubule-associated protein 4	MAP4
28	13.6695	10.5619	10.5342	18.1985	12.7381	11.017	12.9612	11.2615	12.602	13.9312	13.9517	10.6609	13.8037	16.8686	16.7664	17.5167	13.667	16.0055	16.1759	17.6496	+	good_poor	48	2	2	71.4	1.4	1.4	80.64	0.000693	5.8175	6034800000	22	1.68639	-2.55909	-2.53852	P06396-2	Gelsolin	GSN
29	14.7679	16.828	11.4804	12.1134	17.6319	13.6379	14.5229	16.8754	17.59	16.3331	17.8131	19.1803	17.0136	18.1593	17.7427	17.8575	15.5575	16.2937	16.8182	18.4518	+	good_poor	33	33	2	38.6	38.6	2.8	124.57	0	195.82	6484200000	114	2.06793	-2.31067	-2.95078	P54289;P54289-5;P54289-2	Voltage-dependent calcium channel subunit alpha-2/delta-1;Voltage-dependent calcium channel subunit alpha-2-1;Voltage-dependent calcium channel subunit delta-1	CACNA2D1
30	14.6399	10.6194	15.5848	15.8189	18.9228	15.8522	16.9388	16.9447	16.1881	17.2166	17.6347	19.5735	16.9215	18.1108	19.2967	18.0774	17.4705	18.2053	18.0515	18.1235	+	good_poor	57	53	52	32.7	31	30.4	275.66	0	171.08	4322400000	65	2.21302	-2.27394	-3.10417	O75369-2;O75369-9;O75369;O75369-8;O75369-6;O75369-3;E7EN95;O75369-7;O75369-5;O75369-4	Filamin-B	FLNB
31	11.9311	16.8002	14.4644	17.2947	13.8124	17.8081	9.66468	16.1232	15.1094	17.1877	17.7196	17.3219	18.5685	18.3281	15.7492	17.1288	17.5872	18.2737	15.2352	15.7275	+	good_poor	13	13	13	7.3	7.3	7.3	265.05	0	60.403	1671700000	23	1.51813	-2.14439	-2.35082	P13611-2;P13611;E9PF17;P13611-4;P13611-3;P13611-5;D6RGZ6	Versican core protein	VCAN
32	11.7406	14.9471	13.1697	16.4115	12.8803	9.95422	14.8233	16.0368	15.4863	16.7336	17.1543	16.9601	18.342	16.8407	18.7192	15.7405	13.5193	13.5923	16.7424	15.4512	+	good_poor	11	11	11	18.2	18.2	18.2	93.768	0	46.654	1991700000	31	1.50452	-2.08788	-2.33543	Q02487-2;Q02487	Desmocollin-2	DSC2
33	14.242	17.8486	14.4155	9.66039	14.1128	15.2274	15.0046	15.6288	15.1192	16.604	17.0076	15.8244	16.8659	17.265	18.5643	18.0345	16.592	14.4234	16.0387	17.9676	+	good_poor	7	7	7	24.9	24.9	24.9	43.923	0	65.851	1211000000	23	1.80292	-2.07203	-2.66612	Q13508;Q13508-2;Q13508-3;E7ESB3	Ecto-ADP-ribosyltransferase 3;NAD(P)(+)--arginine ADP-ribosyltransferase	ART3
34	14.7106	13.7634	15.2429	16.2557	15.4833	17.0485	15.5163	16.4088	16.5359	11.8976	18.0628	15.8227	17.1106	17.6534	16.9393	16.6475	16.306	17.9052	14.8873	18.2583	+	good_poor	28	28	28	50.1	50.1	50.1	96.81	0	323.31	12689000000	85	1.95241	-1.673	-2.82752	Q9UI17;Q8TCC6	Dimethylglycine dehydrogenase, mitochondrial	DMGDH
35	15.1613	15.1859	18.9658	15.2428	17.7029	11.2035	15.8323	18.0989	16.5203	15.8983	18.127	18.8209	15.9746	18.1395	16.0234	18.0687	16.9416	17.5917	17.4904	19.013	+	good_poor	20	20	20	39.4	39.4	39.4	82.265	0	144.63	3654800000	61	1.36152	-1.63786	-2.17157	P54802	Alpha-N-acetylglucosaminidase;Alpha-N-acetylglucosaminidase 82 kDa form;Alpha-N-acetylglucosaminidase 77 kDa form	NAGLU
36	14.2692	15.2685	14.5894	16.8061	13.48	15.6547	17.186	15.3282	15.565	16.3764	17.5453	15.4099	17.5781	17.7961	18.383	17.4604	15.5906	14.908	17.4168	17.3263	+	good_poor	11	11	11	13.1	13.1	13.1	109.45	0	114.48	3694900000	39	1.98501	-1.4891	-2.86242	P10721-2;P10721;P10721-3	Mast/stem cell growth factor receptor Kit	KIT
37	18.2158	16.5656	13.9286	16.7673	12.5088	17.1483	16.745	16.3896	17.5579	18.2906	17.998	17.2474	18.0059	18.1749	19.4702	18.1691	17.0451	17.0763	18.7913	16.7584	+	good_poor	15	15	15	47.8	47.8	47.8	46.53	0	139.81	5482700000	44	1.45949	-1.46189	-2.28427	P00966;Q5T6L6	Argininosuccinate synthase	ASS1
38	15.2803	17.0193	19.1745	17.7084	17.091	17.502	18.2492	17.5308	18.5107	17.8357	17.8142	19.1284	23.3258	19.8914	18.5374	19.1097	16.1991	18.2362	18.4677	19.3976	+	good_poor	28	28	28	40	40	40	120.32	0	323.31	19955000000	155	1.33085	-1.42056	-2.13585	F5GZZ9;Q86VB7-3;Q86VB7;Q86VB7-2;C9JHR8;Q86VB7-4	Scavenger receptor cysteine-rich type 1 protein M130;Soluble CD163	CD163
39	13.2132	17.6984	17.67	17.722	18.5056	17.2733	19.5353	18.0642	17.2492	18.3785	20.3616	18.1883	18.2697	19.2185	17.6028	18.6338	19.8326	18.1268	19.458	19.4073	+	good_poor	9	9	9	29.2	29.2	29.2	51.045	0	48.886	1781800000	21	1.49165	-1.37897	-2.32085	P05186-3;P05186;P05186-2	Alkaline phosphatase, tissue-nonspecific isozyme	ALPL
40	20.3101	18.7239	19.5719	19.5543	14.5798	18.2364	20.555	19.5906	19.8626	20.1875	20.7441	20.6906	20.7634	21.0331	20.2551	19.6121	20.3962	20.1796	20.5318	20.4833	+	good_poor	5	5	5	36.2	36.2	36.2	32.55	0	131.61	2148300000	23	1.55493	-1.35173	-2.39226	P07307-3;P07307-2;P07307	Asialoglycoprotein receptor 2	ASGR2
41	18.1623	17.7459	16.3701	18.7548	15.8783	20.5272	19.1138	18.6932	17.8878	20.2861	19.2688	19.5427	19.7762	20.6736	18.9776	19.4392	20.3256	19.8108	18.6715	19.2959	+	good_poor	14	14	0	48.3	48.3	0	50.151	0	209.84	4790100000	48	1.59176	-1.23625	-2.4335	P68363;Q71U36-2;Q71U36;P68363-2	Tubulin alpha-1B chain;Tubulin alpha-1A chain	TUBA1B;TUBA1A
42	16.6551	14.718	16.2075	16.5968	16.1858	17.163	14.5969	17.2633	14.6581	15.3917	18.0324	15.9498	15.0296	15.3796	19.1691	16.9391	17.7448	17.128	18.2504	17.4904	+	good_poor	5	5	3	11.1	11.1	6.3	57.948	0.0019342	4.6305	190650000	5	1.39198	-1.16772	-2.20683	P21589-2;P21589	5-nucleotidase	NT5E
43	24.6214	23.4432	24.2098	24.1588	24.5355	24.3942	24.8581	24.571	23.8875	24.3727	24.7678	24.8865	24.8058	24.9748	26.9289	25.4214	24.2169	28.937	24.7727	24.5941	+	good_poor	3	2	2	50.5	32	32	10.4	0.00076687	8.027	4397000000	35	1.55214	-1.12536	-2.38912	A0A087WTK4
44	17.6153	17.8742	15.0805	16.5691	15.8514	18.8111	18.72	16.8561	17.5107	17.7934	18.3584	19.1629	17.9698	19.0305	17.6947	17.8384	18.6246	18.0353	18.3496	18.5349	+	good_poor	32	32	32	43.1	43.1	43.1	106.87	0	260.53	7100200000	95	1.81611	-1.09174	-2.68046	Q14697;Q14697-2;F5H6X6;E9PKU7	Neutral alpha-glucosidase AB	GANAB
45	20.7611	20.8548	21.2617	19.8875	19.9444	21.3719	21.4061	22.4611	21.9039	21.819	22.0018	22.6971	22.9742	20.6281	23.5068	21.1251	23.9747	20.5363	21.3302	23.2248	+	good_poor	18	17	17	53.9	50.3	50.3	36.638	0	196.26	33150000000	144	1.37394	-1.03277	-2.18597	P07195;A8MW50	L-lactate dehydrogenase B chain;L-lactate dehydrogenase	LDHB
46	27.9115	28.6441	29.1154	28.9703	26.6429	27.1349	28.3092	29.3603	30.0884	28.3578	29.4091	29.7118	29.4784	29.0089	27.92	30.6594	30.2408	28.7686	29.34	30.1512	+	good_poor	7	7	7	42.9	42.9	42.9	8.647	0	28.688	77232000000	150	1.6225	-1.01537	-2.46777	K7ERI9;P02654;K7EJI9;K7ELM9;K7EPF9;K7EKP1	Apolipoprotein C-I;Truncated apolipoprotein C-I	APOC1
47	15.7344	17.3519	18.853	18.043	18.2543	19.0047	19.2615	18.2122	20.0645	19.3152	19.9191	20.0744	17.8394	19.6494	19.5243	18.8453	19.9851	19.125	19.6289	19.6542	+	good_poor	17	17	17	38.6	38.6	38.6	74.285	0	323.31	10160000000	121	1.48181	-1.01504	-2.30968	Q8NBP7	Proprotein convertase subtilisin/kexin type 9	PCSK9
48	19.2798	18.3859	18.9797	18.6637	17.6088	18.9127	18.5439	18.9526	18.4015	18.5219	19.6244	18.9753	19.3336	20.2831	20.8987	20.0354	18.5602	19.1268	19.7818	19.7164	+	good_poor	55	55	54	62.4	62.4	61.7	147.92	0	323.31	63446000000	283	2.96976	-1.00853	-3.8904	Q06278	Aldehyde oxidase	AOX1
49	27.2783	25.3117	25.9543	26.1206	26.2208	26.045	26.8323	26.9285	26.9381	26.1115	26.9618	27.3527	27.6266	27.3597	27.3261	26.4228	26.8445	28.3968	27.1844	28.0874	+	good_poor	4	4	2	40	40	16.5	12.332	0	11.724	16749000000	150	2.81662	-0.982144	-3.73216	A0A075B6K5		IGLV3-9
50	21.5912	18.9737	19.3609	19.8803	20.9889	21.0393	19.9936	20.3171	20.0439	19.8586	19.845	21.2301	20.6562	21.4932	23.3785	20.2281	20.7427	21.1795	21.6824	21.2888	+	good_poor	23	23	18	68.2	68.2	58.1	44.998	0	323.31	100500000000	272	1.6003	-0.967705	-2.44305	Q93088;E5RJH0	Betaine--homocysteine S-methyltransferase 1	BHMT
51	21.8578	23.5723	22.5443	22.3846	22.6314	21.4924	23.2552	23.9377	24.2269	22.9027	23.4521	23.8583	22.7964	23.7769	23.1425	24.9371	23.5161	24.1251	25.0828	23.7159	+	good_poor	3	2	2	26.8	19.7	19.7	14.553	0	57.38	16002000000	59	1.80711	-0.959782	-2.67068	P55056	Apolipoprotein C-IV	APOC4
52	20.2543	19.4532	20.2499	19.9445	19.0795	20.4925	20.1664	19.6416	20.2285	21.119	20.3975	20.5177	20.4062	20.9788	21.4838	20.5034	20.7911	21.1161	20.966	20.8266	+	good_poor	91	91	91	30.9	30.9	30.9	458.38	0	323.31	38947000000	345	2.56086	-0.735768	-3.46737	E7EPZ9;P22105-3;P22105;A0A087X0I0	Tenascin-X	TNXB
53	20.5168	20.6081	20.963	21.2541	21.0495	19.723	21.0959	20.8036	20.9569	20.5095	20.7538	20.9128	21.7067	21.6972	22.7458	21.7106	20.5507	21.8752	21.2187	21.0912	+	good_poor	13	13	13	57	57	57	35.816	0	251.81	14465000000	73	1.8617	-0.678225	-2.72987	Q13011;M0R248	Delta(3,5)-Delta(2,4)-dienoyl-CoA isomerase, mitochondrial	ECH1
54	25.5615	24.0984	25.2479	24.5457	25.5421	25.4709	25.2865	25.3043	24.7097	26.1038	26.0597	25.8627	25.7629	26.6465	26.4849	25.3757	25.4418	26.4695	25.034	25.457	+	good_poor	3	3	1	34.4	34.4	18	13.972	0	29.86	60528000000	87	1.80315	-0.672384	-2.66637	H0YL18;P61769;F5H6I0	Beta-2-microglobulin;Beta-2-microglobulin;Beta-2-microglobulin form pI 5.3	B2M
55	24.1771	24.7925	25.4436	24.3335	22.8098	23.8274	24.5097	23.9664	23.733	24.1243	25.8587	24.7063	24.3258	24.5379	24.6328	24.3665	25.6453	24.5695	24.7204	24.9975	+	good_poor	17	17	17	39.8	39.8	39.8	65.33	0	266.75	38392000000	248	1.57804	-0.664341	-2.41817	Q08380	Galectin-3-binding protein	LGALS3BP
56	16.8341	16.0365	16.8537	15.7329	17.6502	16.2754	15.8458	16.4956	16.6419	16.5105	17.5925	16.461	17.9706	17.8228	17.2767	17.1017	17.0617	16.8139	16.6024	16.7944	+	good_poor	16	16	16	15.8	15.8	15.8	135.76	0	158.67	5932400000	42	1.87916	-0.662117	-2.74873	P39060-2;P39060-1;P39060;H7BXV5;H7C457	Collagen alpha-1(XVIII) chain;Endostatin	COL18A1
57	26.2193	25.349	25.8287	25.8673	25.4566	25.613	27.0703	26.1102	26.8216	26.4922	26.8125	26.5349	26.481	27.3554	26.7225	26.6464	27.1639	26.1615	26.7365	26.5022	+	good_poor	10	10	10	41.2	41.2	41.2	26.016	0	323.31	316540000000	324	2.08578	-0.628845	-2.96974	P02745;X6RLJ0	Complement C1q subcomponent subunit A	C1QA
58	25.9398	24.6526	25.6644	26.1937	26.2372	25.6152	25.8763	26.1055	26.147	26.7601	26.1567	26.6182	26.0287	26.5481	27.0811	27.0074	26.0898	25.8043	26.4418	26.994	+	good_poor	3	2	2	36	26.3	26.3	12.141	0.0028868	3.3633	9997000000	62	1.62714	-0.557851	-2.47293	P01763	Ig heavy chain V-III region WEA
59	19.4685	20.4768	19.8321	18.8716	19.3382	19.3877	19.8546	20.7832	20.1662	20.2347	19.9178	20.6209	20.3661	19.7189	20.5836	20.125	20.6152	19.7764	21.0789	21.1139	+	good_poor	27	27	26	49.1	49.1	49.1	72.332	0	323.31	85152000000	475	1.43565	-0.550328	-2.25704	P11021	78 kDa glucose-regulated protein	HSPA5
60	25.8019	24.9564	24.8853	25.213	25.2913	25.0275	25.2638	25.4023	25.6566	25.7401	25.2651	25.0872	26.3899	25.775	26.2389	26.0858	25.6062	27.0039	25.6542	24.9508	+	good_poor	17	2	1	49.7	6.9	4.6	52.109	0.00070621	6.0838	23614000000	71	1.32767	-0.48187	-2.13214	A0A087WYE1		IGHG1
61	23.5769	23.3225	23.5296	23.1505	22.8844	22.6096	23.6144	23.1128	23.4945	23.3986	24.3133	24.3063	23.4758	23.6829	22.9781	23.3715	23.9758	23.7141	23.3414	23.8246	+	good_poor	37	12	12	58.8	21.9	21.9	83.267	0	323.31	164480000000	394	1.66567	-0.429001	-2.51564	P06681;P06681-3;B4DQI1;H0Y3H6;P06681-2;E9PDZ0	Complement C2;Complement C2b fragment;Complement C2a fragment	C2
62	25.8788	25.2409	25.5475	25.3249	24.921	25.1722	25.5617	25.2426	25.2418	25.9716	25.3747	25.2347	25.226	24.6619	24.748	24.578	24.7462	24.1765	25.3751	25.4963	+	good_poor	8	8	8	44.9	44.9	44.9	25.402	0	257.16	127950000000	392	1.74084	0.448574	2.59836	A0A087X1J7;P22352	Glutathione peroxidase;Glutathione peroxidase 3	GPX3
63	22.1964	21.0514	21.4889	20.9834	20.9535	20.1683	20.8611	20.8822	21.189	20.2589	21.1193	20.4153	20.6284	20.261	19.9032	20.4838	20.6466	20.2722	20.9535	20.2348	+	good_poor	2	2	2	4.1	4.1	4.1	69.463	0.006937	2.7689	1455400000	3	1.54456	0.511495	2.3806	Q8N1K5-2;Q8N1K5;Q8N1K5-4;Q8N1K5-3	Protein THEMIS	THEMIS
64	26.5351	26.4872	26.5635	25.6383	26.2083	24.7358	25.7396	26.7793	26.791	25.3462	25.0025	26.1312	25.4351	25.2204	25.7349	25.7555	25.5568	24.3975	25.2141	25.9065	+	good_poor	28	28	28	61.1	61.1	61.1	67.791	0	323.31	261640000000	745	1.56076	0.646979	2.39881	P00748	Coagulation factor XII;Coagulation factor XIIa heavy chain;Beta-factor XIIa part 1;Coagulation factor XIIa light chain	F12
65	27.4289	28.4589	27.8607	27.132	27.037	26.8782	28.2045	27.7338	28.3187	27.957	26.0386	26.9372	26.8348	27.0971	27.3899	27.0262	28.2863	26.8313	25.6786	28.1632	+	good_poor	23	7	7	66.1	37.9	37.9	39.029	0	18.056	86207000000	216	1.35359	0.672655	2.16236	P00739;P00739-2	Haptoglobin-related protein	HPR
66	20.5267	20.3937	19.4998	18.8081	19.1533	20.0022	19.6489	19.0168	19.684	19.8811	19.4578	19.7197	19.2492	18.8325	20.1058	18.5977	17.491	19.0169	18.56	18.479	+	good_poor	18	18	18	36.7	36.7	36.7	71.607	0	323.31	12441000000	107	1.57401	0.710512	2.41366	P43121;P43121-2	Cell surface glycoprotein MUC18	MCAM
67	21.9304	20.0725	21.9016	20.0011	21.4809	21.0574	21.2249	22.4312	21.5418	20.6857	21.4001	20.6865	20.3684	18.9336	21.2729	20.1121	21.2206	19.8643	19.8549	21.0315	+	good_poor	20	20	20	71.7	71.7	71.7	39.473	0	323.31	174490000000	553	1.32632	0.758272	2.13057	P05062;A0A087WXX2;Q5T7D5	Fructose-bisphosphate aldolase B;Fructose-bisphosphate aldolase	ALDOB
68	21.4692	20.2014	20.4732	20.6882	20.7286	18.6096	18.1537	19.6303	19.2206	19.2595	20.5855	18.5143	18.097	18.1356	18.8014	19.4027	19.0271	19.2927	18.8423	18.9776	+	good_poor	63	63	2	42.5	42.5	1.8	240.85	0	323.31	22769000000	251	1.37488	0.875805	2.18706	P24821;E9PC84;P24821-3;P24821-6	Tenascin	TNC
69	22.4478	21.416	20.8168	20.2784	21.3684	19.6549	19.4021	20.2018	19.7473	20.9378	20.2438	18.6936	19.9897	18.6959	19.3452	19.2003	19.7612	18.6379	19.8607	21.2474	+	good_poor	16	16	16	19.3	19.3	19.3	125.09	0	172.38	3939300000	50	1.79611	1.05957	2.65871	P35590;P35590-2	Tyrosine-protein kinase receptor Tie-1	TIE1
70	23.1637	24.0998	22.4696	22.5176	20.0414	23.7482	21.5616	24.1101	22.5284	23.6518	22.4539	22.3071	22.2239	21.3792	21.0721	20.1652	22.0366	22.1117	21.4819	21.3153	+	good_poor	16	4	4	42.7	15.1	15.1	42.051	0	91.157	42082000000	84	1.61855	1.13452	2.46337	P68133;P68032;P62736;P63267;Q5T8M8;Q5T8M7;A6NL76;P63267-2;C9JFL5;F6UVQ4;F6QUT6	Actin, alpha skeletal muscle;Actin, alpha cardiac muscle 1;Actin, aortic smooth muscle;Actin, gamma-enteric smooth muscle	ACTA1;ACTC1;ACTA2;ACTG2
71	19.1953	18.3207	17.5468	18.5984	18.5163	18.9822	16.4346	19.464	17.9879	19.8743	17.2121	17.6561	16.857	15.5009	18.0583	17.361	16.897	18.2962	18.5263	16.9067	+	good_poor	18	18	17	57.2	57.2	55.1	46.659	0	323.31	18703000000	122	1.89499	1.16488	2.76581	O75874	Isocitrate dehydrogenase [NADP] cytoplasmic	IDH1
72	19.3603	17.8784	18.1938	17.4076	18.0256	15.037	18.7458	18.5392	17.8094	17.7648	15.4641	16.1748	17.8356	16.8705	16.7658	17.6136	16.7021	17.3109	17.8913	14.1538	+	good_poor	7	7	7	12.9	12.9	12.9	80.858	0	31.455	1257800000	16	1.48857	1.19794	2.31735	Q9HCU0	Endosialin	CD248
73	22.228	21.9001	20.2838	22.5902	22.8047	23.5244	22.593	22.21	21.958	21.8891	21.7269	21.1037	21.4668	21.6051	21.3801	22.4383	19.8706	19.5325	20.367	20.3819	+	good_poor	4	4	4	46.2	46.2	46.2	10.469	0	46.05	3845700000	19	2.19198	1.21083	3.08201	J3QS39;J3QTR3;F5H6Q2;F5GYU3;F5H2Z3;F5H265;B4DV12;F5H388;F5H747;F5GXK7;J3QKN0;Q5PY61;Q96C32;P62987;P62979;P0CG47;P0CG48;M0R1V7;A0A087WV77;M0R1M6;M0R2S1;J3QLP7;J3QRK5;J3QSA3;K7EMA8;F5GZ39	Ubiquitin-60S ribosomal protein L40;Ubiquitin;60S ribosomal protein L40;Ubiquitin-40S ribosomal protein S27a;Ubiquitin;40S ribosomal protein S27a;Polyubiquitin-B;Ubiquitin;Polyubiquitin-C;Ubiquitin	UBB;RPS27A;UBC;UBA52;UBBP4
74	23.7669	23.0835	23.7694	22.6202	23.5158	21.8614	23.5426	23.1578	22.896	23.7114	21.9189	22.8731	21.0484	23.2364	18.8782	23.9707	22.7969	23.4316	21.9653	19.63	+	good_poor	4	4	4	50.4	50.4	50.4	11.777	0	21.548	5519100000	9	1.35505	1.21754	2.16405	E7EPV7;P37840-2;P37840;D6RA31;H6UYS7;P37840-3	Alpha-synuclein	SNCA
75	23.7565	22.428	23.5833	22.5405	22.5656	23.2565	22.3036	23.0921	23.2369	22.5897	20.6577	20.4046	20.8123	21.8823	21.2163	21.3049	22.5994	22.0893	22.8295	23.3516	+	good_poor	39	39	33	71.9	71.9	63.8	70.288	0	323.31	106670000000	496	2.53592	1.22049	3.44148	P13796	Plastin-2	LCP1
76	25.2142	24.3693	24.3335	22.9613	24.5975	22.9659	24.0713	23.5329	23.8813	24.437	22.8475	22.3572	22.6107	23.749	23.5998	23.0626	23.1239	22.0742	22.3826	21.971	+	good_poor	12	12	12	28	28	28	51.026	0	91.941	15730000000	36	3.29631	1.25858	4.22827	P31146;H3BRY3;H3BTU6;H3BRJ0	Coronin-1A;Coronin	CORO1A
77	18.907	19.4132	19.2959	19.07	19.0608	18.0333	18.6735	19.005	18.8881	17.7892	17.7625	17.7301	15.2428	18.6284	18.563	17.9576	19.4562	19.0956	14.4389	16.6405	+	good_poor	16	16	16	21.9	21.9	21.9	110.41	0	36.882	2231400000	32	1.48712	1.26205	2.31571	P20023-2;P20023;P20023-4;P20023-3;Q5SR47	Complement receptor type 2	CR2
78	15.3799	16.4753	15.7391	13.1874	16.0303	16.5475	16.6475	16.66	16.236	16.5434	11.7787	14.1024	15.052	15.7745	17.0245	14.2502	15.0527	15.7526	15.0832	12.9458	+	good_poor	31	18	15	50.4	33.1	29.6	83.263	0	231.11	8246400000	74	1.36615	1.26298	2.17694	P08238	Heat shock protein HSP 90-beta	HSP90AB1
79	18.6335	18.746	18.1213	17.9945	17.2749	16.8966	18.2219	17.3663	17.5644	19.028	17.3134	17.7074	15.4532	16.8231	17.8003	13.9382	18.2723	13.9639	17.9796	16.9142	+	good_poor	12	12	12	29.5	29.5	29.5	59.256	0	32.481	1690100000	20	1.61781	1.36819	2.46255	P11413;P11413-3;P11413-2;E7EUI8	Glucose-6-phosphate 1-dehydrogenase	G6PD
80	13.33	15.1711	18.8303	14.1193	16.4857	14.0244	17.1657	15.4889	15.987	16.3024	11.8828	16.3612	14.243	14.1548	14.806	11.9305	14.9174	15.5677	14.3037	13.9537	+	good_poor	14	14	14	16.1	16.1	16.1	138.91	0	28.568	734060000	25	1.34913	1.47842	2.15717	P32004-3;P32004-2;P32004	Neural cell adhesion molecule L1	L1CAM
81	16.5126	15.5872	15.4563	16.7972	16.2659	14.3698	15.5686	16.8327	15.8481	16.1056	8.84009	15.6483	14.5019	15.3927	15.433	15.3997	15.6439	16.0713	13.6414	13.6798	+	good_poor	7	7	6	16.5	16.5	14.6	51.712	0	10.735	280750000	8	1.31107	1.50918	2.11271	O75390;B4DJV2	Citrate synthase, mitochondrial;Citrate synthase	CS
82	25.8428	26.2141	25.7352	28.3246	26.8382	26.4484	26.1678	26.3415	26.0576	25.2299	23.5647	24.317	23.6105	26.4588	26.1381	23.2214	24.7146	27.4297	26.0478	21.9314	+	good_poor	2	2	2	27.5	27.5	27.5	13.079	0.0017868	3.7403	7606000000	19	1.7439	1.5766	2.60171	A0A075B6R9		IGKV2D-24
83	16.2767	15.6525	15.1484	15.0101	16.0183	13.448	16.1336	12.8341	15.5821	13.7079	13.7867	16.0323	12.9561	11.2473	10.7506	11.1281	12.7351	15.8941	15.1002	12.7565	+	good_poor	13	13	13	20.9	20.9	20.9	99.024	0	56.28	4300200000	17	1.56496	1.74246	2.40351	P52790	Hexokinase-3	HK3
84	15.7654	15.1541	14.0642	16.5934	15.2673	15.2622	11.4338	15.2947	12.288	14.1598	12.6498	12.202	10.2398	13.9319	14.32	15.1566	13.3475	13.4653	9.69511	10.9139	+	good_poor	13	13	13	6.8	6.8	6.8	275.48	0	29.506	1421800000	25	1.68548	1.93609	2.53752	Q9NY15;Q9NY15-2	Stabilin-1	STAB1
85	14.6434	11.7535	14.5088	15.7386	15.4964	14.0812	15.9332	14.0803	15.6261	13.0366	10.7148	16.5189	11.9021	12.213	10.0013	9.03614	15.1986	15.8435	9.49815	12.941	+	good_poor	12	12	12	22.3	22.3	22.3	86.254	0	44.395	1521100000	29	1.39517	2.10307	2.21051	Q16394	Exostosin-1	EXT1
86	17.7658	16.9584	17.2598	16.3264	14.6418	17.829	17.1013	17.7071	16.5571	18.1043	12.359	15.4727	13.439	17.9444	9.14197	15.6294	16.3352	15.2837	17.8129	15.3214	+	good_poor	16	16	16	15.6	15.6	15.6	166.67	0	42.49	953440000	23	1.56611	2.15115	2.40481	Q9UBG0	C-type mannose receptor 2	MRC2
87	20.799	16.9387	16.8395	17.6928	17.6259	16.115	17.1565	18.5903	15.8452	17.773	18.0042	10.7095	16.7503	17.7702	13.7917	17.3803	16.3447	13.406	11.5897	17.7879	+	good_poor	5	5	5	17.8	17.8	17.8	55.914	0	19.959	309580000	12	1.42145	2.18414	2.24075	P11150;E7EUK6;E7EUJ1	Hepatic triacylglycerol lipase	LIPC
88	21.5888	22.0222	21.6447	21.4149	19.9621	20.8883	19.9238	21.3271	20.0574	21.1584	16.8682	19.3165	17.3709	18.5543	16.7142	21.296	19.124	20.946	20.7628	16.9711	+	good_poor	21	21	21	45.7	45.7	45.7	51.657	0	206.56	20277000000	128	2.68724	2.20635	3.59835	P04424;P04424-2;P04424-3;F8W943	Argininosuccinate lyase	ASL
89	10.6259	15.2263	16.9213	16.8292	12.9635	14.873	13.4644	15.8982	14.8154	17.5478	11.3807	14.2912	11.4046	15.9666	11.8397	15.3097	14.5254	12.9043	10.0541	7.4483	+	good_poor	3	3	3	4.5	4.5	4.5	91.496	0.0018645	4.1417	73734000	4	1.43878	2.40402	2.26061	Q9NTN9;Q9NTN9-2;Q9NTN9-3	Semaphorin-4G	SEMA4G
90	19.6988	18.7568	19.6024	18.8586	18.6216	17.8615	19.1792	18.5652	19.0861	19.0605	19.3238	18.8862	19.0518	8.80179	17.4759	17.446	11.4188	16.2056	17.3261	15.4625	+	good_poor	9	9	9	37	37	37	39.607	0	37.434	1896400000	31	1.67015	2.78923	2.52059	Q15166;F8WD41	Serum paraoxonase/lactonase 3	PON3
91	18.9251	19.0098	19.2053	20.1921	18.7594	18.4745	18.688	18.8398	19.7318	20.0239	15.0954	18.533	12.0271	15.593	18.6165	19.9401	19.7534	17.1177	11.8008	15.113	+	good_poor	5	5	5	9.7	9.7	9.7	92.218	0	19.055	587750000	6	2.09106	2.82598	2.97534	Q12864;E7EN24	Cadherin-17	CDH17
92	21.4796	19.7778	21.4173	20.0546	21.0773	20.2426	17.9478	17.1189	19.328	20.997	15.551	17.0154	17.5243	20.1774	17.3926	21.7352	17.9349	20.7934	12.1485	8.88334	+	good_poor	9	8	8	23.1	21	21	57.293	0	31.082	1018000000	10	1.45408	3.02847	2.2781	Q01581	Hydroxymethylglutaryl-CoA synthase, cytoplasmic	HMGCS1
93	18.0774	18.0374	12.2355	17.0622	11.1444	16.9957	17.4664	16.448	16.561	16.0649	18.3395	13.6946	11.2406	10.9928	14.2077	16.1804	9.31408	13.5776	6.91533	14.0094	+	good_poor	7	7	7	24.8	24.8	24.8	50.435	0	33.802	1198800000	27	1.60287	3.1621	2.4459	Q07960;H0YE29	Rho GTPase-activating protein 1	ARHGAP1
94	17.9863	14.2487	17.2942	15.9196	18.6269	15.579	15.4382	19.1393	16.5921	16.0226	15.9868	11.9013	12.3282	17.3886	9.85884	12.8943	11.1029	9.85396	17.331	16.4827	+	good_poor	12	8	8	50.6	39.2	39.2	27.764	0	118.39	1692600000	38	2.08022	3.17185	2.96384	P27348;E9PG15	14-3-3 protein theta	YWHAQ
95	18.9033	19.2812	18.2632	18.14	16.9649	18.3749	15.3593	18.6801	17.3254	16.6824	11.631	12.2334	6.96856	16.9088	16.6269	18.3838	12.5315	18.0328	10.2656	17.1101	+	good_poor	6	6	6	45.9	45.9	45.9	21.058	0	12.87	1524400000	18	2.02965	3.72821	2.91007	F8WCF6;P59998;P59998-3;F8WDD7;H7C0A3;P59998-2	Actin-related protein 2/3 complex subunit 4	ARPC4-TTLL3;ARPC4
96	16.9171	17.626	17.5151	6.48227	15.3499	18.0992	12.1112	17.6839	15.2564	18.9598	11.7472	13.0045	14.5481	9.96022	11.8245	16.4965	10.6837	9.07204	12.6123	8.1391	+	good_poor	3	3	3	22.3	22.3	22.3	18.98	0	31.164	255870000	7	1.78907	3.79126	2.65105	C9J9W2;Q14847;Q14847-2	LIM and SH3 domain protein 1	LASP1
