# Supplementary material for: Proteomic Discovery of Plasma Protein Biomarkers and Development of Models Predicting Prognosis of High-Grade Serous Ovarian Carcinoma
Source: Mol Cell Proteomics. 2023 Jan 17;22(3):100502. doi: 10.1016/j.mcpro.2023.100502 (PMC9972571; doi:10.1016/j.mcpro.2023.100502)
Supplement: Supplemental table 5 [file mmc5.xlsx]

## Sheet: Supplementary Table 5
Supplementary Table 5. Results of gene ontology biological process enrichment analysis using EnrichR software
Up-regulated proteins in poor prognosis group
Term	P-value	Adjusted P-value	Old P-value	Old Adjusted P-value	Odds Ratio	Combined Score	Genes
neutrophil degranulation (GO:0043312)	7.0448e-05	0.0157714	0	0	6.58571	62.9636	FCN1;GRN;SIGLEC14;GSN;GM2A;PTPN6;METTL7A;B2M
neutrophil activation involved in immune response (GO:0002283)	7.46382e-05	0.0157714	0	0	6.52914	62.0455	FCN1;GRN;SIGLEC14;GSN;GM2A;PTPN6;METTL7A;B2M
neutrophil mediated immunity (GO:0002446)	7.79153e-05	0.0157714	0	0	6.48733	61.3694	FCN1;GRN;SIGLEC14;GSN;GM2A;PTPN6;METTL7A;B2M
aspartate metabolic process (GO:0006531)	0.000123053	0.0157714	0	0	178.018	1602.68	GOT2;ASS1
negative regulation of lipoprotein particle clearance (GO:0010985)	0.000123053	0.0157714	0	0	178.018	1602.68	APOC1;PCSK9
choline catabolic process (GO:0042426)	0.000123053	0.0157714	0	0	178.018	1602.68	DMGDH;BHMT
positive regulation of neuron death (GO:1901216)	0.000342763	0.0313083	0	0	24.6669	196.804	C1QA;GRN;PCSK9
cellular biogenic amine catabolic process (GO:0042402)	0.000366418	0.0313083	0	0	88.9911	704.074	DMGDH;BHMT
negative regulation of receptor binding (GO:1900121)	0.000366418	0.0313083	0	0	88.9911	704.074	PCSK9;B2M
very-low-density lipoprotein particle assembly (GO:0034379)	0.000535413	0.0411732	0	0	71.1857	536.204	APOC1;APOC4
peptidyl-arginine modification (GO:0018195)	0.000847044	0.0592161	0	0	54.75	387.288	PRMT1;ART3
central nervous system development (GO:0007417)	0.00106835	0.0646577	0	0	7.05897	48.2949	C1QA;VCAN;UGP2;GSN;TPP1
negative regulation of viral entry into host cell (GO:0046597)	0.00109304	0.0646577	0	0	47.4452	323.519	FCN1;GSN
aspartate family amino acid metabolic process (GO:0009066)	0.00136923	0.070196	0	0	41.8592	275.999	GOT2;ASS1
cardiac muscle cell contraction (GO:0086003)	0.00136923	0.070196	0	0	41.8592	275.999	GSN;CACNA2D1
negative regulation of viral life cycle (GO:1903901)	0.00151854	0.0729848	0	0	39.5317	256.561	FCN1;GSN
innate immune response (GO:0045087)	0.00180928	0.0744459	0	0	6.24007	39.405	FCN1;TKFC;SIGLEC14;B2M;WFDC2
nervous system development (GO:0007399)	0.0018271	0.0744459	0	0	5.1023	32.1702	VCAN;GSN;PLXND1;NAGLU;PCSK9;TPP1
microglial cell activation (GO:0001774)	0.00183937	0.0744459	0	0	35.575	224.063	C1QA;GRN
protein alkylation (GO:0008213)	0.0020108	0.0773152	0	0	33.8793	210.364	BHMT;PRMT1
positive regulation of neuron apoptotic process (GO:0043525)	0.00218952	0.0801782	0	0	32.3377	198.038	GRN;PCSK9
negative regulation of receptor-mediated endocytosis (GO:0048261)	0.00256867	0.0897866	0	0	29.6399	176.783	APOC1;PCSK9
supramolecular fiber organization (GO:0097435)	0.00346246	0.115767	0	0	5.343	30.2723	COL1A1;COL18A1;TNXB;GSN;B2M
positive regulation of cell motility (GO:2000147)	0.00386101	0.121832	0	0	6.73323	37.4154	COL1A1;GRN;HSPA5;KIT
positive regulation of cytokine production involved in immune response (GO:0002720)	0.00411917	0.121832	0	0	22.9389	125.983	KIT;B2M
lytic vacuole organization (GO:0080171)	0.00411917	0.121832	0	0	22.9389	125.983	GRN;TPP1
lysosome organization (GO:0007040)	0.00543376	0.124456	0	0	19.748	102.988	GRN;TPP1
regulation of heart rate by cardiac conduction (GO:0086091)	0.00571686	0.124456	0	0	19.2133	99.224	CACNA2D1;DSC2
regulation of receptor-mediated endocytosis (GO:0048259)	0.00571686	0.124456	0	0	19.2133	99.224	APOC1;B2M
regulation of viral entry into host cell (GO:0046596)	0.00571686	0.124456	0	0	19.2133	99.224	FCN1;GSN
protein methylation (GO:0006479)	0.00630293	0.124456	0	0	18.2262	92.3474	BHMT;PRMT1
epithelial cell migration (GO:0010631)	0.00630293	0.124456	0	0	18.2262	92.3474	PLXND1;KIT
regulation of cell migration (GO:0030334)	0.00651224	0.124456	0	0	4.57395	23.0256	COL1A1;GRN;PLXND1;HSPA5;KIT
positive regulation of receptor-mediated endocytosis (GO:0048260)	0.00723111	0.124456	0	0	16.9218	83.4135	PCSK9;B2M
positive regulation of cell migration (GO:0030335)	0.00768753	0.124456	0	0	5.50021	26.7759	COL1A1;GRN;HSPA5;KIT
alpha-amino acid metabolic process (GO:1901605)	0.00788215	0.124456	0	0	16.151	78.2217	GOT2;ASS1
regulation of complement activation (GO:0030449)	0.00926028	0.124456	0	0	14.8021	69.3037	C1QA;C2
proteolysis (GO:0006508)	0.00960006	0.124456	0	0	5.14566	23.9067	CELA3B;CPB1;TPP1;WFDC2
regulation of immune effector process (GO:0002697)	0.0103592	0.124456	0	0	13.9293	63.6551	C1QA;C2
IRE1-mediated unfolded protein response (GO:0036498)	0.0103592	0.124456	0	0	13.9293	63.6551	HSPA5;TPP1
regulation of humoral immune response (GO:0002920)	0.0107378	0.124456	0	0	13.6607	61.9375	C1QA;C2
skeletal system development (GO:0001501)	0.0108664	0.124456	0	0	6.96317	31.488	COL1A1;VCAN;ALPL
extracellular matrix organization (GO:0030198)	0.0111589	0.124456	0	0	4.91642	22.1019	COL1A1;COL18A1;VCAN;GSN
peptidyl-tyrosine modification (GO:0018212)	0.011513	0.124456	0	0	13.1534	58.7206	KIT;PTPN6
glycosaminoglycan catabolic process (GO:0006027)	0.011513	0.124456	0	0	13.1534	58.7206	VCAN;NAGLU
dicarboxylic acid metabolic process (GO:0043648)	0.0119096	0.124456	0	0	12.9136	57.2127	GOT2;ASS1
actin cytoskeleton reorganization (GO:0031532)	0.014413	0.124456	0	0	11.6399	49.3489	GSN;KIT
amyloid fibril formation (GO:1990000)	0.014413	0.124456	0	0	11.6399	49.3489	GSN;B2M
pyridine-containing compound metabolic process (GO:0072524)	0.0144175	0.124456	0	0	87.4474	370.717	AOX1
negative regulation of IRE1-mediated unfolded protein response (GO:1903895)	0.0144175	0.124456	0	0	87.4474	370.717	HSPA5
bundle of His cell action potential (GO:0086043)	0.0144175	0.124456	0	0	87.4474	370.717	CACNA2D1
regulation of dendritic cell cytokine production (GO:0002730)	0.0144175	0.124456	0	0	87.4474	370.717	KIT
cellular response to erythropoietin (GO:0036018)	0.0144175	0.124456	0	0	87.4474	370.717	KIT
cellular response to nicotine (GO:0071316)	0.0144175	0.124456	0	0	87.4474	370.717	B2M
regulation of inflammatory response to wounding (GO:0106014)	0.0144175	0.124456	0	0	87.4474	370.717	GRN
regulation of low-density lipoprotein particle receptor catabolic process (GO:0032803)	0.0144175	0.124456	0	0	87.4474	370.717	PCSK9
regulation of neutrophil activation (GO:1902563)	0.0144175	0.124456	0	0	87.4474	370.717	GRN
regulation of plasma membrane organization (GO:1903729)	0.0144175	0.124456	0	0	87.4474	370.717	GSN
regulation of respiratory burst involved in inflammatory response (GO:0060264)	0.0144175	0.124456	0	0	87.4474	370.717	GRN
regulation of sterol transport (GO:0032371)	0.0144175	0.124456	0	0	87.4474	370.717	APOC1
fatty acid omega-oxidation (GO:0010430)	0.0144175	0.124456	0	0	87.4474	370.717	ADH4
fructose catabolic process (GO:0006001)	0.0144175	0.124456	0	0	87.4474	370.717	TKFC
fructose catabolic process to hydroxyacetone phosphate and glyceraldehyde-3-phosphate (GO:0061624)	0.0144175	0.124456	0	0	87.4474	370.717	TKFC
positive regulation of leukocyte mediated immunity (GO:0002705)	0.0144175	0.124456	0	0	87.4474	370.717	KIT
immature B cell differentiation (GO:0002327)	0.0144175	0.124456	0	0	87.4474	370.717	KIT
positive regulation of smooth muscle cell differentiation (GO:0051152)	0.0144175	0.124456	0	0	87.4474	370.717	KIT
regulation of innate immune response (GO:0045088)	0.0148505	0.124456	0	0	11.4516	48.2081	TKFC;PTPN6
regulation of immune response (GO:0050776)	0.0151756	0.124456	0	0	6.12583	25.6554	COL1A1;TKFC;B2M
peptidyl-tyrosine phosphorylation (GO:0018108)	0.0171228	0.124456	0	0	10.5943	43.0909	KIT;PTPN6
bundle of His cell-Purkinje myocyte adhesion involved in cell communication (GO:0086073)	0.0172763	0.124456	0	0	69.9544	283.904	DSC2
negative regulation of lipoprotein lipase activity (GO:0051005)	0.0172763	0.124456	0	0	69.9544	283.904	APOC1
cell junction disassembly (GO:0150146)	0.0172763	0.124456	0	0	69.9544	283.904	C1QA
cellular response to iron ion (GO:0071281)	0.0172763	0.124456	0	0	69.9544	283.904	B2M
regulation of keratinocyte apoptotic process (GO:1902172)	0.0172763	0.124456	0	0	69.9544	283.904	GSN
regulation of non-motile cilium assembly (GO:1902855)	0.0172763	0.124456	0	0	69.9544	283.904	MAP4
positive regulation of hemoglobin biosynthetic process (GO:0046985)	0.0172763	0.124456	0	0	69.9544	283.904	PRMT1
positive regulation of receptor binding (GO:1900122)	0.0172763	0.124456	0	0	69.9544	283.904	B2M
megakaryocyte development (GO:0035855)	0.0172763	0.124456	0	0	69.9544	283.904	KIT
negative regulation of actin filament depolymerization (GO:0030835)	0.0172763	0.124456	0	0	69.9544	283.904	GSN
aldehyde catabolic process (GO:0046185)	0.0201271	0.124456	0	0	58.2924	227.672	ADH4
amino-acid betaine metabolic process (GO:0006577)	0.0201271	0.124456	0	0	58.2924	227.672	BHMT
negative regulation of low-density lipoprotein receptor activity (GO:1905598)	0.0201271	0.124456	0	0	58.2924	227.672	PCSK9
cardiac muscle cell-cardiac muscle cell adhesion (GO:0086042)	0.0201271	0.124456	0	0	58.2924	227.672	DSC2
regulation of defense response to bacterium (GO:1900424)	0.0201271	0.124456	0	0	58.2924	227.672	GRN
cellular response to laminar fluid shear stress (GO:0071499)	0.0201271	0.124456	0	0	58.2924	227.672	ASS1
regulation of hemoglobin biosynthetic process (GO:0046984)	0.0201271	0.124456	0	0	58.2924	227.672	PRMT1
chylomicron remnant clearance (GO:0034382)	0.0201271	0.124456	0	0	58.2924	227.672	APOC1
citrulline metabolic process (GO:0000052)	0.0201271	0.124456	0	0	58.2924	227.672	ASS1
collagen-activated tyrosine kinase receptor signaling pathway (GO:0038063)	0.0201271	0.124456	0	0	58.2924	227.672	COL1A1
regulation of MDA-5 signaling pathway (GO:0039533)	0.0201271	0.124456	0	0	58.2924	227.672	TKFC
endothelial cell morphogenesis (GO:0001886)	0.0201271	0.124456	0	0	58.2924	227.672	COL18A1
ganglioside catabolic process (GO:0006689)	0.0201271	0.124456	0	0	58.2924	227.672	GM2A
regulation of vascular associated smooth muscle cell differentiation (GO:1905063)	0.0201271	0.124456	0	0	58.2924	227.672	KIT
glyceraldehyde-3-phosphate metabolic process (GO:0019682)	0.0201271	0.124456	0	0	58.2924	227.672	TKFC
response to host defenses (GO:0052200)	0.0201271	0.124456	0	0	58.2924	227.672	B2M
skin morphogenesis (GO:0043589)	0.0201271	0.124456	0	0	58.2924	227.672	COL1A1
L-methionine salvage (GO:0071267)	0.0201271	0.124456	0	0	58.2924	227.672	BHMT
positive regulation of receptor catabolic process (GO:2000646)	0.0201271	0.124456	0	0	58.2924	227.672	PCSK9
miRNA catabolic process (GO:0010587)	0.0201271	0.124456	0	0	58.2924	227.672	SND1
positive regulation of vascular associated smooth muscle cell differentiation (GO:1905065)	0.0201271	0.124456	0	0	58.2924	227.672	KIT
positive regulation of voltage-gated calcium channel activity (GO:1901387)	0.0201271	0.124456	0	0	58.2924	227.672	CACNA2D1
posttranslational protein targeting to membrane, translocation (GO:0031204)	0.0201271	0.124456	0	0	58.2924	227.672	HSPA5
modulation by symbiont of host defense response (GO:0052031)	0.0201271	0.124456	0	0	58.2924	227.672	B2M
positive regulation of phosphatidylinositol 3-kinase signaling (GO:0014068)	0.0210436	0.124456	0	0	9.46048	36.5284	KIT;PTPN6
actin filament reorganization (GO:0090527)	0.0229697	0.124456	0	0	49.9624	188.537	GSN
purine ribonucleoside monophosphate catabolic process (GO:0009169)	0.0229697	0.124456	0	0	49.9624	188.537	NT5E
antigen processing and presentation of endogenous peptide antigen via MHC class I (GO:0019885)	0.0229697	0.124456	0	0	49.9624	188.537	B2M
antigen processing and presentation of exogenous peptide antigen via MHC class I, TAP-independent (GO:0002480)	0.0229697	0.124456	0	0	49.9624	188.537	B2M
regulation of apoptotic cell clearance (GO:2000425)	0.0229697	0.124456	0	0	49.9624	188.537	C2
carbohydrate phosphorylation (GO:0046835)	0.0229697	0.124456	0	0	49.9624	188.537	TKFC
negative regulation of microglial cell activation (GO:1903979)	0.0229697	0.124456	0	0	49.9624	188.537	GRN
cellular response to epinephrine stimulus (GO:0071872)	0.0229697	0.124456	0	0	49.9624	188.537	PRKACA
elastic fiber assembly (GO:0048251)	0.0229697	0.124456	0	0	49.9624	188.537	TNXB
positive regulation of apoptotic cell clearance (GO:2000427)	0.0229697	0.124456	0	0	49.9624	188.537	C2
positive regulation of aspartic-type peptidase activity (GO:1905247)	0.0229697	0.124456	0	0	49.9624	188.537	GRN
positive regulation of cysteine-type endopeptidase activity involved in apoptotic signaling pathway (GO:2001269)	0.0229697	0.124456	0	0	49.9624	188.537	GSN
positive regulation of defense response to bacterium (GO:1900426)	0.0229697	0.124456	0	0	49.9624	188.537	GRN
positive regulation of dendritic cell cytokine production (GO:0002732)	0.0229697	0.124456	0	0	49.9624	188.537	KIT
glyoxylate metabolic process (GO:0046487)	0.0229697	0.124456	0	0	49.9624	188.537	GOT2
response to epinephrine (GO:0071871)	0.0229697	0.124456	0	0	49.9624	188.537	PRKACA
mast cell activation involved in immune response (GO:0002279)	0.0229697	0.124456	0	0	49.9624	188.537	KIT
mast cell degranulation (GO:0043303)	0.0229697	0.124456	0	0	49.9624	188.537	KIT
regulation of interleukin-8 production (GO:0032677)	0.023131	0.124456	0	0	8.97966	33.8226	FCN1;ANXA4
negative regulation of inflammatory response (GO:0050728)	0.0236454	0.124456	0	0	5.14998	19.2845	GRN;CD163;PRKACA
regulation of defense response (GO:0031347)	0.0242056	0.124456	0	0	8.75705	32.5865	GRN;TKFC
extracellular structure organization (GO:0043062)	0.0248147	0.124456	0	0	5.05224	18.6747	COL1A1;COL18A1;VCAN
external encapsulating structure organization (GO:0045229)	0.0251119	0.124456	0	0	5.02838	18.5266	COL1A1;COL18A1;VCAN
actin-mediated cell contraction (GO:0070252)	0.0258042	0.124456	0	0	43.7149	159.875	GSN
ATF6-mediated unfolded protein response (GO:0036500)	0.0258042	0.124456	0	0	43.7149	159.875	HSPA5
bone cell development (GO:0098751)	0.0258042	0.124456	0	0	43.7149	159.875	KIT
bone resorption (GO:0045453)	0.0258042	0.124456	0	0	43.7149	159.875	TPP1
bundle of His cell to Purkinje myocyte communication (GO:0086069)	0.0258042	0.124456	0	0	43.7149	159.875	DSC2
negative regulation of lipase activity (GO:0060192)	0.0258042	0.124456	0	0	43.7149	159.875	APOC1
collagen-activated signaling pathway (GO:0038065)	0.0258042	0.124456	0	0	43.7149	159.875	COL1A1
complement activation, classical pathway (GO:0006958)	0.0258042	0.124456	0	0	43.7149	159.875	C1QA
detection of mechanical stimulus involved in sensory perception of sound (GO:0050910)	0.0258042	0.124456	0	0	43.7149	159.875	KIT
regulation of PERK-mediated unfolded protein response (GO:1903897)	0.0258042	0.124456	0	0	43.7149	159.875	HSPA5
epithelial cell apoptotic process (GO:1904019)	0.0258042	0.124456	0	0	43.7149	159.875	GSN
positive regulation of cholesterol esterification (GO:0010873)	0.0258042	0.124456	0	0	43.7149	159.875	APOC1
histone arginine methylation (GO:0034969)	0.0258042	0.124456	0	0	43.7149	159.875	PRMT1
response to vitamin (GO:0033273)	0.0258042	0.124456	0	0	43.7149	159.875	ALPL
response to vitamin D (GO:0033280)	0.0258042	0.124456	0	0	43.7149	159.875	ALPL
semaphorin-plexin signaling pathway involved in axon guidance (GO:1902287)	0.0258042	0.124456	0	0	43.7149	159.875	PLXND1
lysosomal lumen acidification (GO:0007042)	0.0258042	0.124456	0	0	43.7149	159.875	GRN
synapse pruning (GO:0098883)	0.0258042	0.124456	0	0	43.7149	159.875	C1QA
mast cell mediated immunity (GO:0002448)	0.0258042	0.124456	0	0	43.7149	159.875	KIT
positive regulation of sequestering of triglyceride (GO:0010890)	0.0258042	0.124456	0	0	43.7149	159.875	APOC4
regulation of neuron death (GO:1901214)	0.0258551	0.124456	0	0	8.44303	30.8613	C1QA;PCSK9
collagen fibril organization (GO:0030199)	0.0275492	0.124456	0	0	8.15066	29.2754	COL1A1;COL18A1
arginine metabolic process (GO:0006525)	0.0286306	0.124456	0	0	38.8558	138.065	ASS1
regulation of endoplasmic reticulum unfolded protein response (GO:1900101)	0.0286306	0.124456	0	0	38.8558	138.065	HSPA5
negative regulation of sodium ion transmembrane transport (GO:1902306)	0.0286306	0.124456	0	0	38.8558	138.065	PCSK9
negative regulation of sodium ion transmembrane transporter activity (GO:2000650)	0.0286306	0.124456	0	0	38.8558	138.065	PCSK9
regulation of high voltage-gated calcium channel activity (GO:1901841)	0.0286306	0.124456	0	0	38.8558	138.065	CACNA2D1
negative regulation of viral-induced cytoplasmic pattern recognition receptor signaling pathway (GO:0039532)	0.0286306	0.124456	0	0	38.8558	138.065	TKFC
neuron remodeling (GO:0016322)	0.0286306	0.124456	0	0	38.8558	138.065	C1QA
regulation of low-density lipoprotein particle clearance (GO:0010988)	0.0286306	0.124456	0	0	38.8558	138.065	PCSK9
complement activation, lectin pathway (GO:0001867)	0.0286306	0.124456	0	0	38.8558	138.065	FCN1
regulation of podosome assembly (GO:0071801)	0.0286306	0.124456	0	0	38.8558	138.065	GSN
regulation of receptor binding (GO:1900120)	0.0286306	0.124456	0	0	38.8558	138.065	B2M
glycosphingolipid catabolic process (GO:0046479)	0.0286306	0.124456	0	0	38.8558	138.065	GM2A
response to laminar fluid shear stress (GO:0034616)	0.0286306	0.124456	0	0	38.8558	138.065	ASS1
sequestering of actin monomers (GO:0042989)	0.0286306	0.124456	0	0	38.8558	138.065	GSN
low-density lipoprotein particle receptor catabolic process (GO:0032802)	0.0286306	0.124456	0	0	38.8558	138.065	PCSK9
low-density lipoprotein receptor particle metabolic process (GO:0032799)	0.0286306	0.124456	0	0	38.8558	138.065	PCSK9
urea cycle (GO:0000050)	0.0286306	0.124456	0	0	38.8558	138.065	ASS1
modulation by symbiont of host process (GO:0044003)	0.0286306	0.124456	0	0	38.8558	138.065	B2M
protein deneddylation (GO:0000338)	0.0286306	0.124456	0	0	38.8558	138.065	COPS3
sensory perception of sound (GO:0007605)	0.0287029	0.124456	0	0	7.96669	28.2878	COL1A1;KIT
regulation of epithelial cell proliferation (GO:0050678)	0.0298758	0.124456	0	0	7.79082	27.3513	GRN;B2M
visual perception (GO:0007601)	0.0298758	0.124456	0	0	7.79082	27.3513	COL1A1;COL18A1
sensory perception of light stimulus (GO:0050953)	0.0310675	0.124456	0	0	7.6225	26.4622	COL1A1;COL18A1
actin filament depolymerization (GO:0030042)	0.031449	0.124456	0	0	34.9684	120.969	GSN
alcohol catabolic process (GO:0046164)	0.031449	0.124456	0	0	34.9684	120.969	ADH4
pyrimidine nucleoside catabolic process (GO:0046135)	0.031449	0.124456	0	0	34.9684	120.969	NT5E
negative regulation of cholesterol transport (GO:0032375)	0.031449	0.124456	0	0	34.9684	120.969	APOC1
regulation of calcium ion transmembrane transport via high voltage-gated calcium channel (GO:1902514)	0.031449	0.124456	0	0	34.9684	120.969	CACNA2D1
regulation of cysteine-type endopeptidase activity involved in apoptotic signaling pathway (GO:2001267)	0.031449	0.124456	0	0	34.9684	120.969	GSN
cellular glucan metabolic process (GO:0006073)	0.031449	0.124456	0	0	34.9684	120.969	UGP2
PERK-mediated unfolded protein response (GO:0036499)	0.031449	0.124456	0	0	34.9684	120.969	HSPA5
positive regulation of actin nucleation (GO:0051127)	0.031449	0.124456	0	0	34.9684	120.969	GSN
glutamine family amino acid biosynthetic process (GO:0009084)	0.031449	0.124456	0	0	34.9684	120.969	ASS1
glycerol metabolic process (GO:0006071)	0.031449	0.124456	0	0	34.9684	120.969	TKFC
humoral immune response mediated by circulating immunoglobulin (GO:0002455)	0.031449	0.124456	0	0	34.9684	120.969	C1QA
positive regulation of transcription from RNA polymerase II promoter in response to endoplasmic reticulum stress (GO:1990440)	0.031449	0.124456	0	0	34.9684	120.969	HSPA5
positive regulation of vacuole organization (GO:0044090)	0.031449	0.124456	0	0	34.9684	120.969	GRN
regulation of neuron apoptotic process (GO:0043523)	0.0328901	0.124456	0	0	7.38318	25.2105	GRN;PCSK9
negative regulation of cilium assembly (GO:1902018)	0.0342593	0.124456	0	0	31.7879	107.246	MAP4
regulation of actin nucleation (GO:0051125)	0.0342593	0.124456	0	0	31.7879	107.246	GSN
negative regulation of fatty acid biosynthetic process (GO:0045717)	0.0342593	0.124456	0	0	31.7879	107.246	APOC1
regulation of axon regeneration (GO:0048679)	0.0342593	0.124456	0	0	31.7879	107.246	GRN
regulation of cholesterol esterification (GO:0010872)	0.0342593	0.124456	0	0	31.7879	107.246	APOC1
cellular response to fluid shear stress (GO:0071498)	0.0342593	0.124456	0	0	31.7879	107.246	ASS1
regulation of leukocyte cell-cell adhesion (GO:1903037)	0.0342593	0.124456	0	0	31.7879	107.246	ASS1
nucleoside catabolic process (GO:0009164)	0.0342593	0.124456	0	0	31.7879	107.246	NT5E
nucleotide-sugar metabolic process (GO:0009225)	0.0342593	0.124456	0	0	31.7879	107.246	UGP2
dermatan sulfate biosynthetic process (GO:0030208)	0.0342593	0.124456	0	0	31.7879	107.246	VCAN
organic hydroxy compound catabolic process (GO:1901616)	0.0342593	0.124456	0	0	31.7879	107.246	ADH4
digestive system development (GO:0055123)	0.0342593	0.124456	0	0	31.7879	107.246	KIT
phospholipid efflux (GO:0033700)	0.0342593	0.124456	0	0	31.7879	107.246	APOC1
epithelial cell-cell adhesion (GO:0090136)	0.0342593	0.124456	0	0	31.7879	107.246	KIT
ethanol oxidation (GO:0006069)	0.0342593	0.124456	0	0	31.7879	107.246	ADH4
positive regulation of cellular senescence (GO:2000774)	0.0342593	0.124456	0	0	31.7879	107.246	B2M
regulation of ventricular cardiac muscle cell action potential (GO:0098911)	0.0342593	0.124456	0	0	31.7879	107.246	DSC2
maintenance of protein localization in endoplasmic reticulum (GO:0035437)	0.0342593	0.124456	0	0	31.7879	107.246	HSPA5
megakaryocyte differentiation (GO:0030219)	0.0342593	0.124456	0	0	31.7879	107.246	KIT
melanocyte differentiation (GO:0030318)	0.0342593	0.124456	0	0	31.7879	107.246	KIT
tricarboxylic acid metabolic process (GO:0072350)	0.0342593	0.124456	0	0	31.7879	107.246	ASS1
posttranslational protein targeting to endoplasmic reticulum membrane (GO:0006620)	0.0342593	0.124456	0	0	31.7879	107.246	HSPA5
epithelial cell differentiation (GO:0030855)	0.0347538	0.124456	0	0	7.15837	24.0483	ANXA4;TPP1
purine nucleotide catabolic process (GO:0006195)	0.0370617	0.124456	0	0	29.1374	96.0128	NT5E
purine-containing compound catabolic process (GO:0072523)	0.0370617	0.124456	0	0	29.1374	96.0128	NT5E
AMP metabolic process (GO:0046033)	0.0370617	0.124456	0	0	29.1374	96.0128	NT5E
negative regulation of endoplasmic reticulum unfolded protein response (GO:1900102)	0.0370617	0.124456	0	0	29.1374	96.0128	HSPA5
carboxylic acid biosynthetic process (GO:0046394)	0.0370617	0.124456	0	0	29.1374	96.0128	UGP2
chondroitin sulfate catabolic process (GO:0030207)	0.0370617	0.124456	0	0	29.1374	96.0128	VCAN
regulation of lysosomal lumen pH (GO:0035751)	0.0370617	0.124456	0	0	29.1374	96.0128	GRN
regulation of membrane repolarization (GO:0060306)	0.0370617	0.124456	0	0	29.1374	96.0128	CACNA2D1
dermatan sulfate metabolic process (GO:0030205)	0.0370617	0.124456	0	0	29.1374	96.0128	VCAN
embryonic hemopoiesis (GO:0035162)	0.0370617	0.124456	0	0	29.1374	96.0128	KIT
positive regulation of cell aging (GO:0090343)	0.0370617	0.124456	0	0	29.1374	96.0128	B2M
glucan biosynthetic process (GO:0009250)	0.0370617	0.124456	0	0	29.1374	96.0128	UGP2
glycogen biosynthetic process (GO:0005978)	0.0370617	0.124456	0	0	29.1374	96.0128	UGP2
relaxation of cardiac muscle (GO:0055119)	0.0370617	0.124456	0	0	29.1374	96.0128	GSN
high-density lipoprotein particle assembly (GO:0034380)	0.0370617	0.124456	0	0	29.1374	96.0128	PRKACA
response to iron ion (GO:0010039)	0.0370617	0.124456	0	0	29.1374	96.0128	B2M
semaphorin-plexin signaling pathway involved in neuron projection guidance (GO:1902285)	0.0370617	0.124456	0	0	29.1374	96.0128	PLXND1
macrophage activation involved in immune response (GO:0002281)	0.0370617	0.124456	0	0	29.1374	96.0128	GRN
positive regulation of steroid metabolic process (GO:0045940)	0.0370617	0.124456	0	0	29.1374	96.0128	APOC1
positive regulation of cellular metabolic process (GO:0031325)	0.0373012	0.124716	0	0	6.87899	22.6231	APOC1;PCSK9
cellular response to peptide hormone stimulus (GO:0071375)	0.0379491	0.12564	0	0	6.8125	22.2872	PCSK9;PRKACA
regulation of phosphatidylinositol 3-kinase signaling (GO:0014066)	0.0379491	0.12564	0	0	6.8125	22.2872	KIT;PTPN6
2-oxoglutarate metabolic process (GO:0006103)	0.039856	0.12564	0	0	26.8947	86.6678	GOT2
antigen processing and presentation of endogenous peptide antigen (GO:0002483)	0.039856	0.12564	0	0	26.8947	86.6678	B2M
calcium ion import across plasma membrane (GO:0098703)	0.039856	0.12564	0	0	26.8947	86.6678	CACNA2D1
negative regulation of neuroinflammatory response (GO:0150079)	0.039856	0.12564	0	0	26.8947	86.6678	GRN
neuromuscular process controlling balance (GO:0050885)	0.039856	0.12564	0	0	26.8947	86.6678	TPP1
regulation of IRE1-mediated unfolded protein response (GO:1903894)	0.039856	0.12564	0	0	26.8947	86.6678	HSPA5
ovarian follicle development (GO:0001541)	0.039856	0.12564	0	0	26.8947	86.6678	KIT
dicarboxylic acid catabolic process (GO:0043649)	0.039856	0.12564	0	0	26.8947	86.6678	GOT2
relaxation of muscle (GO:0090075)	0.039856	0.12564	0	0	26.8947	86.6678	GSN
renal absorption (GO:0070293)	0.039856	0.12564	0	0	26.8947	86.6678	GSN
immune response-regulating cell surface receptor signaling pathway (GO:0002768)	0.039856	0.12564	0	0	26.8947	86.6678	KIT
lipid transport (GO:0006869)	0.0399185	0.12564	0	0	6.62049	21.3241	GM2A;GOT2
aflatoxin metabolic process (GO:0046222)	0.0426424	0.12564	0	0	24.9724	78.7857	ACY1
pyrimidine nucleoside metabolic process (GO:0006213)	0.0426424	0.12564	0	0	24.9724	78.7857	NT5E
negative regulation of leukocyte activation (GO:0002695)	0.0426424	0.12564	0	0	24.9724	78.7857	GRN
calcium ion import into cytosol (GO:1902656)	0.0426424	0.12564	0	0	24.9724	78.7857	CACNA2D1
regulation of microglial cell activation (GO:1903978)	0.0426424	0.12564	0	0	24.9724	78.7857	GRN
dermatan sulfate proteoglycan biosynthetic process (GO:0050651)	0.0426424	0.12564	0	0	24.9724	78.7857	VCAN
detection of mechanical stimulus involved in sensory perception (GO:0050974)	0.0426424	0.12564	0	0	24.9724	78.7857	KIT
organic heteropentacyclic compound metabolic process (GO:1901376)	0.0426424	0.12564	0	0	24.9724	78.7857	ACY1
regulation of phospholipase C activity (GO:1900274)	0.0426424	0.12564	0	0	24.9724	78.7857	KIT
establishment of spindle localization (GO:0051293)	0.0426424	0.12564	0	0	24.9724	78.7857	MAP4
regulation of sequestering of triglyceride (GO:0010889)	0.0426424	0.12564	0	0	24.9724	78.7857	APOC4
response to ethanol (GO:0045471)	0.0426424	0.12564	0	0	24.9724	78.7857	GOT2
response to muscle stretch (GO:0035994)	0.0426424	0.12564	0	0	24.9724	78.7857	GSN
integrated stress response signaling (GO:0140467)	0.0426424	0.12564	0	0	24.9724	78.7857	HSPA5
mycotoxin metabolic process (GO:0043385)	0.0426424	0.12564	0	0	24.9724	78.7857	ACY1
protein kinase A signaling (GO:0010737)	0.0426424	0.12564	0	0	24.9724	78.7857	PRKACA
protein localization to chromosome, telomeric region (GO:0070198)	0.0426424	0.12564	0	0	24.9724	78.7857	TPP1
regulation of protein-containing complex assembly (GO:0043254)	0.0446607	0.129846	0	0	6.21178	19.3103	GSN;HSPA5
negative regulation of immune effector process (GO:0002698)	0.0454208	0.129846	0	0	23.3064	72.0585	GRN
negative regulation of macrophage activation (GO:0043031)	0.0454208	0.129846	0	0	23.3064	72.0585	GRN
regulation of establishment of cell polarity (GO:2000114)	0.0454208	0.129846	0	0	23.3064	72.0585	GSN
ceramide catabolic process (GO:0046514)	0.0454208	0.129846	0	0	23.3064	72.0585	GM2A
nucleotide catabolic process (GO:0009166)	0.0454208	0.129846	0	0	23.3064	72.0585	NT5E
positive regulation of myeloid leukocyte cytokine production involved in immune response (GO:0061081)	0.0454208	0.129846	0	0	23.3064	72.0585	KIT
protein localization to endoplasmic reticulum (GO:0070972)	0.0454208	0.129846	0	0	23.3064	72.0585	HSPA5
regulation of protein binding (GO:0043393)	0.0460525	0.13049	0	0	6.10406	18.7882	PRKACA;B2M
innate immune response activating cell surface receptor signaling pathway (GO:0002220)	0.0467543	0.13049	0	0	6.05159	18.5351	FCN1;PRKACA
protein homooligomerization (GO:0051260)	0.0481698	0.13049	0	0	5.94928	18.0443	PRMT1;B2M
activation of protein kinase A activity (GO:0034199)	0.0481913	0.13049	0	0	21.8487	66.2578	PRKACA
pyrimidine-containing compound catabolic process (GO:0072529)	0.0481913	0.13049	0	0	21.8487	66.2578	NT5E
negative regulation of fatty acid metabolic process (GO:0045922)	0.0481913	0.13049	0	0	21.8487	66.2578	APOC1
regulation of cardiac muscle contraction by regulation of the release of sequestered calcium ion (GO:0010881)	0.0481913	0.13049	0	0	21.8487	66.2578	PRKACA
cell communication by electrical coupling involved in cardiac conduction (GO:0086064)	0.0481913	0.13049	0	0	21.8487	66.2578	PRKACA
cellular modified amino acid catabolic process (GO:0042219)	0.0481913	0.13049	0	0	21.8487	66.2578	GOT2
regulation of metal ion transport (GO:0010959)	0.0481913	0.13049	0	0	21.8487	66.2578	CACNA2D1
epithelial cell morphogenesis (GO:0003382)	0.0481913	0.13049	0	0	21.8487	66.2578	COL18A1
regulation of receptor recycling (GO:0001919)	0.0481913	0.13049	0	0	21.8487	66.2578	PCSK9
membrane depolarization during cardiac muscle cell action potential (GO:0086012)	0.0481913	0.13049	0	0	21.8487	66.2578	CACNA2D1
positive regulation of transcription of Notch receptor target (GO:0007221)	0.0481913	0.13049	0	0	21.8487	66.2578	PLXND1
protein autoprocessing (GO:0016540)	0.0481913	0.13049	0	0	21.8487	66.2578	PCSK9
epithelium development (GO:0060429)	0.0488834	0.1319	0	0	5.8994	17.8063	ANXA4;TPP1
Up-regulated proteins in good prognosis group
Term	P-value	Adjusted P-value	Old P-value	Old Adjusted P-value	Odds Ratio	Combined Score	Genes
actin filament organization (GO:0007015)	0.000139762	0.0630921	0	0	17.2772	153.345	ACTA1;ARPC4;LCP1;CORO1A
regulation of lipase activity (GO:0060191)	0.000267179	0.0630921	0	0	100.773	829.117	LIPC;SNCA
cellular response to chemical stress (GO:0062197)	0.00072748	0.0630921	0	0	19.0054	137.332	G6PD;GPX3;SNCA
glucose 6-phosphate metabolic process (GO:0051156)	0.000735512	0.0630921	0	0	57.5584	415.281	HK3;G6PD
regulation of cell death (GO:0010941)	0.000748629	0.0630921	0	0	18.8125	135.399	UBB;HPR;SNCA
glucose catabolic process to pyruvate (GO:0061718)	0.000801496	0.0630921	0	0	54.9394	391.665	HK3;ALDOB
canonical glycolysis (GO:0061621)	0.000801496	0.0630921	0	0	54.9394	391.665	HK3;ALDOB
glycolytic process through glucose-6-phosphate (GO:0061620)	0.000870235	0.0630921	0	0	52.5481	370.293	HK3;ALDOB
glycolytic process (GO:0006096)	0.00117256	0.075565	0	0	44.7542	302.027	HK3;ALDOB
cellular response to oxidative stress (GO:0034599)	0.00134786	0.0777345	0	0	15.2482	100.779	G6PD;GPX3;SNCA
secondary alcohol biosynthetic process (GO:1902653)	0.00161135	0.0777345	0	0	37.7519	242.77	G6PD;HMGCS1
cholesterol biosynthetic process (GO:0006695)	0.00170713	0.0777345	0	0	36.6061	233.288	G6PD;HMGCS1
innate immune response (GO:0045087)	0.00184521	0.0777345	0	0	8.5157	53.6077	CR2;F12;CORO1A;SNCA
receptor-mediated endocytosis (GO:0006898)	0.00198114	0.0777345	0	0	13.2757	82.6289	STAB1;HPR;SNCA
sterol biosynthetic process (GO:0016126)	0.00201037	0.0777345	0	0	33.5505	208.33	G6PD;HMGCS1
carbohydrate catabolic process (GO:0016052)	0.00233726	0.0843821	0	0	30.965	187.61	HK3;ALDOB
substantia nigra development (GO:0021762)	0.0025682	0.0843821	0	0	29.4516	175.665	G6PD;YWHAQ
zymogen activation (GO:0031638)	0.00280947	0.0843821	0	0	28.0789	164.957	F12;HPR
regulation of cellular protein localization (GO:1903827)	0.00293396	0.0843821	0	0	27.4394	160.01	HSP90AB1;LCP1
supramolecular fiber organization (GO:0097435)	0.00317811	0.0843821	0	0	7.29497	41.9568	HSP90AB1;UBB;CORO1A;SNCA
regulation of proteasomal protein catabolic process (GO:0061136)	0.00402113	0.0843821	0	0	23.2086	128.023	HSP90AB1;UBB
pyruvate metabolic process (GO:0006090)	0.0041683	0.0843821	0	0	22.7696	124.783	HK3;ALDOB
homophilic cell adhesion via plasma membrane adhesion molecules (GO:0007156)	0.00494117	0.0843821	0	0	20.8015	110.459	L1CAM;CDH17
amyloid fibril formation (GO:1990000)	0.00543417	0.0843821	0	0	19.7755	103.13	UBB;SNCA
positive regulation of cell death (GO:0010942)	0.00594886	0.0843821	0	0	18.8456	96.5756	HPR;SNCA
phosphate-containing compound metabolic process (GO:0006796)	0.00598681	0.0843821	0	0	8.86184	45.3566	HK3;G6PD;ALDOB
Fc-gamma receptor signaling pathway involved in phagocytosis (GO:0038096)	0.00685423	0.0843821	0	0	17.4756	87.0791	HSP90AB1;ARPC4
Fc-gamma receptor signaling pathway (GO:0038094)	0.00704237	0.0843821	0	0	17.2251	85.3644	HSP90AB1;ARPC4
cell junction organization (GO:0034330)	0.00704237	0.0843821	0	0	17.2251	85.3644	L1CAM;SNCA
negative regulation of supramolecular fiber organization (GO:1902904)	0.00704237	0.0843821	0	0	17.2251	85.3644	CORO1A;SNCA
Fc receptor mediated stimulatory signaling pathway (GO:0002431)	0.00742563	0.0843821	0	0	16.7449	82.0974	HSP90AB1;ARPC4
cholesterol metabolic process (GO:0008203)	0.00801788	0.0843821	0	0	16.0727	77.5683	G6PD;HMGCS1
axonogenesis (GO:0007409)	0.00841559	0.0843821	0	0	7.8038	37.284	HSP90AB1;SEMA4G;L1CAM
negative regulation of blood coagulation, intrinsic pathway (GO:2000267)	0.0087202	0.0843821	0	0	146.772	696.01	F12
regulation of synaptic vesicle recycling (GO:1903421)	0.0087202	0.0843821	0	0	146.772	696.01	SNCA
fructose catabolic process (GO:0006001)	0.0087202	0.0843821	0	0	146.772	696.01	ALDOB
fructose catabolic process to hydroxyacetone phosphate and glyceraldehyde-3-phosphate (GO:0061624)	0.0087202	0.0843821	0	0	146.772	696.01	ALDOB
regulation of blood coagulation, intrinsic pathway (GO:2000266)	0.0087202	0.0843821	0	0	146.772	696.01	F12
positive regulation of intrinsic apoptotic signaling pathway by p53 class mediator (GO:1902255)	0.0087202	0.0843821	0	0	146.772	696.01	UBB
ribose phosphate metabolic process (GO:0019693)	0.0087202	0.0843821	0	0	146.772	696.01	G6PD
isocitrate metabolic process (GO:0006102)	0.0087202	0.0843821	0	0	146.772	696.01	IDH1
positive regulation of protein monoubiquitination (GO:1902527)	0.0087202	0.0843821	0	0	146.772	696.01	UBB
dopamine biosynthetic process (GO:0042416)	0.0087202	0.0843821	0	0	146.772	696.01	SNCA
regulation of protein monoubiquitination (GO:1902525)	0.0087202	0.0843821	0	0	146.772	696.01	UBB
regulation of neuron death (GO:1901214)	0.00991758	0.0843821	0	0	14.3442	66.176	UBB;SNCA
establishment of mitochondrion localization, microtubule-mediated (GO:0034643)	0.0104554	0.0843821	0	0	117.412	535.473	UBB
proton-transporting V-type ATPase complex assembly (GO:0070070)	0.0104554	0.0843821	0	0	117.412	535.473	ALDOB
regulation of SNARE complex assembly (GO:0035542)	0.0104554	0.0843821	0	0	117.412	535.473	SNCA
skeletal muscle thin filament assembly (GO:0030240)	0.0104554	0.0843821	0	0	117.412	535.473	ACTA1
positive regulation of plasminogen activation (GO:0010756)	0.0104554	0.0843821	0	0	117.412	535.473	F12
negative regulation of transporter activity (GO:0032410)	0.0104554	0.0843821	0	0	117.412	535.473	SNCA
positive regulation of tau-protein kinase activity (GO:1902949)	0.0104554	0.0843821	0	0	117.412	535.473	HSP90AB1
positive regulation of peptidyl-serine phosphorylation (GO:0033138)	0.0115197	0.0843821	0	0	13.2361	59.0819	HSP90AB1;SNCA
regulation of transforming growth factor beta activation (GO:1901388)	0.0121876	0.0843821	0	0	97.8382	431.206	HSP90AB1
glyceraldehyde-3-phosphate metabolic process (GO:0019682)	0.0121876	0.0843821	0	0	97.8382	431.206	ALDOB
negative regulation of intracellular transport (GO:0032387)	0.0121876	0.0843821	0	0	97.8382	431.206	ARHGAP1
response to host defenses (GO:0052200)	0.0121876	0.0843821	0	0	97.8382	431.206	UBB
ribose phosphate biosynthetic process (GO:0046390)	0.0121876	0.0843821	0	0	97.8382	431.206	G6PD
regulation of extracellular matrix assembly (GO:1901201)	0.0121876	0.0843821	0	0	97.8382	431.206	TIE1
positive regulation of podosome assembly (GO:0071803)	0.0121876	0.0843821	0	0	97.8382	431.206	LCP1
regulation of inositol phosphate biosynthetic process (GO:0010919)	0.0121876	0.0843821	0	0	97.8382	431.206	SNCA
synaptic transmission, dopaminergic (GO:0001963)	0.0121876	0.0843821	0	0	97.8382	431.206	SNCA
chylomicron remnant clearance (GO:0034382)	0.0121876	0.0843821	0	0	97.8382	431.206	LIPC
complement activation, alternative pathway (GO:0006957)	0.0121876	0.0843821	0	0	97.8382	431.206	CR2
positive regulation of vesicle fusion (GO:0031340)	0.0121876	0.0843821	0	0	97.8382	431.206	SNCA
vascular wound healing (GO:0061042)	0.0121876	0.0843821	0	0	97.8382	431.206	MCAM
pentose metabolic process (GO:0019321)	0.0121876	0.0843821	0	0	97.8382	431.206	G6PD
peptide transport (GO:0015833)	0.0121876	0.0843821	0	0	97.8382	431.206	CDH17
modulation by symbiont of host defense response (GO:0052031)	0.0121876	0.0843821	0	0	97.8382	431.206	UBB
regulation of peptidyl-serine phosphorylation (GO:0033135)	0.0127292	0.0843821	0	0	12.5436	54.7383	HSP90AB1;SNCA
regulation of transforming growth factor beta receptor signaling pathway (GO:0017015)	0.013228	0.0843821	0	0	12.2863	53.1436	HSP90AB1;UBB
negative regulation of complement activation, classical pathway (GO:0045959)	0.0139168	0.0843821	0	0	83.8571	358.46	CR2
fructose metabolic process (GO:0006000)	0.0139168	0.0843821	0	0	83.8571	358.46	ALDOB
aromatic compound catabolic process (GO:0019439)	0.0139168	0.0843821	0	0	83.8571	358.46	PON3
response to epinephrine (GO:0071871)	0.0139168	0.0843821	0	0	83.8571	358.46	SNCA
heparan sulfate proteoglycan biosynthetic process, polysaccharide chain biosynthetic process (GO:0015014)	0.0139168	0.0843821	0	0	83.8571	358.46	EXT1
response to hydroperoxide (GO:0033194)	0.0139168	0.0843821	0	0	83.8571	358.46	GPX3
regulation of chaperone-mediated autophagy (GO:1904714)	0.0139168	0.0843821	0	0	83.8571	358.46	SNCA
negative regulation of monooxygenase activity (GO:0032769)	0.0139168	0.0843821	0	0	83.8571	358.46	SNCA
negative regulation of nitrogen compound metabolic process (GO:0051172)	0.0139168	0.0843821	0	0	83.8571	358.46	HSP90AB1
immunological synapse formation (GO:0001771)	0.0139168	0.0843821	0	0	83.8571	358.46	CORO1A
regulation of dopamine uptake involved in synaptic transmission (GO:0051584)	0.0139168	0.0843821	0	0	83.8571	358.46	SNCA
cellular response to epinephrine stimulus (GO:0071872)	0.0139168	0.0843821	0	0	83.8571	358.46	SNCA
skeletal myofibril assembly (GO:0014866)	0.0139168	0.0843821	0	0	83.8571	358.46	ACTA1
lymphatic endothelial cell differentiation (GO:0060836)	0.0139168	0.0843821	0	0	83.8571	358.46	TIE1
regulation of intrinsic apoptotic signaling pathway by p53 class mediator (GO:1902253)	0.0139168	0.0843821	0	0	83.8571	358.46	UBB
dopamine uptake (GO:0090494)	0.0139168	0.0843821	0	0	83.8571	358.46	SNCA
negative regulation of actin nucleation (GO:0051126)	0.0139168	0.0843821	0	0	83.8571	358.46	CORO1A
protein processing (GO:0016485)	0.0147746	0.0843821	0	0	11.574	48.7827	F12;HPR
regulation of protein ubiquitination (GO:0031396)	0.0155759	0.0843821	0	0	11.2478	46.8137	HSP90AB1;UBB
fructose 1,6-bisphosphate metabolic process (GO:0030388)	0.0156432	0.0843821	0	0	73.3713	305.057	ALDOB
negative regulation of exocytosis (GO:0045920)	0.0156432	0.0843821	0	0	73.3713	305.057	SNCA
regulation of transmembrane transporter activity (GO:0022898)	0.0156432	0.0843821	0	0	73.3713	305.057	SNCA
glomerular filtration (GO:0003094)	0.0156432	0.0843821	0	0	73.3713	305.057	MCAM
positive regulation of inositol phosphate biosynthetic process (GO:0060732)	0.0156432	0.0843821	0	0	73.3713	305.057	SNCA
response to magnesium ion (GO:0032026)	0.0156432	0.0843821	0	0	73.3713	305.057	SNCA
response to misfolded protein (GO:0051788)	0.0156432	0.0843821	0	0	73.3713	305.057	F12
regulation of complement activation, classical pathway (GO:0030450)	0.0156432	0.0843821	0	0	73.3713	305.057	CR2
negative regulation of protein activation cascade (GO:2000258)	0.0156432	0.0843821	0	0	73.3713	305.057	F12
skeletal muscle fiber development (GO:0048741)	0.0156432	0.0843821	0	0	73.3713	305.057	ACTA1
organic acid catabolic process (GO:0016054)	0.0156432	0.0843821	0	0	73.3713	305.057	PON3
ornithine metabolic process (GO:0006591)	0.0156432	0.0843821	0	0	73.3713	305.057	ASL
very-low-density lipoprotein particle remodeling (GO:0034372)	0.0156432	0.0843821	0	0	73.3713	305.057	LIPC
response to lipid (GO:0033993)	0.016952	0.0843821	0	0	10.743	43.803	GPX3;SNCA
fructose 6-phosphate metabolic process (GO:0006002)	0.0173666	0.0843821	0	0	65.2157	264.333	HK3
regulation of tau-protein kinase activity (GO:1902947)	0.0173666	0.0843821	0	0	65.2157	264.333	HSP90AB1
positive regulation of coagulation (GO:0050820)	0.0173666	0.0843821	0	0	65.2157	264.333	F12
negative regulation of humoral immune response mediated by circulating immunoglobulin (GO:0002924)	0.0173666	0.0843821	0	0	65.2157	264.333	CR2
renal filtration (GO:0097205)	0.0173666	0.0843821	0	0	65.2157	264.333	MCAM
positive regulation of hemostasis (GO:1900048)	0.0173666	0.0843821	0	0	65.2157	264.333	F12
negative regulation of peptidyl-lysine acetylation (GO:2000757)	0.0173666	0.0843821	0	0	65.2157	264.333	SNCA
SNARE complex assembly (GO:0035493)	0.0173666	0.0843821	0	0	65.2157	264.333	SNCA
negative regulation of transforming growth factor beta production (GO:0071635)	0.0173666	0.0843821	0	0	65.2157	264.333	HSP90AB1
positive regulation of receptor recycling (GO:0001921)	0.0173666	0.0843821	0	0	65.2157	264.333	SNCA
urea cycle (GO:0000050)	0.0173666	0.0843821	0	0	65.2157	264.333	ASL
modification-dependent macromolecule catabolic process (GO:0043632)	0.0173666	0.0843821	0	0	65.2157	264.333	UBB
modulation by symbiont of host process (GO:0044003)	0.0173666	0.0843821	0	0	65.2157	264.333	UBB
phosphatidylcholine catabolic process (GO:0034638)	0.0173666	0.0843821	0	0	65.2157	264.333	LIPC
regulation of podosome assembly (GO:0071801)	0.0173666	0.0843821	0	0	65.2157	264.333	LCP1
positive regulation of protein-containing complex assembly (GO:0031334)	0.0180891	0.0843821	0	0	10.3704	41.6108	LCP1;SNCA
positive regulation of alcohol biosynthetic process (GO:1902932)	0.019087	0.0843821	0	0	58.6912	232.343	SNCA
actin filament network formation (GO:0051639)	0.019087	0.0843821	0	0	58.6912	232.343	LCP1
erythrocyte development (GO:0048821)	0.019087	0.0843821	0	0	58.6912	232.343	G6PD
angiogenesis involved in wound healing (GO:0060055)	0.019087	0.0843821	0	0	58.6912	232.343	MCAM
regulation of biosynthetic process (GO:0009889)	0.019087	0.0843821	0	0	58.6912	232.343	SNCA
positive regulation of integrin activation (GO:0033625)	0.019087	0.0843821	0	0	58.6912	232.343	CDH17
negative regulation of platelet-derived growth factor receptor signaling pathway (GO:0010642)	0.019087	0.0843821	0	0	58.6912	232.343	SNCA
regulation of endocytic recycling (GO:2001135)	0.019087	0.0843821	0	0	58.6912	232.343	ARHGAP1
regulation of phospholipase activity (GO:0010517)	0.019087	0.0843821	0	0	58.6912	232.343	SNCA
myotube cell development (GO:0014904)	0.019087	0.0843821	0	0	58.6912	232.343	ACTA1
fatty acid metabolic process (GO:0006631)	0.0198537	0.0843821	0	0	9.85743	38.6348	PON3;LIPC
synapse organization (GO:0050808)	0.0204575	0.0843821	0	0	9.69746	37.7174	L1CAM;SNCA
actin crosslink formation (GO:0051764)	0.0208046	0.0843821	0	0	53.3529	206.614	LCP1
negative regulation of complement activation (GO:0045916)	0.0208046	0.0843821	0	0	53.3529	206.614	CR2
regulation of actin nucleation (GO:0051125)	0.0208046	0.0843821	0	0	53.3529	206.614	CORO1A
negative regulation of histone acetylation (GO:0035067)	0.0208046	0.0843821	0	0	53.3529	206.614	SNCA
carboxylic acid catabolic process (GO:0046395)	0.0208046	0.0843821	0	0	53.3529	206.614	PON3
negative regulation of microtubule polymerization (GO:0031115)	0.0208046	0.0843821	0	0	53.3529	206.614	SNCA
catecholamine biosynthetic process (GO:0042423)	0.0208046	0.0843821	0	0	53.3529	206.614	SNCA
negative regulation of oxidoreductase activity (GO:0051354)	0.0208046	0.0843821	0	0	53.3529	206.614	SNCA
tricarboxylic acid metabolic process (GO:0072350)	0.0208046	0.0843821	0	0	53.3529	206.614	IDH1
phagolysosome assembly (GO:0001845)	0.0208046	0.0843821	0	0	53.3529	206.614	CORO1A
regulation of plasminogen activation (GO:0010755)	0.0208046	0.0843821	0	0	53.3529	206.614	F12
positive regulation of cellular carbohydrate metabolic process (GO:0010676)	0.0225192	0.0859284	0	0	48.9044	185.513	SNCA
response to iron ion (GO:0010039)	0.0225192	0.0859284	0	0	48.9044	185.513	SNCA
regulation of fibrinolysis (GO:0051917)	0.0225192	0.0859284	0	0	48.9044	185.513	F12
central nervous system neuron axonogenesis (GO:0021955)	0.0225192	0.0859284	0	0	48.9044	185.513	HSP90AB1
positive regulation of protein localization to cell surface (GO:2000010)	0.0225192	0.0859284	0	0	48.9044	185.513	HSP90AB1
triglyceride-rich lipoprotein particle remodeling (GO:0034370)	0.0225192	0.0859284	0	0	48.9044	185.513	LIPC
mitochondrion transport along microtubule (GO:0047497)	0.0225192	0.0859284	0	0	48.9044	185.513	UBB
pentose-phosphate shunt (GO:0006098)	0.0225192	0.0859284	0	0	48.9044	185.513	G6PD
regulation of platelet-derived growth factor receptor signaling pathway (GO:0010640)	0.0225192	0.0859284	0	0	48.9044	185.513	SNCA
2-oxoglutarate metabolic process (GO:0006103)	0.0242309	0.0900891	0	0	45.1403	167.928	IDH1
regulation of response to interferon-gamma (GO:0060330)	0.0242309	0.0900891	0	0	45.1403	167.928	HSP90AB1
low-density lipoprotein particle remodeling (GO:0034374)	0.0242309	0.0900891	0	0	45.1403	167.928	LIPC
endothelial cell differentiation (GO:0045446)	0.0242309	0.0900891	0	0	45.1403	167.928	TIE1
acetyl-CoA metabolic process (GO:0006084)	0.0259397	0.0928704	0	0	41.9139	153.069	HMGCS1
Arp2/3 complex-mediated actin nucleation (GO:0034314)	0.0259397	0.0928704	0	0	41.9139	153.069	ARPC4
regulation of extracellular matrix organization (GO:1903053)	0.0259397	0.0928704	0	0	41.9139	153.069	TIE1
lipoxygenase pathway (GO:0019372)	0.0259397	0.0928704	0	0	41.9139	153.069	PON3
central nervous system neuron development (GO:0021954)	0.0259397	0.0928704	0	0	41.9139	153.069	HSP90AB1
protein kinase A signaling (GO:0010737)	0.0259397	0.0928704	0	0	41.9139	153.069	LCP1
positive regulation of transferase activity (GO:0051347)	0.0275919	0.0971783	0	0	8.22707	29.5371	HSP90AB1;TIE1
epiboly involved in wound healing (GO:0090505)	0.0276455	0.0971783	0	0	39.1176	140.365	LCP1
negative regulation of histone modification (GO:0031057)	0.0276455	0.0971783	0	0	39.1176	140.365	SNCA
regulation of receptor recycling (GO:0001919)	0.0293485	0.100723	0	0	36.671	129.394	SNCA
positive regulation of blood coagulation (GO:0030194)	0.0293485	0.100723	0	0	36.671	129.394	F12
reverse cholesterol transport (GO:0043691)	0.0293485	0.100723	0	0	36.671	129.394	LIPC
protein autoprocessing (GO:0016540)	0.0293485	0.100723	0	0	36.671	129.394	F12
positive regulation of protein kinase activity (GO:0045860)	0.0296887	0.101291	0	0	7.89992	27.7839	HSP90AB1;SNCA
high-density lipoprotein particle remodeling (GO:0034375)	0.0310486	0.102904	0	0	34.5121	119.833	LIPC
positive regulation of phosphoprotein phosphatase activity (GO:0032516)	0.0310486	0.102904	0	0	34.5121	119.833	HSP90AB1
regulation of presynapse assembly (GO:1905606)	0.0310486	0.102904	0	0	34.5121	119.833	SNCA
regulation of presynapse organization (GO:0099174)	0.0310486	0.102904	0	0	34.5121	119.833	SNCA
positive chemotaxis (GO:0050918)	0.0310486	0.102904	0	0	34.5121	119.833	CORO1A
heparan sulfate proteoglycan biosynthetic process (GO:0015012)	0.0327458	0.106104	0	0	32.5931	111.435	EXT1
cellular response to copper ion (GO:0071280)	0.0327458	0.106104	0	0	32.5931	111.435	SNCA
dopamine metabolic process (GO:0042417)	0.0327458	0.106104	0	0	32.5931	111.435	SNCA
endoplasmic reticulum mannose trimming (GO:1904380)	0.0327458	0.106104	0	0	32.5931	111.435	UBB
negative regulation of axon extension involved in axon guidance (GO:0048843)	0.0344401	0.106377	0	0	30.8762	104.007	SEMA4G
regulation of acute inflammatory response (GO:0002673)	0.0344401	0.106377	0	0	30.8762	104.007	F12
positive regulation of cyclin-dependent protein kinase activity (GO:1904031)	0.0344401	0.106377	0	0	30.8762	104.007	HSP90AB1
positive regulation of protein processing (GO:0010954)	0.0344401	0.106377	0	0	30.8762	104.007	F12
cortical actin cytoskeleton organization (GO:0030866)	0.0344401	0.106377	0	0	30.8762	104.007	LCP1
mesoderm development (GO:0007498)	0.0344401	0.106377	0	0	30.8762	104.007	TIE1
regulation of protein modification by small protein conjugation or removal (GO:1903320)	0.0344401	0.106377	0	0	30.8762	104.007	HSP90AB1
cellular protein-containing complex assembly (GO:0034622)	0.0348195	0.106377	0	0	7.22855	24.2704	HSP90AB1;SNCA
cell-cell adhesion via plasma-membrane adhesion molecules (GO:0098742)	0.0355789	0.106377	0	0	7.14177	23.825	L1CAM;CDH17
neuron projection development (GO:0031175)	0.0359611	0.106377	0	0	7.09916	23.607	UBB;L1CAM
actin nucleation (GO:0045010)	0.0361315	0.106377	0	0	29.3309	97.3958	ARPC4
error-prone translesion synthesis (GO:0042276)	0.0361315	0.106377	0	0	29.3309	97.3958	UBB
purinergic nucleotide receptor signaling pathway (GO:0035590)	0.0361315	0.106377	0	0	29.3309	97.3958	HSP90AB1
heparan sulfate proteoglycan metabolic process (GO:0030201)	0.0361315	0.106377	0	0	29.3309	97.3958	EXT1
hydrogen peroxide catabolic process (GO:0042744)	0.0361315	0.106377	0	0	29.3309	97.3958	GPX3
positive regulation of phosphatase activity (GO:0010922)	0.0361315	0.106377	0	0	29.3309	97.3958	HSP90AB1
regulation of lipoprotein lipase activity (GO:0051004)	0.0361315	0.106377	0	0	29.3309	97.3958	LIPC
natural killer cell activation involved in immune response (GO:0002323)	0.0361315	0.106377	0	0	29.3309	97.3958	CORO1A
error-free translesion synthesis (GO:0070987)	0.03782	0.107528	0	0	27.9328	91.4775	UBB
positive regulation of axon extension (GO:0045773)	0.03782	0.107528	0	0	27.9328	91.4775	L1CAM
chaperone-mediated protein complex assembly (GO:0051131)	0.03782	0.107528	0	0	27.9328	91.4775	HSP90AB1
positive regulation of signal transduction by p53 class mediator (GO:1901798)	0.03782	0.107528	0	0	27.9328	91.4775	UBB
microglial cell activation (GO:0001774)	0.03782	0.107528	0	0	27.9328	91.4775	SNCA
nucleotide-excision repair, DNA duplex unwinding (GO:0000717)	0.03782	0.107528	0	0	27.9328	91.4775	UBB
natural killer cell mediated cytotoxicity (GO:0042267)	0.03782	0.107528	0	0	27.9328	91.4775	CORO1A
positive regulation of cellular biosynthetic process (GO:0031328)	0.039472	0.108097	0	0	6.73715	21.7756	HSP90AB1;SNCA
negative regulation of G protein-coupled receptor signaling pathway (GO:0045744)	0.0395057	0.108097	0	0	26.6618	86.1524	SNCA
response to copper ion (GO:0046688)	0.0395057	0.108097	0	0	26.6618	86.1524	SNCA
regulation of interferon-gamma-mediated signaling pathway (GO:0060334)	0.0395057	0.108097	0	0	26.6618	86.1524	HSP90AB1
triglyceride catabolic process (GO:0019433)	0.0395057	0.108097	0	0	26.6618	86.1524	LIPC
nucleotide-excision repair, DNA damage recognition (GO:0000715)	0.0395057	0.108097	0	0	26.6618	86.1524	UBB
positive regulation of cellular response to transforming growth factor beta stimulus (GO:1903846)	0.0411885	0.108097	0	0	25.5013	81.3388	HSP90AB1
regulation of axon extension involved in axon guidance (GO:0048841)	0.0411885	0.108097	0	0	25.5013	81.3388	SEMA4G
axon extension (GO:0048675)	0.0411885	0.108097	0	0	25.5013	81.3388	HSP90AB1
cellular response to catecholamine stimulus (GO:0071870)	0.0411885	0.108097	0	0	25.5013	81.3388	SNCA
lymphocyte activation involved in immune response (GO:0002285)	0.0411885	0.108097	0	0	25.5013	81.3388	LCP1
nucleotide-binding domain, leucine rich repeat containing receptor signaling pathway (GO:0035872)	0.0411885	0.108097	0	0	25.5013	81.3388	UBB
nucleotide-excision repair, DNA gap filling (GO:0006297)	0.0411885	0.108097	0	0	25.5013	81.3388	UBB
positive regulation of transforming growth factor beta receptor signaling pathway (GO:0030511)	0.0411885	0.108097	0	0	25.5013	81.3388	HSP90AB1
regulation of monooxygenase activity (GO:0032768)	0.0411885	0.108097	0	0	25.5013	81.3388	SNCA
wound healing, spreading of cells (GO:0044319)	0.0411885	0.108097	0	0	25.5013	81.3388	LCP1
protein alpha-1,2-demannosylation (GO:0036508)	0.0411885	0.108097	0	0	25.5013	81.3388	UBB
regulation of proteolysis involved in cellular protein catabolic process (GO:1903050)	0.0428684	0.109532	0	0	24.4375	76.9688	UBB
acylglycerol homeostasis (GO:0055090)	0.0428684	0.109532	0	0	24.4375	76.9688	LIPC
negative regulation of ion transport (GO:0043271)	0.0428684	0.109532	0	0	24.4375	76.9688	SNCA
regulation of dopamine secretion (GO:0014059)	0.0428684	0.109532	0	0	24.4375	76.9688	SNCA
cellular polysaccharide biosynthetic process (GO:0033692)	0.0428684	0.109532	0	0	24.4375	76.9688	EXT1
divalent inorganic cation homeostasis (GO:0072507)	0.0428684	0.109532	0	0	24.4375	76.9688	SNCA
global genome nucleotide-excision repair (GO:0070911)	0.0445455	0.111846	0	0	23.4588	72.9861	UBB
negative regulation of proteolysis involved in cellular protein catabolic process (GO:1903051)	0.0445455	0.111846	0	0	23.4588	72.9861	HSP90AB1
positive regulation of protein insertion into mitochondrial membrane involved in apoptotic signaling pathway (GO:1900740)	0.0445455	0.111846	0	0	23.4588	72.9861	YWHAQ
regulation of protein insertion into mitochondrial membrane involved in apoptotic signaling pathway (GO:1900739)	0.0445455	0.111846	0	0	23.4588	72.9861	YWHAQ
acute inflammatory response (GO:0002526)	0.0462197	0.112165	0	0	22.5554	69.3433	HPR
positive regulation of calcium ion transmembrane transport (GO:1904427)	0.0462197	0.112165	0	0	22.5554	69.3433	SNCA
regulation of blood coagulation (GO:0030193)	0.0462197	0.112165	0	0	22.5554	69.3433	F12
negative regulation of protein polymerization (GO:0032272)	0.0462197	0.112165	0	0	22.5554	69.3433	SNCA
positive regulation of nitric oxide biosynthetic process (GO:0045429)	0.0462197	0.112165	0	0	22.5554	69.3433	HSP90AB1
stress-activated protein kinase signaling cascade (GO:0031098)	0.0462197	0.112165	0	0	22.5554	69.3433	UBB
cytoplasmic pattern recognition receptor signaling pathway (GO:0002753)	0.0462197	0.112165	0	0	22.5554	69.3433	UBB
presynaptic endocytosis (GO:0140238)	0.0462197	0.112165	0	0	22.5554	69.3433	SNCA
regulation of protein transport (GO:0051223)	0.0478911	0.112914	0	0	21.719	66.0001	LCP1
regulation of reactive oxygen species biosynthetic process (GO:1903426)	0.0478911	0.112914	0	0	21.719	66.0001	SNCA
glycerophospholipid catabolic process (GO:0046475)	0.0478911	0.112914	0	0	21.719	66.0001	LIPC
carbohydrate derivative biosynthetic process (GO:1901137)	0.0478911	0.112914	0	0	21.719	66.0001	G6PD
positive regulation of nitric oxide metabolic process (GO:1904407)	0.0478911	0.112914	0	0	21.719	66.0001	HSP90AB1
T cell activation involved in immune response (GO:0002286)	0.0478911	0.112914	0	0	21.719	66.0001	LCP1
nucleotide-binding oligomerization domain containing signaling pathway (GO:0070423)	0.0478911	0.112914	0	0	21.719	66.0001	UBB
regulation of angiogenesis (GO:0045765)	0.0490044	0.113168	0	0	5.95929	17.9723	TIE1;STAB1
axon guidance (GO:0007411)	0.0490044	0.113168	0	0	5.95929	17.9723	SEMA4G;L1CAM
aggrephagy (GO:0035973)	0.0495596	0.113168	0	0	20.9422	62.9226	UBB
hydrogen peroxide metabolic process (GO:0042743)	0.0495596	0.113168	0	0	20.9422	62.9226	GPX3
lipid catabolic process (GO:0016042)	0.0495596	0.113168	0	0	20.9422	62.9226	LIPC
telomere maintenance via telomerase (GO:0007004)	0.0495596	0.113168	0	0	20.9422	62.9226	HSP90AB1
nucleotide-excision repair, preincision complex assembly (GO:0006294)	0.0495596	0.113168	0	0	20.9422	62.9226	UBB
MyD88-dependent toll-like receptor signaling pathway (GO:0002755)	0.0495596	0.113168	0	0	20.9422	62.9226	UBB
