# Supplementary material for: Proteomic Discovery of Plasma Protein Biomarkers and Development of Models Predicting Prognosis of High-Grade Serous Ovarian Carcinoma
Source: Mol Cell Proteomics. 2023 Jan 17;22(3):100502. doi: 10.1016/j.mcpro.2023.100502 (PMC9972571; doi:10.1016/j.mcpro.2023.100502)
Supplement: Supplemental table 6 [file mmc6.xlsx]

## Sheet: Supplementary Table 6
Supplementary Table 6. Clinicopathologic characteristics of the patients in validation phase
No.	Group	Age	Parity	Menopausal status	Serum CA-125, IU/mL	FIGO stage	Primary treatment strategy	Residual tumor after surgery	Chemotherapy regimen	BRCA mutational status	Total cycles of chemotherapy	Recurrence	Platinum sensitivity	Progression-free survival	18 month PFS rate	Cancer-related death	Overall survival	GSN, ng/ml	VCAN, ng/ml	SND1, ng/ml	SIGLEC14, ng/ml	CD163, ug/uL	PRMT1, ng/ml
#1	Good prognosis	46.98	2	Premenopause	743.2	1C	PDS	No gross residual tumor	Paclitaxel-Carboplatin	Wild-type	6	0	Platinum sensitive	59.4	No recurrence at 18 month		59.4	28.3	3.9996	22.16	4.35	0.792	2.152
#2	Good prognosis	64.66	1	Menopause	6321	1C	PDS	No gross residual tumor	Paclitaxel-Carboplatin	Wild-type	6	0	Platinum sensitive	58.22	No recurrence at 18 month		58.22	24.2	3.1697	31.24	4.37	0.4365	4.328
#3	Good prognosis	47.48	2	Premenopause	10000	1C	PDS	No gross residual tumor	Paclitaxel-Carboplatin	Wild-type	6	1	Platinum sensitive	37.06	No recurrence at 18 month		46.88	10	2.4742	17.58	4.81	0.318	2.92
#4	Good prognosis	50.54	2	Premenopause	23	2A	PDS	No gross residual tumor	Paclitaxel-Carboplatin	Wild-type	6	0	Platinum sensitive	50.33	No recurrence at 18 month		50.33	15.3	5.9696	25.18	8.53	0.4185	2.664
#5	Good prognosis	53.79	2	Menopause	58.5	2A	PDS	No gross residual tumor	Paclitaxel-Carboplatin	Wild-type	6	0	Platinum sensitive	64.23	No recurrence at 18 month		64.23	13.5	2.8854	22.44	3.52	0.491	1.512
#6	Good prognosis	64.44	2	Menopause	63	2A	PDS	No gross residual tumor	Paclitaxel-Carboplatin	Not tested	6	0	Platinum sensitive	27.1	No recurrence at 18 month		27.1	21.55	5.9005	35.14	6.37	0.92	2.456
#7	Good prognosis	54.55	0	Menopause	92	2A	PDS	No gross residual tumor	Paclitaxel-Carboplatin	Not tested	6	0	Platinum sensitive	24.25	No recurrence at 18 month		24.25	14.95	5.1373	28.02	3.65	0.399	1.568
#8	Good prognosis	72.72	4	Menopause	924	2A	PDS	No gross residual tumor	Paclitaxel-Carboplatin	Wild-type	6	1	Platinum sensitive	20.24	No recurrence at 18 month		57	12.15	3.3996	11.16	3.3	0.8285	1.992
#9	Good prognosis	63.73	4	Menopause	1496	2A	PDS	No gross residual tumor	Paclitaxel-Carboplatin	Wild-type	6	0	Platinum sensitive	34.6	No recurrence at 18 month		34.6	11.5	5.9144	14.58	5.53	0.6405	1.24
#10	Good prognosis	52.64	0	Premenopause	3036	2A	PDS	No gross residual tumor	Paclitaxel-Carboplatin	Wild-type	6	0	Platinum sensitive	38.54	No recurrence at 18 month		38.54	13.55	3.6064	16	3.15	0.396	2.832
#11	Poor prognosis	50.69	2	Menopause	76	2A	PDS	No gross residual tumor	Paclitaxel-Carboplatin	Wild-type	6	1	Platinum sensitive	17.71	Recurrence		31.93	12.8	5.0928	18.42	5.14	0.63	1.256
#12	Good prognosis	45.59	2	Premenopause	34	2B	PDS	No gross residual tumor	Paclitaxel-Carboplatin	Wild-type	6	0	Platinum sensitive	39.06	No recurrence at 18 month		39.06	21.4	3.0437	9.56	4.89	0.386	2.04
#13	Good prognosis	49.29	2	Menopause	50	2B	PDS	No gross residual tumor	Paclitaxel-Carboplatin	Not tested	6	1	Platinum sensitive	76.52	No recurrence at 18 month		76.52	18.95	3.505	13	7.39	0.4615	1.696
#14	Good prognosis	63.3	2	Menopause	195	2B	PDS	No gross residual tumor	Paclitaxel-Carboplatin	Not tested	6	0	Platinum sensitive	60.32	No recurrence at 18 month		60.32	26.3	6.7485	26.3	6.25	0.2575	2.064
#15	Good prognosis	70.7	3	Menopause	202	2B	PDS	No gross residual tumor	Paclitaxel-Carboplatin	BRCA1 mutation	6	0	Platinum sensitive	35.38	No recurrence at 18 month		35.38	19.65	6.123	12.7	5.93	0.6945	2.224
#16	Good prognosis	33.08	0	Premenopause	248	2B	PDS	No gross residual tumor	Paclitaxel-Carboplatin	BRCA1 mutation	6	0	Platinum sensitive	32.46	No recurrence at 18 month		32.46	22.35	4.8	26.08	8.11	0.432	6.096
#17	Good prognosis	53.34	0	Menopause	348	2B	PDS	No gross residual tumor	Paclitaxel-Carboplatin	Not tested	6	0	Platinum sensitive	64.89	No recurrence at 18 month		64.89	15.9	3.0674	30.36	4.41	0.65	6.296
#18	Good prognosis	49.48	1	Premenopause	409	2B	PDS	No gross residual tumor	Paclitaxel-Carboplatin	BRCA1 mutation	6	1	Platinum sensitive	42.84	No recurrence at 18 month		55.39	19.25	3.8105	13.96	7.25	0.5635	1.944
#19	Good prognosis	47.75	2	Premenopause	690	2B	PDS	No gross residual tumor	Paclitaxel-Carboplatin	BRCA2 mutation	6	1	Platinum sensitive	42.05	No recurrence at 18 month		43.89	13.5	4.2072	12.84	4.61	0.6275	2.456
#20	Good prognosis	44.42	2	Premenopause	2368	2B	PDS	No gross residual tumor	Paclitaxel-Carboplatin	Wild-type	6	0	Platinum sensitive	47.21	No recurrence at 18 month		47.21	31.05	3.8516	17.36	5.13	0.5715	3.528
#21	Good prognosis	51.64	2	Menopause	9060	2B	PDS	No gross residual tumor	Paclitaxel-Carboplatin	Not tested	6	0	Platinum sensitive	105.2	No recurrence at 18 month		105.2	17.8	6.9365	11.38	4.45	0.7195	1.04
#22	Poor prognosis	57.46	3	Menopause	45.9	2B	PDS	No gross residual tumor	Paclitaxel-Carboplatin	Wild-type	8	1	Platinum sensitive	13.9	Recurrence		34.37	11	2.615	14.58	6.92	0.4875	2.176
#23	Poor prognosis	54.68	3	Premenopause	289	2B	PDS	No gross residual tumor	Paclitaxel-Carboplatin	Not tested	6	1	Platinum sensitive	16.1	Recurrence		44.09	16.55	2.1769	23.02	3.07	0.57	3.232
#24	Good prognosis	62.94	2	Menopause	96	3A	PDS	No gross residual tumor	Paclitaxel-Carboplatin	Wild-type	6	0	Platinum sensitive	43.63	No recurrence at 18 month		43.63	21.45	7.9126	17.52	4.83	0.883	2.928
#25	Good prognosis	44.77	2	Premenopause	105	3A	PDS	No gross residual tumor	Paclitaxel-Carboplatin	Wild-type	6	0	Platinum sensitive	51.48	No recurrence at 18 month		51.48	14.65	4.0943	22.88	6.69	0.4135	2.104
#26	Good prognosis	36.98	0	Premenopause	109	3A	PDS	No gross residual tumor	Paclitaxel-Carboplatin	Not tested	6	0	Platinum sensitive	67.98	No recurrence at 18 month		67.98	14.5	3.4722	22.04	5.3	0.5485	1.936
#27	Good prognosis	45	2	Premenopause	225.1	3A	PDS	No gross residual tumor	Paclitaxel-Carboplatin	Not tested	6	1	Platinum sensitive	21.19	No recurrence at 18 month		56.8	14.4	2.9804	13.7	10.36	0.2395	1.664
#28	Good prognosis	49.67	2	Premenopause	233	3A	PDS	No gross residual tumor	Paclitaxel-Carboplatin	BRCA1 mutation	6	0	Platinum sensitive	27.79	No recurrence at 18 month		27.79	15.05	6.2492	14.44	12.67	0.288	1.76
#29	Good prognosis	69.15	1	Menopause	248	3A	PDS	No gross residual tumor	Paclitaxel-Carboplatin	Wild-type	6	1	Platinum sensitive	40.44	No recurrence at 18 month		54.24	30.45	5.3575	27.66	8.67	1.0005	6.296
#30	Good prognosis	58.88	2	Menopause	297	3A	PDS	No gross residual tumor	Paclitaxel-Carboplatin	Wild-type	6	1	Platinum sensitive	33.77	No recurrence at 18 month		43.63	20.8	5.4688	16.78	6.03	0.4035	5.04
#31	Good prognosis	58.54	2	Menopause	411	3A	PDS	No gross residual tumor	Paclitaxel-Carboplatin	BRCA2 mutation	9	1	Platinum sensitive	26.02	No recurrence at 18 month	Cancer-related death	67.35	21.75	4.3113	25.48	3.09	0.572	2.456
#32	Good prognosis	72.25	5	Menopause	437.5	3A	PDS	No gross residual tumor	Paclitaxel-Carboplatin	BRCA1 mutation	6	1	Platinum sensitive	26.94	No recurrence at 18 month		50.96	20.25	5.4012	22.46	4.4	0.753	1.808
#33	Good prognosis	33.16	0	Premenopause	559	3A	PDS	No gross residual tumor	Paclitaxel-Carboplatin	Wild-type	6	0	Platinum sensitive	74.55	No recurrence at 18 month		74.55	22.05	2.6984	32.2	3.57	0.4465	2.512
#34	Good prognosis	43.81	0	Premenopause	710	3A	PDS	No gross residual tumor	Paclitaxel-Carboplatin	BRCA2 mutation	6	1	Platinum sensitive	32.1	No recurrence at 18 month		74.78	15.65	10.5133	17.06	29.07	0.4335	1.728
#35	Good prognosis	57.71	3	Menopause	988	3A	PDS	No gross residual tumor	Paclitaxel-Carboplatin	Not tested	6	0	Platinum sensitive	29.37	No recurrence at 18 month		29.37	19.25	5.7317	9.18	4.84	0.501	1.784
#36	Good prognosis	47.87	3	Premenopause	1571	3A	PDS	No gross residual tumor	Paclitaxel-Carboplatin	Wild-type	9	0	Platinum sensitive	30.03	No recurrence at 18 month		30.03	31.05	4.8466	29.8	6.45	1.096	4.992
#37	Good prognosis	59.7	2	Menopause	2433	3A	PDS	No gross residual tumor	Paclitaxel-Carboplatin	Wild-type	6	0	Platinum sensitive	60.81	No recurrence at 18 month		60.81	18.15	3.4175	35.68	3.58	0.5995	3.32
#38	Good prognosis	54.05	2	Menopause	7050	3A	PDS	<1 cm	Paclitaxel-Carboplatin	Not tested	6	0	Platinum sensitive	96.82	No recurrence at 18 month		96.82	22.55	5.5336	30.46	10.55	0.6675	2.152
#39	Good prognosis	56.81	2	Menopause	10000	3A	PDS	No gross residual tumor	Paclitaxel-Carboplatin	Wild-type	6	1	Platinum sensitive	22.31	No recurrence at 18 month		61.08	19.95	4.4167	10.42	4.84	0.5835	2.256
#40	Poor prognosis	45.63	2	Premenopause	19.5	3A	PDS	≥1 cm	Paclitaxel-Carboplatin	Not tested	6	1	Platinum resistance	8.02	Recurrence	Cancer-related death	11.56	25.25	4.2974	14.02	4.91	0.654	4.08
#41	Poor prognosis	65.83	4	Menopause	1668	3A	PDS	≥1 cm	Paclitaxel-Carboplatin	Wild-type	9	1	Platinum sensitive	14.72	Recurrence		39.98	22.1	5.1098	16.08	3.49	0.532	1.272
#42	Good prognosis	69.4	4	Menopause	93.4	3B	PDS	No gross residual tumor	Paclitaxel-Carboplatin	Not tested	6	1	Platinum sensitive	22.8	No recurrence at 18 month		108.58	12.6	5.1046	17.88	6.09	0.7955	1.952
#43	Good prognosis	45.8	3	Premenopause	102	3B	PDS	No gross residual tumor	Paclitaxel-Carboplatin	BRCA1 mutation	6	1	Platinum sensitive	23.72	No recurrence at 18 month		51.68	27	2.8139	10.1	3.32	0.67	5.088
#44	Good prognosis	75.42	3	Menopause	110	3B	PDS	No gross residual tumor	Paclitaxel-Carboplatin	Not tested	6	0	Platinum sensitive	38.74	No recurrence at 18 month		38.74	19	5.4136	18.46	5.1	0.415	1.832
#45	Good prognosis	46	2	Premenopause	143	3B	PDS	No gross residual tumor	Paclitaxel-Carboplatin	BRCA1 mutation	6	1	Platinum sensitive	26.64	No recurrence at 18 month		94.13	14.1	2.7038	22.52	3.16	0.4955	2.576
#46	Good prognosis	55.39	2	Menopause	499	3B	PDS	<1 cm	Paclitaxel-Carboplatin	Wild-type	9	0	Platinum sensitive	66.69	No recurrence at 18 month		66.69	21	3.4206	18.98	4.74	0.594	1.992
#47	Good prognosis	77.22	6	Menopause	619	3B	PDS	No gross residual tumor	Paclitaxel-Carboplatin	Wild-type	6	0	Platinum sensitive	43.76	No recurrence at 18 month		43.76	15.7	3.2716	23.66	5.32	0.46	4.456
#48	Good prognosis	49.32	2	Menopause	693	3B	PDS	No gross residual tumor	Paclitaxel-Carboplatin-BEV	Wild-type	6	1	Platinum sensitive	22.57	No recurrence at 18 month		30.16	26.9	2.5746	14.02	4.75	0.6195	2.92
#49	Good prognosis	50.67	2	Premenopause	1185	3B	PDS	No gross residual tumor	Paclitaxel-Carboplatin	Not tested	6	1	Platinum sensitive	40.21	No recurrence at 18 month		47.11	34.85	4.8509	36.54	3.07	0.556	6.096
#50	Good prognosis	63.46	2	Menopause	1465	3B	PDS	<1 cm	Paclitaxel-Carboplatin-BEV	BRCA2 mutation	6	0	Platinum sensitive	35.61	No recurrence at 18 month		35.61	26.55	4.7959	16.18	5.74	0.78	2.44
#51	Good prognosis	57.66	4	Menopause	1492	3B	NAC-IDS	No gross residual tumor	Paclitaxel-Carboplatin	BRCA2 mutation	6	0	Platinum sensitive	39.1	No recurrence at 18 month		39.1	22.95	3.8208	25.72	5.6	0.7605	1.272
#52	Good prognosis	74.46	2	Menopause	1935	3B	PDS	No gross residual tumor	Paclitaxel-Carboplatin	BRCA2 mutation	6	1	Platinum sensitive	26.71	No recurrence at 18 month		74.51	10.85	3.2804	17.64	4.23	0.7725	5.584
#53	Good prognosis	47.36	2	Premenopause	2946	3B	PDS	No gross residual tumor	Paclitaxel-Carboplatin	Wild-type	9	0	Platinum sensitive	72.38	No recurrence at 18 month		72.38	19.3	3.6713	13.58	4.8	0.5305	1.24
#54	Good prognosis	50.84	2	Premenopause	3542	3B	PDS	No gross residual tumor	Paclitaxel-Carboplatin	Not tested	6	0	Platinum sensitive	67.32	No recurrence at 18 month		67.32	35.8	3.3146	19.88	6.14	0.6275	2.832
#55	Poor prognosis	75.18	4	Menopause	193.8	3B	PDS	No gross residual tumor	Paclitaxel-Carboplatin	Not tested	6	1	Platinum sensitive	10.78	Recurrence	Cancer-related death	32.07	25.45	9.1489	15.5	9.08	0.6075	1.056
#56	Poor prognosis	70.67	5	Menopause	1108	3B	PDS	<1 cm	Paclitaxel-Carboplatin	Wild-type	6	1	Platinum sensitive	14.49	Recurrence		27.63	33.2	3.872	11.12	4.63	0.981	1.592
#57	Poor prognosis	70.29	4	Menopause	1780	3B	PDS	No gross residual tumor	Paclitaxel-Carboplatin	Not tested	9	1	Platinum sensitive	15.64	Recurrence		61.96	26.1	5.7935	11.94	7.96	1.486	2.784
#58	Poor prognosis	57.13	3	Menopause	1967	3B	PDS	No gross residual tumor	Paclitaxel-Carboplatin	Wild-type	6	1	Platinum resistance	6.87	Recurrence	Cancer-related death	34.59	23.15	2.5974	20.58	3.26	0.5685	2.64
#59	Poor prognosis	42.48	2	Premenopause	9926	3B	PDS	≥1 cm	Paclitaxel-Carboplatin	BRCA1 mutation	6	1	Platinum resistance	4.63	Recurrence		63.64	11.9	2.2974	13.38	5.09	0.526	2.32
#60	Good prognosis	80.32	6	Menopause	16	3C	NAC-IDS	No gross residual tumor	Paclitaxel-Carboplatin	Wild-type	6	0	Platinum sensitive	41.23	No recurrence at 18 month		41.23	22.25	5.354	22.7	5.79	0.669	3.624
#61	Good prognosis	49.03	2	Premenopause	20	3C	PDS	No gross residual tumor	Paclitaxel-Carboplatin	Wild-type	6	1	Platinum sensitive	33.05	No recurrence at 18 month		34.66	19.3	2.6579	26.46	2.81	0.4915	2.168
#62	Good prognosis	52.67	1	Menopause	32.6	3C	PDS	No gross residual tumor	Paclitaxel-Carboplatin	BRCA1 mutation	6	0	Platinum sensitive	61.5	No recurrence at 18 month		61.5	24.85	3.022	14.64	4.2	0.4105	2.84
#63	Good prognosis	42.54	2	Premenopause	105	3C	PDS	No gross residual tumor	Paclitaxel-Carboplatin	Wild-type	6	1	Platinum sensitive	37.68	No recurrence at 18 month		67.81	21.35	4.7786	14.02	6.69	0.5705	10.624
#64	Good prognosis	53.38	2	Menopause	114	3C	NAC-IDS	No gross residual tumor	Paclitaxel-Carboplatin	BRCA1 mutation	9	1	Platinum sensitive	53.68	No recurrence at 18 month		129.05	14.6	4.108	14.2	4.96	0.5065	1.248
#65	Good prognosis	53.01	2	Menopause	115.8	3C	PDS	No gross residual tumor	Paclitaxel-Carboplatin	BRCA1 mutation	6	1	Platinum sensitive	20.67	No recurrence at 18 month		46.75	14.55	5.3307	17.28	4.79	0.4825	3.152
#66	Good prognosis	57.68	2	Menopause	134.8	3C	PDS	<1 cm	Paclitaxel-Carboplatin	BRCA2 mutation	6	1	Platinum sensitive	18.2	No recurrence at 18 month	Cancer-related death	35.68	34.2	3.6849	11.82	5.38	1.3875	3.536
#67	Good prognosis	57.36	2	Menopause	144	3C	PDS	<1 cm	Paclitaxel-Carboplatin	Wild-type	6	0	Platinum sensitive	34.76	No recurrence at 18 month		34.76	38.9	9.5192	18.62	4.75	0.9945	1.936
#68	Good prognosis	53.11	0	Menopause	157.6	3C	PDS	No gross residual tumor	Paclitaxel-Carboplatin	Not tested	6	0	Platinum sensitive	81.12	No recurrence at 18 month		81.12	18.95	6.915	21.38	5.51	0.5105	1.232
#69	Good prognosis	43.67	2	Premenopause	182	3C	PDS	<1 cm	Paclitaxel-Carboplatin	BRCA1 mutation	9	1	Platinum sensitive	37.95	No recurrence at 18 month		48.69	23.45	3.6257	17.28	7.61	0.457	1.832
#70	Good prognosis	60.76	3	Menopause	213	3C	PDS	No gross residual tumor	Paclitaxel-Carboplatin	Wild-type	6	0	Platinum sensitive	48.66	No recurrence at 18 month		48.66	22.35	6.5994	37.22	9.9	0.782	2.84
#71	Good prognosis	71.75	2	Menopause	235	3C	PDS	<1 cm	Paclitaxel-Carboplatin	Not tested	6	0	Platinum sensitive	84.86	No recurrence at 18 month		84.86	22.4	2.598	1.8	4.62	0.3715	4.112
#72	Good prognosis	64.53	3	Menopause	262	3C	PDS	No gross residual tumor	Paclitaxel-Carboplatin	BRCA1 mutation	6	0	Platinum sensitive	46.52	No recurrence at 18 month		46.52	23.85	6.2916	17.6	5.18	0.783	2.136
#73	Good prognosis	71.79	2	Menopause	310.6	3C	PDS	No gross residual tumor	Paclitaxel-Carboplatin	Wild-type	6	1	Platinum sensitive	25.23	No recurrence at 18 month		49.91	14.8	3.7628	14.48	4.98	0.442	1.24
#74	Good prognosis	48.04	2	Menopause	330.5	3C	PDS	No gross residual tumor	Paclitaxel-Carboplatin	BRCA1 mutation	6	1	Platinum sensitive	28.98	No recurrence at 18 month		69.29	14.1	3.4289	19.4	5.64	0.3775	1.608
#75	Good prognosis	78.18	3	Menopause	336	3C	PDS	No gross residual tumor	Paclitaxel-Carboplatin	Wild-type	6	0	Platinum sensitive	56.25	No recurrence at 18 month		56.25	22.35	7.7302	19.4	6.52	0.764	4.896
#76	Good prognosis	41.98	0	Premenopause	352	3C	PDS	No gross residual tumor	Paclitaxel-Carboplatin	BRCA1 mutation	9	1	Platinum sensitive	21.65	No recurrence at 18 month		98.5	18.65	2.3083	23.66	5.05	0.4065	2.928
#77	Good prognosis	63.75	4	Menopause	352	3C	PDS	No gross residual tumor	Paclitaxel-Carboplatin	Wild-type	6	0	Platinum sensitive	44.55	No recurrence at 18 month		44.55	23.05	4.0685	18.46	3.8	0.6485	1.696
#78	Good prognosis	55.45	2	Menopause	359.9	3C	PDS	No gross residual tumor	Paclitaxel-Carboplatin	Wild-type	6	1	Platinum sensitive	25.13	No recurrence at 18 month		82.4	18.75	4.6608	28.34	4.7	0.6385	3.232
#79	Good prognosis	55.37	0	Menopause	399	3C	PDS	No gross residual tumor	Paclitaxel-Carboplatin	Wild-type	6	0	Platinum sensitive	49.41	No recurrence at 18 month		49.41	14.35	4.4938	24.18	3.85	0.5795	1.928
#80	Good prognosis	55.21	2	Menopause	415	3C	PDS	<1 cm	Paclitaxel-Carboplatin	BRCA1 mutation	6	1	Platinum sensitive	35.45	No recurrence at 18 month	Cancer-related death	43.76	10.75	1.6873	12.76	3.77	0.2495	4.84
#81	Good prognosis	65.34	2	Menopause	486	3C	PDS	No gross residual tumor	Paclitaxel-Carboplatin	Not tested	6	0	Platinum sensitive	70.08	No recurrence at 18 month		70.08	20.95	6.8211	34.32	6.07	1.6075	2.256
#82	Good prognosis	55.71	3	Menopause	526	3C	PDS	No gross residual tumor	Paclitaxel-Carboplatin	Wild-type	6	1	Platinum sensitive	27.63	No recurrence at 18 month		48.23	26.35	4.8164	35.08	6.68	1.109	3.184
#83	Good prognosis	44.42	2	Menopause	589	3C	PDS	No gross residual tumor	Paclitaxel-Carboplatin	BRCA2 mutation	6	0	Platinum sensitive	96.16	No recurrence at 18 month		96.16	18.7	5.8344	22.66	16.37	0.5605	1.816
#84	Good prognosis	44.15	1	Premenopause	608	3C	PDS	No gross residual tumor	Paclitaxel-Carboplatin	BRCA1 mutation	6	1	Platinum sensitive	25.99	No recurrence at 18 month	Cancer-related death	77.31	13.7	2.6097	13	3.73	0.566	2.064
#85	Good prognosis	62.24	1	Menopause	618.5	3C	PDS	No gross residual tumor	Paclitaxel-Carboplatin	BRCA1 mutation	6	1	Platinum sensitive	18.56	No recurrence at 18 month	Cancer-related death	19.45	8.3	4.1121	11.38	5.44	0.601	8.12
#86	Good prognosis	41.66	0	Premenopause	655.8	3C	PDS	No gross residual tumor	Paclitaxel-Carboplatin-BEV	Wild-type	6	1	Platinum sensitive	28.81	No recurrence at 18 month		37.22	15.2	4.449	12.52	6.32	0.576	2.208
#87	Good prognosis	41.08	0	Premenopause	665	3C	PDS	No gross residual tumor	Paclitaxel-Carboplatin	Wild-type	6	0	Platinum sensitive	65.87	No recurrence at 18 month		65.87	9.7	1.9749	22.44	4.44	0.412	2.096
#88	Good prognosis	44.45	2	Premenopause	698	3C	PDS	<1 cm	Paclitaxel-Carboplatin	BRCA1 mutation	6	1	Platinum sensitive	37.78	No recurrence at 18 month		70.31	14.4	5.3134	17.7	9.94	0.723	3.68
#89	Good prognosis	47.87	2	Menopause	764	3C	PDS	No gross residual tumor	Paclitaxel-Carboplatin	Wild-type	9	0	Platinum sensitive	92.71	No recurrence at 18 month		92.71	19.05	2.8204	10.16	5.45	0.4165	12.52
#90	Good prognosis	50.87	3	Premenopause	792	3C	PDS	<1 cm	Paclitaxel-Carboplatin	Not tested	6	1	Platinum sensitive	19.91	No recurrence at 18 month	Cancer-related death	38.77	14.9	4.4786	14.58	8.06	0.494	2.048
#91	Good prognosis	50.38	2	Premenopause	794	3C	PDS	No gross residual tumor	Paclitaxel-Carboplatin	BRCA1 mutation	9	1	Platinum sensitive	20.6	No recurrence at 18 month		29.63	19.35	2.6321	15.46	5.87	0.7135	3.424
#92	Good prognosis	67.48	4	Menopause	807	3C	PDS	≥1 cm	Paclitaxel-Carboplatin	Not tested	6	0	Platinum sensitive	110.98	No recurrence at 18 month		110.98	21.95	8.2464	10.16	5.9	1.2695	2.624
#93	Good prognosis	60.81	3	Menopause	871	3C	PDS	<1 cm	Paclitaxel-Carboplatin	Wild-type	6	0	Platinum sensitive	33.97	No recurrence at 18 month		33.97	21.8	5.4414	13.34	5.16	1.119	5.088
#94	Good prognosis	45.77	2	Premenopause	929	3C	PDS	<1 cm	Paclitaxel-Carboplatin	Wild-type	6	1	Platinum sensitive	18.66	No recurrence at 18 month	Cancer-related death	65.9	16.15	7.4843	27.9		0.5155	2.048
#95	Good prognosis	44.53	2	Premenopause	980	3C	PDS	<1 cm	Paclitaxel-Carboplatin	Wild-type	9	1	Platinum sensitive	78.13	No recurrence at 18 month	Cancer-related death	106.74	16.05	5.3318	18.58	7.62	0.479	2.496
#96	Good prognosis	51.61	2	Menopause	1287	3C	PDS	No gross residual tumor	Paclitaxel-Carboplatin	BRCA1 mutation	6	0	Platinum sensitive	36.99	No recurrence at 18 month		36.99	13.35	4.4038	24.92	3.21	0.5025	2.496
#97	Good prognosis	51.18	3	Premenopause	1320	3C	PDS	No gross residual tumor	Paclitaxel-Carboplatin	Wild-type	6	0	Platinum sensitive	90.28	No recurrence at 18 month		90.28	14.2	3.3819	7.4	3.58	0.3485	12.424
#98	Good prognosis	52.17	2	Menopause	1387	3C	PDS	No gross residual tumor	Paclitaxel-Carboplatin	Not tested	6	0	Platinum sensitive	61.37	No recurrence at 18 month		61.37	37	4.2178	18.02	4.63	0.5815	2.176
#99	Good prognosis	46.4	1	Premenopause	1541	3C	PDS	<1 cm	Paclitaxel-Carboplatin	Wild-type	6	1	Platinum sensitive	29.44	No recurrence at 18 month		101.39	15.55	2.914	19.52	5.05	0.4655	2.688
#100	Good prognosis	49.81	1	Menopause	1555	3C	PDS	No gross residual tumor	Paclitaxel-Carboplatin	BRCA1 mutation	5	0	Platinum sensitive	51.15	No recurrence at 18 month		51.15	26.4	5.7547	17.34	3.97	1.157	7.88
#101	Good prognosis	71.09	4	Menopause	1593	3C	PDS	No gross residual tumor	Paclitaxel-Carboplatin	Wild-type	6	1	Platinum sensitive	32.85	No recurrence at 18 month		33.54	22.75	7.419	28.48	14.73	0.7665	7.864
#102	Good prognosis	48.87	2	Premenopause	1803	3C	PDS	No gross residual tumor	Paclitaxel-Carboplatin	BRCA1 mutation	6	0	Platinum sensitive	36.44	No recurrence at 18 month		36.44	15.25	2.9804	15.62	3.94	0.5505	3.352
#103	Good prognosis	46.52	2	Menopause	1950	3C	PDS	No gross residual tumor	Paclitaxel-Carboplatin	BRCA2 mutation	6	1	Platinum sensitive	30.55	No recurrence at 18 month		47.93	18.4	4.6296	22.24	6.83	0.61	5.232
#104	Good prognosis	45.12	2	Premenopause	1990	3C	PDS	No gross residual tumor	Paclitaxel-Carboplatin	Not tested	6	1	Platinum sensitive	24.54	No recurrence at 18 month		50.04	12.65	4.7493	25.72	5.83	0.4985	1.728
#105	Good prognosis	63.95	2	Menopause	2037	3C	PDS	No gross residual tumor	Paclitaxel-Carboplatin	BRCA1 mutation	6	0	Platinum sensitive	54.31	No recurrence at 18 month		54.31	15.35	3.5047	32.46	4.65	0.7105	4.896
#106	Good prognosis	65.94	3	Menopause	2068	3C	PDS	No gross residual tumor	Paclitaxel-Carboplatin	Wild-type	6	0	Platinum sensitive	96.03	No recurrence at 18 month		96.03	16.95	4.5436	13.34	6.12	0.447	5.232
#107	Good prognosis	58.31	3	Menopause	2416	3C	PDS	No gross residual tumor	Paclitaxel-Carboplatin	BRCA1 mutation	6	1	Platinum sensitive	18.6	No recurrence at 18 month		70.6	14	3.1852	12.36	3.64	0.532	5.072
#108	Good prognosis	60.18	3	Menopause	2773	3C	PDS	No gross residual tumor	Paclitaxel-Carboplatin	Wild-type	6	1	Platinum sensitive	48.43	No recurrence at 18 month		72.41	18.25	2.7898	29.9	4.52	0.431	1.776
#109	Good prognosis	54.4	2	Menopause	3167	3C	PDS	No gross residual tumor	Paclitaxel-Carboplatin	Wild-type	4	1	Platinum sensitive	25.72	No recurrence at 18 month		82.92	16.45	3.2634	29.54	4.38	0.5425	4.232
#110	Good prognosis	61.08	2	Menopause	3496	3C	PDS	No gross residual tumor	Paclitaxel-Carboplatin	Wild-type	6	0	Platinum sensitive	25.89	No recurrence at 18 month		25.89	19.2	3.4286	22.86	6.63	0.596	2.688
#111	Good prognosis	55.44	2	Menopause	3545	3C	PDS	No gross residual tumor	Paclitaxel-Carboplatin	BRCA1 mutation	9	0	Platinum sensitive	98.23	No recurrence at 18 month		98.23	14.35	2.8223	8.86	7.3	0.508	0.816
#112	Good prognosis	71.24	2	Menopause	4444	3C	PDS	No gross residual tumor	Paclitaxel-Carboplatin	Wild-type	6	1	Platinum sensitive	18.37	No recurrence at 18 month		53.06	58.2	3.9996	45.04	3.44	0.5495	3.64
#113	Good prognosis	79.91	4	Menopause	5174	3C	PDS	No gross residual tumor	Paclitaxel-Carboplatin	Wild-type	6	0	Platinum sensitive	39.59	No recurrence at 18 month		39.59	40.7	7.7734	20.72	4.49	1.5045	4.992
#114	Good prognosis	42.57	0	Premenopause	5751	3C	PDS	No gross residual tumor	Paclitaxel-Carboplatin	Wild-type	9	0	Platinum sensitive	38.57	No recurrence at 18 month		38.57	21.85	4.2974	16.18	4.53	0.966	2.368
#115	Good prognosis	79.9	3	Menopause	7821	3C	PDS	≥1 cm	Paclitaxel-Carboplatin	Wild-type	9	1	Platinum sensitive	23.89	No recurrence at 18 month		63.28	45.8	7.7264	23.16	4.06	0.82	1.728
#116	Good prognosis	41.97	2	Premenopause	9098	3C	PDS	No gross residual tumor	Paclitaxel-Carboplatin	Wild-type	6	1	Platinum sensitive	18.4	No recurrence at 18 month		44.88	18.2	3.5916	19.34	9.5	0.345	2.136
#117	Poor prognosis	62.91	2	Menopause	47	3C	PDS	≥1 cm	Paclitaxel-Carboplatin	Wild-type	6	1	Platinum resistance	11.53	Recurrence	Cancer-related death	15.7	24.6	15.041	19.28	20.01	0.669	1.512
#118	Poor prognosis	57.47	2	Menopause	88.4	3C	NAC-IDS	≥1 cm	Paclitaxel-Carboplatin-BEV	Wild-type	6	1	Platinum resistance	5.26	Recurrence	Cancer-related death	12.18	18.7	3.3032	8.32	6.82	0.2355	2.536
#119	Poor prognosis	63.64	3	Menopause	88.9	3C	PDS	<1 cm	Paclitaxel-Carboplatin	BRCA1 mutation	6	1	Platinum sensitive	16.72	Recurrence	Cancer-related death	72.28	14.65	2.8888	14.64	7.12	0.5315	1.416
#120	Poor prognosis	62.88	3	Menopause	122	3C	PDS	No gross residual tumor	Paclitaxel-Carboplatin	Wild-type	6	1	Platinum sensitive	15.21	Recurrence		69.78	19.2	6.0249	24.94	5.07	0.8285	2.648
#121	Poor prognosis	52.8	0	Menopause	132	3C	PDS	No gross residual tumor	Paclitaxel-Carboplatin	Wild-type	6	1	Platinum sensitive	14.52	Recurrence		23.98	21.55	5.0635	24.82	6.72	0.5425	4.84
#122	Poor prognosis	62.77	2	Menopause	150.8	3C	PDS	No gross residual tumor	Paclitaxel-Carboplatin	Wild-type	6	1	Platinum sensitive	13.08	Recurrence		68.24	39.6	3.6226	28.18	3.16	0.4315	2.456
#123	Poor prognosis	61.68	2	Menopause	187	3C	PDS	No gross residual tumor	Paclitaxel-Carboplatin	Wild-type	6	1	Platinum sensitive	14.06	Recurrence	Cancer-related death	33.8	20.05	5.7472	19.1	6.94	0.2765	1.936
#124	Poor prognosis	73.36	5	Menopause	194.5	3C	PDS	<1 cm	Paclitaxel-Carboplatin	Not tested	6	1	Platinum sensitive	11.93	Recurrence		12.16	25.35	2.8052	12.44	4.73	0.9265	1.896
#125	Poor prognosis	57.54	3	Menopause	204.5	3C	PDS	No gross residual tumor	Paclitaxel-Carboplatin-BEV	Wild-type	6	1	Platinum sensitive	11.66	Recurrence		35.25	31.15	4.5179	28.12	15.45	0.462	4.456
#126	Poor prognosis	74.06	5	Menopause	248.9	3C	PDS	No gross residual tumor	Paclitaxel-Carboplatin	Wild-type	6	1	Platinum resistance	10.05	Recurrence		24.15	37.35	4.3714	14.64	6.31	0	2.896
#127	Poor prognosis	75.89	7	Menopause	332	3C	PDS	≥1 cm	Paclitaxel-Carboplatin	Wild-type	6	1	Platinum sensitive	15.93	Recurrence	Cancer-related death	53.95	20.7	6.45	14.02	10.56	0.7185	2.92
#128	Poor prognosis	58.43	3	Menopause	339	3C	NAC-IDS	No gross residual tumor	Paclitaxel-Carboplatin	BRCA2 mutation	9	1	Platinum resistance	7.26	Recurrence		25.3	22.15	5.7917	10.26	6.36	1.5105	2.456
#129	Poor prognosis	49.3	2	Premenopause	511	3C	PDS	<1 cm	Paclitaxel-Carboplatin	Not tested	6	1	Platinum sensitive	15.8	Recurrence		42.74	13.3	3.4661	25.9	4.77	0.3765	2.32
#130	Poor prognosis	78.5	4	Menopause	632	3C	PDS	No gross residual tumor	Paclitaxel-Carboplatin	Not tested	6	1	Platinum resistance	10.51	Recurrence		24.02	52.45	5.1836	25.3	4.17	0.8	5.568
#131	Poor prognosis	71.07	5	Menopause	681	3C	PDS	No gross residual tumor	Paclitaxel-Carboplatin	Wild-type	6	1	Platinum sensitive	17.54	Recurrence		63.97	20.45	6.5136	19.04	5.08	1.0385	1.536
#132	Poor prognosis	79.03	4	Menopause	914	3C	PDS	≥1 cm	Paclitaxel-Carboplatin	Wild-type	6	1	Platinum resistance	11.01	Recurrence		24.34	26	3.773	14.5	4.6	0.8245	2.856
#133	Poor prognosis	60.32	2	Menopause	965	3C	PDS	No gross residual tumor	Paclitaxel-Carboplatin	Wild-type	9	1	Platinum resistance	11.89	Recurrence		41.82	32.95	3.0118	15.78	3.6	0	3.424
#134	Poor prognosis	57.95	2	Menopause	990	3C	PDS	≥1 cm	Paclitaxel-Carboplatin	Wild-type	9	1	Platinum sensitive	13.44	Recurrence		21.03	24.95	3.0347	9.18	3.8	0.684	3.064
#135	Poor prognosis	53.06	2	Menopause	1091	3C	PDS	≥1 cm	Paclitaxel-Carboplatin	BRCA1 mutation	9	1	Platinum resistance	11.2	Recurrence	Cancer-related death	61.44	18.6	5.2966	11.76	5.84	0.4675	1.624
#136	Poor prognosis	42.34	2	Premenopause	1449	3C	PDS	<1 cm	Paclitaxel-Carboplatin	Wild-type	6	1	Platinum sensitive	14.16	Recurrence		48.92	32.05	2.9835	22.52	3.79	0.774	2.44
#137	Poor prognosis	70.79	4	Menopause	1522	3C	PDS	<1 cm	Paclitaxel-Carboplatin	Not tested	6	1	Platinum resistance	6.01	Recurrence	Cancer-related death	42.22	35.2	6.5653	16.18	7.12	1.21	3.528
#138	Poor prognosis	66.31	3	Menopause	1580	3C	PDS	No gross residual tumor	Paclitaxel-Carboplatin-BEV	Wild-type	6	1	Platinum resistance	11.04	Recurrence	Cancer-related death	21.02	16	5.9296	8.06	4.6	0.4705	2.464
#139	Poor prognosis	49.41	2	Menopause	1757	3C	PDS	No gross residual tumor	Paclitaxel-Carboplatin	Not tested	6	1	Platinum resistance	6.83	Recurrence	Cancer-related death	13.66	12.35	5.8323	16.12	14.93	0.335	3.352
#140	Poor prognosis	70.38	3	Menopause	1806	3C	NAC-IDS	No gross residual tumor	Paclitaxel-Carboplatin	Not tested	6	1	Platinum resistance	5.52	Recurrence		6.14	17.6	5.7677	14.18	5.33	0.8695	2.656
#141	Poor prognosis	53.06	2	Menopause	1831	3C	PDS	<1 cm	Paclitaxel-Carboplatin	Wild-type	9	1	Platinum sensitive	13.83	Recurrence		15.51	17.35	3.7252	8.06	5.55	0.7025	1.912
#142	Poor prognosis	74.49	3	Menopause	2205	3C	PDS	≥1 cm	Paclitaxel-Carboplatin	Wild-type	6	1	Platinum sensitive	12.85	Recurrence		106.09	31.45	4.5977	18.48	6.46	0.893	3.32
#143	Poor prognosis	46.93	2	Premenopause	2297	3C	PDS	No gross residual tumor	Paclitaxel-Carboplatin	Wild-type	6	1	Platinum sensitive	16.79	Recurrence		33.54	19.45	4.1633	25.82	6.47	0.5525	4.232
#144	Poor prognosis	66.03	2	Menopause	2571	3C	PDS	No gross residual tumor	Paclitaxel-Carboplatin	Wild-type	6	1	Platinum resistance	6.87	Recurrence	Cancer-related death	30.03	37.2	5.072	21.94	6.8	1.1735	1.256
#145	Poor prognosis	70.8	3	Menopause	2702	3C	PDS	≥1 cm	Paclitaxel-Carboplatin	Wild-type	9	1	Platinum sensitive	15.7	Recurrence		50.07	17.4	4.1313	13.46	6.37	0.7865	4.368
#146	Poor prognosis	41.99	2	Premenopause	2989	3C	PDS	<1 cm	Paclitaxel-Carboplatin	Wild-type	4	1	Platinum resistance	2.53	Recurrence		22.87	22	3.3766	6.98	5.95	0.5495	4.272
#147	Poor prognosis	51.05	2	Premenopause	3249	3C	PDS	<1 cm	Paclitaxel-Carboplatin	Wild-type	6	1	Platinum sensitive	11.7	Recurrence	Cancer-related death	38.83	18.9	7.1244	24.98	19.92	0.618	4.112
#148	Poor prognosis	42.95	2	Premenopause	3895	3C	PDS	No gross residual tumor	Paclitaxel-Carboplatin	Not tested	6	1	Platinum sensitive	15.41	Recurrence		50	16.55	3.2997	11.76	4.33	0.454	5.472
#149	Poor prognosis	68.57	4	Menopause	4160	3C	PDS	≥1 cm	Paclitaxel-Carboplatin	BRCA2 mutation	5	1	Platinum sensitive	14.09	Recurrence		33.41	35.5	5.1472	21.02	7.24	0.4585	3.832
#150	Poor prognosis	56.86	2	Menopause	4483	3C	PDS	No gross residual tumor	Paclitaxel-Carboplatin-BEV	Wild-type	6	1	Platinum sensitive	12.45	Recurrence		27.99	12.9	1.6756	7.96	3.18	0.3935	1.8
#151	Poor prognosis	59.91	3	Menopause	5920	3C	PDS	No gross residual tumor	Paclitaxel-Carboplatin	Not tested	9	1	Platinum sensitive	16.85	Recurrence	Cancer-related death	39.36	27.8	4.6178	19.24	6.82	0.717	3.184
#152	Poor prognosis	55.54	2	Menopause	6902	3C	PDS	≥1 cm	Paclitaxel-Carboplatin	Wild-type	9	1	Platinum resistance	11.83	Recurrence	Cancer-related death	52.99	30.8	7.36	15.06	6.69	0.598	1.936
#153	Poor prognosis	76.38	5	Menopause	6986	3C	PDS	No gross residual tumor	Paclitaxel-Carboplatin	BRCA2 mutation	5	1	Platinum resistance	11.04	Recurrence		76.62	28.85	4.7823	17.98	7.29	0.5355	6.016
#154	Poor prognosis	44	2	Premenopause	10000	3C	PDS	No gross residual tumor	Paclitaxel-Carboplatin	Wild-type	6	1	Platinum sensitive	11.37	Recurrence		22.74	19.8	4.8557	19.1	5.24	0.905	1.752
#155	Good prognosis	74.74	3	Menopause	6930	4A	NAC-IDS	No gross residual tumor	Paclitaxel-Carboplatin	Not tested	6	0	Platinum sensitive	40.64	No recurrence at 18 month		40.64	24.2	8.5294	19.46	8.29	1.031	2.576
#156	Poor prognosis	66.9	1	Menopause	630	4A	PDS	<1 cm	Paclitaxel-Carboplatin	Wild-type	9	1	Platinum sensitive	12.78	Recurrence	Cancer-related death	25.72	62.95	3.0913	11.96	7.47	0.541	1.832
#157	Poor prognosis	48.57	1	Premenopause	1392	4A	PDS	≥1 cm	Paclitaxel-Carboplatin-BEV	Wild-type	6	1	Platinum sensitive	16.59	Recurrence		25.56	24.65	5.0436	13.9	4.98	0.5945	2.64
#158	Poor prognosis	34.08	1	Premenopause	1551	4A	PDS	<1 cm	Paclitaxel-Carboplatin-BEV	Wild-type	6	1	Platinum resistance	9.4	Recurrence		17.25	15.05	3.9247	24.56	5.44	0.813	3.624
#159	Poor prognosis	77.08	8	Menopause	2648	4A	NAC-IDS	No gross residual tumor	Paclitaxel-Carboplatin	Not tested	6	1	Platinum resistance	6.87	Recurrence		9.79	31.5	6.6725	18.58	6.51	0.577	1.896
#160	Poor prognosis	63.67	2	Menopause	4536	4A	NAC-IDS	No gross residual tumor	Paclitaxel-Carboplatin	Not tested	6	1	Platinum resistance	14.78	Recurrence	Cancer-related death	23.65	23.85	4.408	14.24	5.74	0.7295	3.32
#161	Good prognosis	53.1	0	Menopause	5.1	4B	PDS	<1 cm	Paclitaxel-Carboplatin	BRCA2 mutation	9	1	Platinum sensitive	23.23	No recurrence at 18 month		74.12	22.45	4.7402	10.26	2.95	0.6855	3.24
#162	Good prognosis	48.08	2	Premenopause	81	4B	PDS	No gross residual tumor	Paclitaxel-Carboplatin	Wild-type	6	0	Platinum sensitive	46.88	No recurrence at 18 month		46.88	10.05	2.8014	12.2	2.72	0.706	2.528
#163	Good prognosis	50.74	2	Menopause	136	4B	PDS	No gross residual tumor	Paclitaxel-Carboplatin	BRCA2 mutation	6	1	Platinum sensitive	54.11	No recurrence at 18 month		73.63	10.8	3.6234	15.68	6.72	0.579	8.496
#164	Good prognosis	57.68	2	Menopause	246	4B	PDS	No gross residual tumor	Paclitaxel-Carboplatin-BEV	BRCA2 mutation	6	1	Platinum sensitive	26.87	No recurrence at 18 month	Cancer-related death	42.48	19.75	3.7691	9.3	5.12	0.951	1.536
#165	Good prognosis	64.92	3	Menopause	270	4B	PDS	≥1 cm	Paclitaxel-Carboplatin	BRCA1 mutation	9	0	Platinum sensitive	34.17	No recurrence at 18 month		34.17	21.4	5.2372	14.14	4.61	0.5685	2.848
#166	Good prognosis	47.2	1	Premenopause	286	4B	PDS	No gross residual tumor	Paclitaxel-Carboplatin	Wild-type	6	1	Platinum sensitive	18.69	No recurrence at 18 month		77.83	20.6	2.7581	23.88	9.74	0.5825	2.016
#167	Good prognosis	46.12	0	Menopause	304	4B	PDS	No gross residual tumor	Paclitaxel-Carboplatin	BRCA1 mutation	9	1	Platinum sensitive	26.61	No recurrence at 18 month		79.05	11	2.9215	8.66	3.7	0.535	1.944
#168	Good prognosis	59.32	2	Menopause	451	4B	PDS	<1 cm	Paclitaxel-Carboplatin	BRCA2 mutation	6	0	Platinum sensitive	36.6	No recurrence at 18 month		36.6	24.35	5.4897	14.18	3.52	0.486	5.04
#169	Good prognosis	58.8	2	Menopause	556	4B	PDS	<1 cm	Paclitaxel-Carboplatin	Wild-type	9	1	Platinum sensitive	24.64	No recurrence at 18 month	Cancer-related death	37.71	23.95	4.367	10.5	6.88	0.377	2.528
#170	Good prognosis	66.49	2	Menopause	591	4B	PDS	No gross residual tumor	Paclitaxel-Carboplatin	Not tested	6	0	Platinum sensitive	36.53	No recurrence at 18 month		36.53	18.25	4.7598	13.68	6.3	0.802	1.896
#171	Good prognosis	45.38	2	Premenopause	654	4B	PDS	No gross residual tumor	Paclitaxel-Carboplatin	BRCA1 mutation	6	1	Platinum sensitive	18.96	No recurrence at 18 month		40.21	18.5	3.6015	14.94	3.56	0.6985	6.016
#172	Good prognosis	56.9	2	Menopause	857	4B	PDS	No gross residual tumor	Paclitaxel-Carboplatin	Not tested	6	0	Platinum sensitive	59.53	No recurrence at 18 month		59.53	19.5	3.3456	20.84	7.43	0.6035	1.832
#173	Good prognosis	58.83	1	Menopause	988	4B	PDS	No gross residual tumor	Paclitaxel-Carboplatin	BRCA1 mutation	6	1	Platinum sensitive	22.9	No recurrence at 18 month		39	25.4	2.8002	10.42	4.67	0.741	1.544
#174	Good prognosis	46.64	0	Menopause	2022	4B	PDS	No gross residual tumor	Paclitaxel-Carboplatin-BEV	BRCA1 mutation	6	0	Platinum sensitive	38.7	No recurrence at 18 month		38.7	31.5	2.5878	5.74	6.05	0.5285	3.072
#175	Good prognosis	65.37	3	Menopause	2339	4B	NAC-IDS	No gross residual tumor	Paclitaxel-Carboplatin	Wild-type	6	0	Platinum sensitive	40.02	No recurrence at 18 month		40.02	96.2	8.2057	21.6	8.02	1.588	2.456
#176	Good prognosis	52.85	0	Menopause	2903	4B	PDS	No gross residual tumor	Paclitaxel-Carboplatin-BEV	Wild-type	6	0	Platinum sensitive	40.67	No recurrence at 18 month		40.67	27.45	3.7315	9.02	5.77	0.6935	1.416
#177	Good prognosis	53.57	2	Menopause	3123	4B	NAC-IDS	No gross residual tumor	Paclitaxel-Carboplatin-BEV	Wild-type	6	1	Platinum sensitive	20.99	No recurrence at 18 month		36.76	27.5	4.4543	18.58	5.82	0.529	5.072
#178	Good prognosis	70.28	3	Menopause	8232	4B	NAC-IDS	≥1 cm	Paclitaxel-Carboplatin	BRCA2 mutation	6	1	Platinum sensitive	18.2	No recurrence at 18 month		18.66	49.05	7.18	25.18	4.23	1.023	1.616
#179	Good prognosis	64.84	3	Menopause	8395.5	4B	NAC-IDS	No gross residual tumor	Paclitaxel-Carboplatin	BRCA1 mutation	6	1	Platinum sensitive	22.05	No recurrence at 18 month		59.89	21.65	4.9219	11.62	7.31	0.7025	2.104
#180	Good prognosis	70.01	3	Menopause	10000	4B	PDS	No gross residual tumor	Paclitaxel-Carboplatin	Not tested	6	0	Platinum sensitive	59.63	No recurrence at 18 month		59.63	19.55	6.0378	6.46	5.35	0.6485	1.8
#181	Poor prognosis	57.05	2	Menopause	28.5	4B	PDS	No gross residual tumor	Paclitaxel-Carboplatin-BEV	BRCA1 mutation	6	1	Platinum sensitive	14.42	Recurrence		60.94	34.2	3.2109	22.6	2.7	0.641	3.072
#182	Poor prognosis	48.53	0	Premenopause	99.7	4B	PDS	<1 cm	Paclitaxel-Carboplatin-BEV	BRCA1 mutation	6	1	Platinum sensitive	11.66	Recurrence		26.45	14.8	3.2211	8.1	5.36	0.5835	4.896
#183	Poor prognosis	55.35	1	Menopause	313	4B	PDS	≥1 cm	Paclitaxel-Carboplatin	Wild-type	5	1	Platinum sensitive	11.4	Recurrence		25.86	25.8	5.0073	17.78	6.13	0.3645	1.992
#184	Poor prognosis	55.84	2	Menopause	396	4B	PDS	≥1 cm	Paclitaxel-Carboplatin-BEV	Wild-type	6	1	Platinum resistance	7.23	Recurrence		28.58	22.25	3.0725	12.76	3.04	0.9155	4.896
#185	Poor prognosis	49.33	0	Premenopause	636.7	4B	PDS	<1 cm	Paclitaxel-Carboplatin-BEV	BRCA1 mutation	6	1	Platinum sensitive	15.9	Recurrence		27.86	18.65	3.4937	17.12	6.81	0.5895	4.328
#186	Poor prognosis	66.67	2	Menopause	639	4B	PDS	<1 cm	Paclitaxel-Carboplatin	Not tested	6	1	Platinum resistance	5.98	Recurrence		17.51	34.15	2.506	7.06	4.97	0.3915	2.08
#187	Poor prognosis	51.71	3	Menopause	833	4B	PDS	<1 cm	Paclitaxel-Carboplatin	Wild-type	6	1	Platinum sensitive	13.83	Recurrence		80.26	31.1	5.7141	20.74	5	0.8355	1.816
#188	Poor prognosis	55.54	2	Menopause	849	4B	PDS	No gross residual tumor	Paclitaxel-Carboplatin	Wild-type	6	1	Platinum sensitive	16.33	Recurrence	Cancer-related death	37.75	27.35	2.3507	6.16	3.91	0.4545	1.896
#189	Poor prognosis	53.56	2	Menopause	1296	4B	PDS	No gross residual tumor	Paclitaxel-Carboplatin	Wild-type	9	1	Platinum sensitive	14.29	Recurrence		25.95	16.35	4.3768	18.32	5.25	0.8455	2.928
#190	Poor prognosis	44.31	0	Premenopause	1459	4B	PDS	No gross residual tumor	Paclitaxel-Carboplatin	Wild-type	6	1	Platinum sensitive	12.68	Recurrence		69.42	18.75	5.7196	21.26	4.05	0.5585	2.152
#191	Poor prognosis	71.03	2	Menopause	1965	4B	PDS	No gross residual tumor	Paclitaxel-Carboplatin	Not tested	4	1	Platinum sensitive	10.61	Recurrence		13.11	30.75	4.9395	33.48	6.13	0.9445	2.896
#192	Poor prognosis	66.69	4	Menopause	1968	4B	PDS	No gross residual tumor	Paclitaxel-Carboplatin	Not tested	6	1	Platinum sensitive	14.49	Recurrence	Cancer-related death	35.81	16.55	4.7481	10.8	5.8	1.145	2.44
#193	Poor prognosis	60.22	3	Menopause	2162	4B	NAC-IDS	≥1 cm	Paclitaxel-Carboplatin	BRCA1 mutation	6	1	Platinum resistance	8.84	Recurrence		31.7	22.75	5.5621	22.08	7.55	0.6375	2.096
#194	Poor prognosis	58.33	2	Menopause	2430	4B	PDS	No gross residual tumor	Paclitaxel-Carboplatin	Wild-type	6	1	Platinum sensitive	10.94	Recurrence		37.16	26.5	3.8566	21.6	2.98	0.7575	2.224
#195	Poor prognosis	46.81	2	Premenopause	2520	4B	PDS	No gross residual tumor	Paclitaxel-Carboplatin	Wild-type	6	1	Platinum resistance	10.02	Recurrence		29.14	44.8	4.1702	19.12	6.09	0.748	3.64
#196	Poor prognosis	88.56	4	Menopause	2789	4B	NAC-IDS	No gross residual tumor	Paclitaxel-Carboplatin	Not tested	9	1	Platinum resistance	14.39	Recurrence		55.29	28.45	7.3672	38.02	4.78	0.4595	1.208
#197	Poor prognosis	62.47	2	Menopause	2814	4B	PDS	No gross residual tumor	Paclitaxel-Carboplatin	Wild-type	9	1	Platinum resistance	8.38	Recurrence		15.38	16.7	5.9607	19.42	3.93	0.413	2.656
#198	Poor prognosis	43.76	3	Premenopause	3628	4B	PDS	≥1 cm	Paclitaxel-Carboplatin	Not tested	6	1	Platinum resistance	10.09	Recurrence		30.78	16.15	2.6175	20.22	4.61	0.306	2.688
#199	Poor prognosis	41.38	1	Premenopause	4334	4B	PDS	≥1 cm	Paclitaxel-Carboplatin-BEV	BRCA1 mutation	6	1	Platinum sensitive	16.13	Recurrence		33.64	30.1	3.4512	23.8	7.23	0.762	1.952
#200	Poor prognosis	48.98	2	Menopause	5199	4B	PDS	<1 cm	Paclitaxel-Carboplatin	Wild-type	9	1	Platinum sensitive	16.76	Recurrence		41.53	28.05	3.4669	12.12	3.34	0.406	2.44
#201	Poor prognosis	54.86	1	Menopause	5755	4B	PDS	≥1 cm	Paclitaxel-Carboplatin	BRCA1 mutation	9	1	Platinum sensitive	13.6	Recurrence		49.48	28.6	4.1243	22.98	6.52	1.106	2.168
#202	Poor prognosis	57.1	2	Menopause	6181	4B	NAC-IDS	No gross residual tumor	Paclitaxel-Carboplatin	Wild-type	6	1	Platinum resistance	8.64	Recurrence		15.31	14.05	5.2173	14.12	4.65	0.6235	3.832
